# Supplementary material for: Crystal structure and Hirshfeld surface analysis of 3,6-bis­(pyrimidin-2-yl)-1,4-di­hydro-1,2,4,5-tetra­zine dihydrate
Source: Acta Crystallogr E Crystallogr Commun. 2020 Mar 3;76(Pt 4):473–6. doi: 10.1107/S2056989020002765 (PMC7133042; doi:10.1107/S2056989020002765)
Supplement: Supplementary file 1 [file e-76-00473-sup1.cif]

##############################################################################
#                                                                            #
# This CIF contains the data in a paper accepted for publication in          #
# Acta Crystallographica Section E. It conforms to the requirements of       #
# Notes for Authors for Acta Crystallographica Section E, and has been       #
# peer reviewed under the auspices of the IUCr Commission on Journals.       #
#                                                                            #
# Full details of the Crystallographic Information File format               #
# are given in the paper "The Crystallographic Information File (CIF):       #
# a New Standard Archive File for Crystallography" by S. R. Hall, F. H.      #
# Allen and I. D. Brown [Acta Cryst. (1991), A47, 655-685].                  #
#                                                                            #
# The current version of the core CIF dictionary is obtainable from          #
# ftp://ftp.iucr.org/pub/cif_core.dic.                                       #
#                                                                            #
# Software is freely available for graphical display of the structure(s)     #
# in this CIF. For information consult the CIF software page                 #
# http://www.iucr.org/resources/cif/software.                                #
#                                                                            #
# This file may be used for bona fide research purposes within the           #
# scientific community so long as proper attribution is given to the journal # 
# article from which it was obtained.                                        #
#                                                                            #
##############################################################################
data_I
_audit_creation_method
;
Olex2 1.3
(compiled Nov 21 2019 18:26:39 for OlexSys, GUI svn.r6003)
;
_chemical_name_systematic
;
3,6-Bis(pyrimidin-2-yl)-1,4-dihydro-1,2,4,5-tetrazine dihydrate
;
_chemical_name_common     ?
_chemical_formula_moiety     'C10 H8 N8, 2(H2 O)'
_chemical_formula_sum     'C10 H12 N8 O2'
_chemical_formula_iupac     'C10 H8 N8, 2H2 O'
_chemical_formula_weight     276.28
_chemical_melting_point     ?
_space_group_crystal_system     monoclinic
_space_group_name_H-M_alt     'C 2/c'
_space_group_name_Hall     '-C 2yc'
loop_
    _space_group_symop_operation_xyz
    'x, y, z'
    '-x, y, -z+1/2'
    'x+1/2, y+1/2, z'
    '-x+1/2, y+1/2, -z+1/2'
    '-x, -y, -z'
    'x, -y, z-1/2'
    '-x+1/2, -y+1/2, -z'
    'x+1/2, -y+1/2, z-1/2'
_cell_length_a     23.4730(12)
_cell_length_b     3.7262(2)
_cell_length_c     13.9102(7)
_cell_angle_alpha     90
_cell_angle_beta     95.687(2)
_cell_angle_gamma     90
_cell_volume     1210.67(11)
_cell_formula_units_Z     4
_cell_measurement_reflns_used     4681
_cell_measurement_theta_min     3.269
_cell_measurement_theta_max     28.073
_cell_measurement_temperature     296.0
_exptl_crystal_description     block
_exptl_crystal_colour     orange
_exptl_crystal_size_max     0.32
_exptl_crystal_size_mid     0.2
_exptl_crystal_size_min     0.2
_exptl_crystal_density_diffrn     1.516
_exptl_crystal_density_meas     ?
_exptl_crystal_density_method     ?
_exptl_crystal_F_000     576
_exptl_absorpt_coefficient_mu     0.114
_exptl_absorpt_correction_type     multi-scan
_exptl_absorpt_process_details
;
(SADABS; Bruker, 2016)
;
_exptl_absorpt_correction_T_min     0.7141
_exptl_absorpt_correction_T_max     0.7457
_diffrn_ambient_temperature     296.0
_diffrn_source     'sealed x-ray tube'
_diffrn_source_power     1.5
_diffrn_source_voltage     50.0
_diffrn_source_current     30.0
_diffrn_radiation_type     MoK\a
_diffrn_radiation_wavelength     0.71073
_diffrn_radiation_monochromator     graphite
_diffrn_measurement_device_type     'Bruker D8 QUEST CMOS PHOTON II'
_diffrn_measurement_device     'four-circle KAPPA diffractometer'
_diffrn_measurement_method     '\f and \w scans'
_diffrn_detector     'Bruker PHOTON 200 area detector'
_diffrn_detector_area_resol_mean     7.39
_diffrn_reflns_number     11339
_diffrn_reflns_av_R_equivalents     0.0301
_diffrn_reflns_av_unetI/netI     0.0180
_diffrn_reflns_theta_min     2.943
_diffrn_reflns_theta_max     28.305
_diffrn_reflns_theta_full     25.242
_diffrn_measured_fraction_theta_max     0.996
_diffrn_measured_fraction_theta_full     0.999
_diffrn_reflns_limit_h_min     -30
_diffrn_reflns_limit_h_max     29
_diffrn_reflns_limit_k_min     -4
_diffrn_reflns_limit_k_max     4
_diffrn_reflns_limit_l_min     -18
_diffrn_reflns_limit_l_max     18
_diffrn_standards_number     0
_diffrn_radiation_probe     x-ray
_refine_special_details     ?
_reflns_number_total     1487
_reflns_number_gt     1145
_reflns_threshold_expression     'I > 2\s(I)'
_refine_ls_structure_factor_coef     Fsqd
_refine_ls_matrix_type     full
_refine_ls_R_factor_all     0.0688
_refine_ls_R_factor_gt     0.0533
_refine_ls_wR_factor_gt     0.1579
_refine_ls_wR_factor_ref     0.1739
_refine_ls_goodness_of_fit_ref     1.051
_refine_ls_restrained_S_all     1.057
_refine_ls_number_reflns     1487
_refine_ls_number_parameters     103
_refine_ls_number_restraints     4
_refine_ls_hydrogen_treatment     mixed
_refine_ls_weighting_scheme     calc
_refine_ls_weighting_details
              'w=1/[\s^2^(Fo^2^)+(0.1061P)^2^+0.7279P] where P=(Fo^2^+2Fc^2^)/3'
_atom_sites_solution_hydrogens     mixed
_atom_sites_solution_primary     dual
_atom_sites_solution_secondary     ?
_refine_ls_shift/su_max     0.000
_refine_ls_shift/su_mean     0.000
_refine_diff_density_max     0.264
_refine_diff_density_min     -0.386
_refine_ls_extinction_method     none
_refine_ls_extinction_coef     .
loop_
    _atom_type_symbol
    _atom_type_description
    _atom_type_scat_dispersion_real
    _atom_type_scat_dispersion_imag
    _atom_type_scat_source
    C C 0.0033 0.0016 'International Tables Vol C Tables 4.2.6.8 and 6.1.1.4'
    H H 0.0000 0.0000 'International Tables Vol C Tables 4.2.6.8 and 6.1.1.4'
    N N 0.0061 0.0033 'International Tables Vol C Tables 4.2.6.8 and 6.1.1.4'
    O O 0.0106 0.0060 'International Tables Vol C Tables 4.2.6.8 and 6.1.1.4'
_computing_data_collection
;
APEX3 (Bruker, 2016)
;
_computing_cell_refinement
;
SAINT (Bruker, 2016)
;
_computing_data_reduction
;
SAINT (Bruker, 2016)
;
_computing_structure_solution
;
SHELXT (Sheldrick, 2015a)
;
_computing_structure_refinement
;
SHELXL2018 (Sheldrick, 2015b)
;
_computing_molecular_graphics
;
<i>OLEX2</i> (Dolomanov <i>et al.</i>,  2009)
;
_computing_publication_material
;
<i>OLEX2</i> (Dolomanov <i>et al.</i>,  2009)
;
loop_
    _atom_site_type_symbol
    _atom_site_label
    _atom_site_fract_x
    _atom_site_fract_y
    _atom_site_fract_z
    _atom_site_U_iso_or_equiv
    _atom_site_adp_type
    _atom_site_calc_flag
    _atom_site_occupancy
    _atom_site_disorder_assembly
    _atom_site_disorder_group
    O O1 0.21290(11) 0.4286(11) 0.71824(16) 0.1166(10) Uani d 1 . .
    H H1A 0.2318(9) 0.594(5) 0.7537(16) 0.060(8) Uiso d 1 . .
    H H1B 0.1796(10) 0.400(13) 0.738(3) 0.19(2) Uiso d 1 . .
    N N1 0.14093(6) 0.2128(5) 0.86243(11) 0.0426(4) Uani d 1 . .
    N N2 0.07173(6) 0.2495(4) 0.97609(10) 0.0386(4) Uani d 1 . .
    N N3 0.05508(6) 0.4046(4) 0.72282(9) 0.0372(4) Uani d 1 . .
    N N4 -0.00726(6) 0.5326(4) 0.83844(9) 0.0381(4) Uani d 1 . .
    H H4 -0.0111(9) 0.481(6) 0.8970(8) 0.052(6) Uiso d 1 . .
    C C1 0.17826(8) 0.0798(6) 0.93187(14) 0.0488(5) Uani d 1 . .
    H H1 0.215005 0.024291 0.916985 0.059 Uiso calc 1 . .
    C C2 0.16473(8) 0.0213(5) 1.02458(14) 0.0468(5) Uani d 1 . .
    H H2 0.190969 -0.077223 1.071768 0.056 Uiso calc 1 . .
    C C3 0.11048(8) 0.1160(5) 1.04382(13) 0.0441(5) Uani d 1 . .
    H H3 0.100261 0.086189 1.106236 0.053 Uiso calc 1 . .
    C C4 0.08877(6) 0.2840(4) 0.88786(11) 0.0327(4) Uani d 1 . .
    C C5 0.04524(7) 0.4139(4) 0.81150(11) 0.0323(4) Uani d 1 . .
loop_
    _atom_site_aniso_label
    _atom_site_aniso_U_11
    _atom_site_aniso_U_22
    _atom_site_aniso_U_33
    _atom_site_aniso_U_12
    _atom_site_aniso_U_13
    _atom_site_aniso_U_23
    O1 0.0846(16) 0.196(3) 0.0734(14) -0.0089(18) 0.0266(13) -0.0020(18)
    N1 0.0327(8) 0.0553(9) 0.0399(8) 0.0017(6) 0.0047(6) -0.0006(7)
    N2 0.0387(8) 0.0453(8) 0.0319(7) 0.0027(6) 0.0038(6) 0.0021(6)
    N3 0.0305(7) 0.0496(9) 0.0316(7) -0.0050(6) 0.0040(5) -0.0019(6)
    N4 0.0353(7) 0.0527(9) 0.0263(7) 0.0066(6) 0.0039(5) -0.0024(6)
    C1 0.0348(9) 0.0596(12) 0.0516(11) 0.0081(8) 0.0020(8) -0.0018(9)
    C2 0.0453(10) 0.0468(10) 0.0460(10) 0.0080(8) -0.0072(8) 0.0021(8)
    C3 0.0503(11) 0.0476(10) 0.0342(8) 0.0041(8) 0.0034(7) 0.0033(7)
    C4 0.0316(8) 0.0331(8) 0.0334(8) -0.0012(6) 0.0029(6) -0.0029(6)
    C5 0.0313(8) 0.0347(8) 0.0312(8) -0.0022(6) 0.0054(6) -0.0014(6)
_geom_special_details
;
 All esds (except the esd in the dihedral angle between two l.s. planes)
 are estimated using the full covariance matrix.  The cell esds are taken
 into account individually in the estimation of esds in distances, angles
 and torsion angles; correlations between esds in cell parameters are only
 used when they are defined by crystal symmetry.  An approximate (isotropic)
 treatment of cell esds is used for estimating esds involving l.s. planes.
;
loop_
    _geom_bond_atom_site_label_1
    _geom_bond_atom_site_label_2
    _geom_bond_site_symmetry_2
    _geom_bond_distance
    _geom_bond_publ_flag
    O1 H1A . 0.882(10) ?
    O1 H1B . 0.860(10) ?
    N1 C1 . 1.334(2) ?
    N1 C4 . 1.334(2) ?
    N2 C3 . 1.339(2) ?
    N2 C4 . 1.334(2) ?
    N3 N4 2_556 1.423(2) ?
    N3 C5 . 1.278(2) ?
    N4 H4 . 0.851(9) ?
    N4 C5 . 1.395(2) ?
    C1 H1 . 0.9300 ?
    C1 C2 . 1.376(3) ?
    C2 H2 . 0.9300 ?
    C2 C3 . 1.373(3) ?
    C3 H3 . 0.9300 ?
    C4 C5 . 1.480(2) ?
loop_
    _geom_angle_atom_site_label_1
    _geom_angle_atom_site_label_2
    _geom_angle_atom_site_label_3
    _geom_angle_site_symmetry_1
    _geom_angle_site_symmetry_3
    _geom_angle
    _geom_angle_publ_flag
    H1A O1 H1B . . 109(2) ?
    C1 N1 C4 . . 115.86(15) ?
    C4 N2 C3 . . 116.00(15) ?
    C5 N3 N4 . 2_556 111.21(13) ?
    N3 N4 H4 2_556 . 110.2(15) ?
    C5 N4 N3 . 2_556 113.47(13) ?
    C5 N4 H4 . . 111.5(15) ?
    N1 C1 H1 . . 118.6 ?
    N1 C1 C2 . . 122.79(17) ?
    C2 C1 H1 . . 118.6 ?
    C1 C2 H2 . . 121.7 ?
    C3 C2 C1 . . 116.54(16) ?
    C3 C2 H2 . . 121.7 ?
    N2 C3 C2 . . 122.46(16) ?
    N2 C3 H3 . . 118.8 ?
    C2 C3 H3 . . 118.8 ?
    N1 C4 C5 . . 117.46(14) ?
    N2 C4 N1 . . 126.25(15) ?
    N2 C4 C5 . . 116.30(14) ?
    N3 C5 N4 . . 121.13(14) ?
    N3 C5 C4 . . 120.39(14) ?
    N4 C5 C4 . . 118.44(13) ?
loop_
    _geom_torsion_atom_site_label_1
    _geom_torsion_atom_site_label_2
    _geom_torsion_atom_site_label_3
    _geom_torsion_atom_site_label_4
    _geom_torsion_site_symmetry_1
    _geom_torsion_site_symmetry_2
    _geom_torsion_site_symmetry_3
    _geom_torsion_site_symmetry_4
    _geom_torsion
    _geom_torsion_publ_flag
    N1 C1 C2 C3 . . . . -1.6(3) ?
    N1 C4 C5 N3 . . . . 10.4(3) ?
    N1 C4 C5 N4 . . . . -172.09(16) ?
    N2 C4 C5 N3 . . . . -169.62(15) ?
    N2 C4 C5 N4 . . . . 7.9(2) ?
    N3 N4 C5 N3 2_556 . . . 41.7(2) ?
    N3 N4 C5 C4 2_556 . . . -135.76(15) ?
    N4 N3 C5 N4 2_556 . . . 1.0(2) ?
    N4 N3 C5 C4 2_556 . . . 178.46(14) ?
    C1 N1 C4 N2 . . . . 3.1(3) ?
    C1 N1 C4 C5 . . . . -176.87(15) ?
    C1 C2 C3 N2 . . . . 1.8(3) ?
    C3 N2 C4 N1 . . . . -3.0(3) ?
    C3 N2 C4 C5 . . . . 176.97(15) ?
    C4 N1 C1 C2 . . . . -0.6(3) ?
    C4 N2 C3 C2 . . . . 0.4(3) ?
loop_
    _geom_hbond_atom_site_label_D
    _geom_hbond_atom_site_label_H
    _geom_hbond_atom_site_label_A
    _geom_hbond_site_symmetry_A
    _geom_hbond_distance_DH
    _geom_hbond_distance_HA
    _geom_hbond_distance_DA
    _geom_hbond_angle_DHA
    _geom_hbond_publ_flag
    O1 H1A O1 4_556 0.880(10)
                            1.810(10)
                                    2.642(4) 156(2) yes
    O1 H1B N1 . 0.860(10)
                        2.15(4) 2.863(3) 140(5) yes
    N4 H4 N2 5_567 0.850(10)
                           2.570(10)
                                   3.2210(10)
                                            133(2) yes
    C2 H2 O1 6_556 0.93 2.43 3.278(3) 151 yes
_shelx_space_group_comment
;
The symmetry employed for this shelxl refinement is uniquely defined
by the following loop, which should always be used as a source of
symmetry information in preference to the above space-group names.
They are only intended as comments.
;
_shelx_estimated_absorpt_T_min     0.965
_shelx_estimated_absorpt_T_max     0.978
_shelx_hkl_file
;
   4   0   0  620.84   14.60
   4   0   0  608.74   14.60
   4   0   0  569.74   14.40
  -4   0   0  549.25   14.60
  -4   0   0  600.24   14.50
   6   0   0   37.70    1.60
  -6   0   0   39.70    1.70
   6   0   0   36.60    1.50
  -6   0   0   36.30    1.50
  -8   0   0 1770.22   41.70
  -8   0   0 1764.42   41.90
  -8   0   0 1747.33   41.90
   8   0   0 1747.73   41.70
   8   0   0 1734.13   41.90
   8   0   0 1576.94   42.30
  10   0   0    0.20    0.70
 -10   0   0   -0.50    0.60
 -10   0   0    0.10    0.50
 -10   0   0    1.40    0.70
  10   0   0    0.20    0.50
  10   0   0    0.90    0.70
 -12   0   0  110.69    3.90
 -12   0   0  110.89    4.20
 -12   0   0  115.29    4.30
  12   0   0  122.19    4.30
  12   0   0  110.69    3.80
  12   0   0  113.79    4.20
 -14   0   0  447.86   12.20
 -14   0   0  456.05   12.70
  14   0   0  457.85   12.70
  14   0   0  436.76   12.50
 -14   0   0  447.36   12.60
  14   0   0  471.55   12.20
  16   0   0   38.90    3.00
  16   0   0   39.60    2.90
 -16   0   0   39.90    2.70
 -16   0   0   43.90    3.20
  16   0   0   41.70    2.60
 -16   0   0   43.10    3.20
 -18   0   0  339.17   10.20
 -18   0   0  359.26   10.90
  18   0   0  353.86   10.20
 -18   0   0  341.87   10.80
  18   0   0  347.07   10.70
  20   0   0   39.40    3.80
  20   0   0   44.60    3.90
 -20   0   0   37.80    3.90
 -20   0   0   48.30    4.90
 -20   0   0   48.30    3.40
  20   0   0   50.09    3.70
 -22   0   0  153.28    7.10
  22   0   0  151.88    6.80
  22   0   0  148.89    6.80
 -22   0   0  150.48    7.00
  22   0   0  154.38    6.20
 -22   0   0  151.18    6.30
 -24   0   0   18.80    3.40
 -24   0   0   19.80    3.50
  24   0   0   18.40    3.40
  24   0   0   17.10    3.10
  26   0   0   17.90    3.50
  26   0   0   26.60    4.20
 -26   0   0   18.00    3.00
 -26   0   0   24.10    4.40
 -26   0   0   27.10    4.10
 -28   0   0   18.10    4.40
 -28   0   0   20.50    3.60
  28   0   0   20.00    4.80
 -30   0   0    9.20    5.40
 -30   0   0   13.30    4.10
   1  -1   0 1531.25   37.20
  -1  -1   0 1549.84   37.30
   1  -1   0 1552.24   37.10
  -1   1   0 1562.34   37.10
  -1   1   0 1560.64   37.00
   3  -1   0 7854.41  191.28
   3  -1   0 7629.74  190.88
  -3  -1   0 7993.90  189.38
   3  -1   0 8044.10  190.28
  -3  -1   0 8214.48  189.28
  -3   1   0 7639.24  190.88
  -3   1   0 8419.06  191.78
  -3   1   0 7806.52  190.58
   5  -1   0  940.21   24.00
  -5  -1   0  980.90   23.50
  -5  -1   0  996.60   24.00
   5  -1   0  975.80   23.50
  -5  -1   0  998.60   23.60
   5  -1   0  930.51   23.90
  -5   1   0  947.21   23.90
   5   1   0 1002.80   23.40
   5   1   0  999.60   23.40
   7  -1   0  858.71   21.50
  -7  -1   0  877.21   21.10
   7  -1   0  847.32   20.90
  -7  -1   0  852.41   21.40
   7  -1   0  863.01   21.40
  -7   1   0  844.72   21.40
   7   1   0  869.51   20.90
  -7   1   0  868.81   20.90
   7   1   0  872.11   20.90
  -7   1   0  818.82   21.80
   9  -1   0  222.78    6.70
  -9  -1   0  216.58    6.30
   9  -1   0  220.98    6.00
  -9  -1   0  221.48    6.30
  -9  -1   0  216.88    6.60
   9  -1   0  224.18    6.70
  -9   1   0  227.48    6.00
  -9   1   0  220.68    6.60
   9   1   0  224.68    6.20
  -9   1   0  219.28    6.70
   9   1   0  229.38    6.20
 -11  -1   0  522.95   13.90
  11  -1   0  522.25   14.10
  11  -1   0  528.55   13.30
 -11  -1   0  506.95   13.70
  11  -1   0  507.15   14.90
 -11  -1   0  527.25   13.70
  11   1   0  517.35   13.50
  11   1   0  542.65   13.60
 -11   1   0  542.35   14.10
 -11   1   0  512.65   13.30
 -11   1   0  512.65   14.00
 -13  -1   0   37.40    2.50
  13  -1   0   36.20    2.80
 -13  -1   0   39.00    2.30
 -13  -1   0   32.50    2.30
  13  -1   0   41.30    2.70
 -13   1   0   35.50    1.90
 -13   1   0   34.60    2.70
 -13   1   0   36.40    2.60
  13   1   0   34.70    2.20
  13   1   0   38.90    2.20
 -15  -1   0  462.45   13.00
  15  -1   0  471.65   12.40
 -15  -1   0  459.25   13.10
 -15  -1   0  466.15   13.10
  15  -1   0  479.85   13.40
 -15   1   0  468.95   13.40
 -15   1   0  459.05   12.40
  15   1   0  470.75   12.80
  15   1   0  489.45   13.00
 -17  -1   0    0.90    1.20
  17  -1   0    2.30    1.10
  17  -1   0   -0.30    1.30
  17  -1   0   -0.10    1.40
 -17  -1   0   -0.90    1.20
 -17  -1   0   -1.50    1.30
 -17   1   0   -0.50    1.40
  17   1   0   -0.80    1.10
  17   1   0    1.50    1.30
 -17   1   0    1.90    1.10
 -17   1   0    2.00    1.50
  19  -1   0  177.88    7.20
 -19  -1   0  187.18    6.90
 -19  -1   0  176.28    6.80
  19  -1   0  178.88    7.30
 -19  -1   0  191.98    6.90
  19   1   0  181.58    6.70
 -19   1   0  190.58    7.70
 -19   1   0  178.98    6.10
 -19   1   0  179.38    7.40
  19   1   0  170.88    6.60
 -21  -1   0  164.28    6.90
 -21  -1   0  175.48    8.40
 -21  -1   0  130.19    9.20
  21  -1   0  163.58    5.90
  21  -1   0  158.38    7.10
  21  -1   0  140.79    7.90
  21   1   0  148.39    6.40
 -21   1   0  159.18    7.30
 -21   1   0  153.18    5.80
 -21   1   0  166.38    7.40
 -23  -1   0   41.70    4.80
 -23  -1   0   36.60    4.10
  23  -1   0   26.40    3.40
  23  -1   0   42.30    5.10
 -23  -1   0   31.50    3.50
  23  -1   0   41.60    3.70
 -23   1   0   37.70    3.50
  23   1   0   36.70    4.30
 -23   1   0   40.70    4.30
 -23   1   0   40.70    5.40
  25  -1   0   11.30    2.60
 -25  -1   0    6.20    2.70
 -25  -1   0    6.80    2.80
  25  -1   0    7.10    3.20
  25  -1   0    1.90    3.30
 -25  -1   0    8.60    3.20
  25   1   0    1.60    3.40
  25   1   0   11.60    3.30
 -25   1   0    5.80    3.60
 -25   1   0    5.50    3.40
 -25   1   0    7.30    2.40
  27  -1   0    5.80    4.50
 -27  -1   0    5.30    3.10
 -27  -1   0    2.80    3.80
 -27  -1   0   11.90    3.60
  27  -1   0    4.70    3.50
 -27   1   0    7.90    4.20
 -27   1   0    5.80    3.70
 -27   1   0    2.70    2.60
 -29  -1   0   29.00    5.00
  29  -1   0   35.00    6.80
  29  -1   0   35.20    6.00
 -29  -1   0   29.70    4.80
 -29   1   0   27.90    4.10
 -29   1   0   26.80    7.00
 -29   1   0   28.20    5.70
   0  -2   0  135.69    4.30
   0  -2   0  134.19    3.70
   0  -2   0  134.39    3.70
   2  -2   0    9.30    1.00
  -2  -2   0    6.80    1.00
   2  -2   0    7.20    1.00
   2  -2   0    7.90    0.80
  -2   2   0    7.30    0.70
  -2   2   0    8.80    1.00
   4  -2   0  982.00   25.10
  -4  -2   0 1023.20   25.50
   4  -2   0 1027.60   25.10
  -4  -2   0 1017.40   25.50
   4  -2   0  995.40   25.10
  -4   2   0 1009.10   24.90
  -4   2   0 1010.20   24.80
  -4   2   0 1066.19   24.90
   6  -2   0 1401.76   34.20
  -6  -2   0 1415.56   33.30
   6  -2   0 1381.36   33.70
   6  -2   0 1275.27   34.80
  -6  -2   0 1390.16   34.50
  -6  -2   0 1430.36   34.50
  -6  -2   0 1416.66   33.30
  -6   2   0 1420.86   34.00
  -6   2   0 1373.76   33.70
  -6   2   0 1385.26   34.00
  -8  -2   0    0.30    0.50
  -8  -2   0   -1.10    0.90
  -8  -2   0   -0.10    0.50
  -8  -2   0    0.50    1.10
   8  -2   0    0.90    0.70
   8  -2   0    0.20    0.90
   8  -2   0    0.40    0.90
  -8   2   0    0.30    1.00
  -8   2   0   -0.20    0.90
  -8   2   0    0.60    0.60
  10  -2   0   19.00    1.50
  10  -2   0   20.00    2.00
 -10  -2   0   19.10    1.50
 -10  -2   0   19.60    2.20
  10  -2   0   11.80    1.60
 -10  -2   0   16.80    1.50
 -10   2   0   18.10    1.90
 -10   2   0   21.70    2.30
 -10   2   0   16.50    1.50
  12  -2   0    2.50    1.00
  12  -2   0    4.20    0.90
 -12  -2   0    4.00    1.00
  12  -2   0    4.80    1.50
 -12  -2   0    5.70    1.10
 -12  -2   0    3.50    1.30
  12   2   0    3.90    0.70
  12   2   0    3.80    0.70
 -12   2   0    2.70    1.20
 -12   2   0    4.50    0.90
  14  -2   0  209.58    7.40
  14  -2   0  205.78    7.30
 -14  -2   0  207.38    7.20
 -14  -2   0  212.08    6.50
  14  -2   0  199.28    5.90
 -14  -2   0  200.48    6.40
 -14   2   0  199.18    7.30
  14   2   0  205.88    5.90
 -14   2   0  212.58    7.20
 -14   2   0  196.08    5.90
  14   2   0  198.78    5.90
  16  -2   0    3.40    1.60
  16  -2   0    6.80    1.20
 -16  -2   0    8.40    2.00
 -16  -2   0    6.10    1.40
  16  -2   0    6.80    1.90
 -16  -2   0    8.90    1.60
 -16   2   0    6.90    1.30
  16   2   0    7.30    1.30
  16   2   0    7.90    1.30
 -16   2   0    8.00    2.10
 -18  -2   0  466.85   14.00
 -18  -2   0  454.95   13.30
 -18  -2   0  474.55   13.40
  18  -2   0  471.75   12.50
  18  -2   0  467.75   14.30
  18  -2   0  477.45   14.40
 -18   2   0  472.95   14.20
 -18   2   0  448.76   12.50
 -18   2   0  471.15   14.20
  18   2   0  456.45   12.70
  18   2   0  464.65   12.70
  20  -2   0   22.40    2.20
  20  -2   0   24.90    3.80
  20  -2   0   21.50    3.10
 -20  -2   0   22.10    2.70
 -20  -2   0   22.40    2.60
 -20  -2   0   18.40    2.80
 -20   2   0   25.00    2.30
 -20   2   0   22.80    3.50
 -20   2   0   21.40    2.90
  20   2   0   25.60    3.10
  20   2   0   17.00    2.10
  22  -2   0   -1.90    2.70
 -22  -2   0   -3.60    2.20
 -22  -2   0   -0.80    2.30
  22  -2   0    3.80    2.90
  22  -2   0    1.10    1.70
 -22  -2   0    3.50    2.10
 -22   2   0   -3.00    3.00
  22   2   0    1.70    1.90
 -22   2   0    1.10    2.80
 -22   2   0    0.20    1.80
 -24  -2   0   28.30    3.30
  24  -2   0   38.10    4.60
  24  -2   0   34.40    3.20
 -24  -2   0   25.60    3.90
 -24  -2   0   34.50    4.20
 -24   2   0   30.40    3.00
  24   2   0   31.90    3.40
 -24   2   0   23.70    3.80
 -24   2   0   36.70    4.80
  26  -2   0    3.60    4.30
  26  -2   0    2.70    2.90
  26  -2   0    7.70    4.50
 -26  -2   0   -6.90    2.90
 -26  -2   0   -6.40    3.70
 -26   2   0    0.90    2.70
  28  -2   0    7.40    5.10
 -28  -2   0    5.60    4.30
  -1  -3   0    3.80    1.40
   1  -3   0    7.00    1.50
  -1  -3   0    3.60    1.30
  -1  -3   0    6.10    0.70
   1  -3   0    6.80    0.90
   1  -3   0    6.10    0.90
  -1  -3   0    6.70    0.70
   3  -3   0   24.50    2.30
  -3  -3   0   20.20    2.50
   3  -3   0   22.10    1.80
  -3  -3   0   26.90    2.90
   3  -3   0   25.70    2.00
   5  -3   0   10.50    1.40
  -5  -3   0   12.30    1.90
   5  -3   0   10.40    1.50
  -5  -3   0    8.60    1.90
   5  -3   0    9.70    1.30
  -5   3   0   10.50    1.00
  -5   3   0    8.70    1.10
  -7  -3   0   82.69    4.40
   7  -3   0   86.99    4.00
   7  -3   0   84.79    3.80
  -7  -3   0   90.89    5.20
   7  -3   0   84.69    3.50
  -7   3   0   82.09    3.40
  -7   3   0   92.19    3.30
  -9  -3   0  139.59    5.70
   9  -3   0  138.59    5.50
   9  -3   0  133.39    4.50
  -9  -3   0  135.59    6.10
   9  -3   0  125.99    6.40
  -9   3   0  129.19    4.70
  -9   3   0  133.59    4.40
  -9   3   0  129.89    5.00
 -11  -3   0    5.80    2.10
 -11  -3   0    6.00    2.20
  11  -3   0    6.00    1.20
  11  -3   0    6.20    1.80
 -11  -3   0   10.40    1.20
 -11  -3   0    7.10    1.00
  11  -3   0    9.50    2.10
 -11   3   0    6.10    1.20
 -11   3   0    8.40    1.60
 -11   3   0    8.30    2.30
 -13  -3   0   11.40    2.80
 -13  -3   0    4.30    1.20
 -13  -3   0    5.50    1.20
  13  -3   0    2.60    2.00
 -13  -3   0    4.30    2.00
  13  -3   0    2.20    1.60
  13  -3   0    7.20    1.20
 -13   3   0    4.40    1.80
 -13   3   0    5.10    2.10
 -13   3   0    6.80    1.20
 -15  -3   0   53.69    4.70
 -15  -3   0   56.29    3.20
 -15  -3   0   50.79    3.00
  15  -3   0   58.09    4.60
 -15  -3   0   57.49    5.80
  15  -3   0   59.59    2.80
  15  -3   0   53.99    5.10
 -15   3   0   58.09    2.80
 -15   3   0   58.89    4.60
 -15   3   0   50.09    4.10
  17  -3   0    2.40    1.30
 -17  -3   0    3.80    1.70
 -17  -3   0    0.00    1.30
  17  -3   0    5.70    2.60
  17  -3   0   -1.40    2.60
 -17  -3   0    4.50    2.70
 -17   3   0    0.10    2.10
 -17   3   0    4.90    2.60
 -17   3   0    2.10    1.40
  19  -3   0   -1.40    3.30
  19  -3   0    3.60    2.90
  19  -3   0    1.60    1.50
 -19  -3   0    3.60    2.50
 -19  -3   0    0.40    1.90
 -19  -3   0   -1.60    1.50
 -19   3   0    1.80    1.40
 -19   3   0   -0.60    2.90
 -21  -3   0    6.30    3.30
  21  -3   0    6.90    3.70
 -21  -3   0    9.10    2.70
 -21  -3   0    4.40    2.10
 -21   3   0    9.00    1.80
 -23  -3   0    2.60    3.70
 -23  -3   0    2.00    2.50
  23  -3   0    8.40    4.30
   0  -4   0   19.90    2.90
   0  -4   0   18.60    2.50
   2  -4   0    2.60    1.10
   2  -4   0   -0.10    2.30
   2  -4   0   -2.10    1.00
  -2  -4   0    0.90    2.50
   2  -4   0    0.20    1.90
  -2  -4   0   -1.40    2.00
  -4  -4   0    6.50    2.90
   4  -4   0    3.20    1.30
   4  -4   0   -1.00    1.40
   4  -4   0    2.80    2.20
   4  -4   0    0.70    1.80
  -4  -4   0    1.30    2.20
   6  -4   0    4.10    1.70
  -6  -4   0    4.50    3.30
   6  -4   0    4.60    2.10
   6  -4   0    3.50    1.50
   6  -4   0    3.50    1.80
  -6  -4   0    6.70    2.60
   8  -4   0    2.00    1.70
  -8  -4   0   -3.00    2.60
  -8  -4   0    0.80    3.50
   8  -4   0    0.70    2.00
   8  -4   0   -4.70    1.80
  10  -4   0   -0.80    1.90
  10  -4   0   -1.40    2.40
  10  -4   0    2.90    1.90
 -10  -4   0    1.70    2.80
 -10  -4   0   -5.70    3.80
 -10   4   0    0.90    1.70
 -12  -4   0   90.59    6.70
  12  -4   0   73.49    5.20
  12  -4   0   81.39    3.80
  12  -4   0   79.49    6.30
 -12   4   0   79.79    4.90
 -14  -4   0   58.49    6.70
  14  -4   0   48.00    5.30
 -14   4   0   52.69    6.40
 -16  -4   0    4.30    4.30
  16  -4   0    3.50    3.20
 -18  -4   0   12.40    1.90
 -18  -4   0   11.80    4.20
 -18  -4   0   12.80    2.00
 -30   0   1    7.70    5.30
 -30   0   1    2.90    3.70
  28   0  -1    3.80    4.40
 -28   0   1    1.60    3.60
 -28   0   1   -1.00    2.90
 -28   0   1   12.20    7.40
  28   0  -1   -1.50    3.90
 -26   0   1    3.80    2.60
  26   0  -1   -2.10    3.20
 -26   0   1    3.40    3.00
 -26   0   1    2.10    3.10
  26   0  -1    3.70    3.20
 -24   0   1   -3.20    2.30
  24   0  -1    1.70    2.30
  24   0  -1    2.60    2.40
 -24   0   1   -2.80    2.10
 -24   0   1   -0.90    2.10
  22   0  -1   -2.30    2.10
 -22   0   1   -1.80    2.00
 -22   0   1   -1.80    2.00
 -22   0   1   -1.10    1.70
  22   0  -1   -2.80    1.80
  20   0  -1    1.20    1.90
 -20   0   1   -2.90    1.90
  20   0  -1   -0.90    1.60
 -20   0   1    1.00    1.40
 -20   0   1   -3.30    1.80
 -18   0   1   -0.40    1.10
  18   0  -1    1.10    1.30
  18   0  -1   -0.40    2.40
  18   0  -1    0.20    1.40
 -18   0   1    1.10    1.50
 -18   0   1    0.30    1.40
 -16   0   1    1.20    1.00
  16   0  -1   -0.80    0.80
  16   0  -1    0.40    1.00
 -16   0   1   -0.90    1.20
 -16   0   1    0.60    1.20
  16   0  -1    0.80    1.30
 -14   0   1    0.10    0.80
 -14   0   1    0.50    0.80
  14   0  -1   -0.40    0.80
  14   0  -1    0.30    1.00
  14   0  -1   -0.20    0.90
 -14   0   1    0.50    0.90
 -12   0   1   -0.10    0.90
  12   0  -1   -0.60    0.60
  12   0  -1    0.40    0.60
  12   0  -1   -1.30    0.70
 -12   0   1   -1.60    0.60
 -12   0   1    1.70    0.80
 -10   0   1   -0.10    0.50
  10   0  -1    0.00    0.70
 -10   0   1   -0.20    0.60
 -10   0   1   -0.20    0.60
  10   0  -1   -0.10    0.70
   8   0  -1    0.10    0.40
  -8   0   1   -0.70    0.50
   8   0  -1    0.80    0.70
   8   0  -1   -0.10    0.40
  -8   0   1   -0.50    0.40
  -8   0   1   -0.40    0.40
  -6   0   1   -6.10    0.50
   6   0  -1   -5.50    0.50
   6   0  -1   -5.90    0.40
  -6   0   1   -6.20    0.50
   6   0  -1   -5.60    0.40
  -6   0   1   -6.10    0.40
  -4   0   1    0.00    0.20
  -4   0   1   -0.30    0.20
   4   0  -1   -0.60    0.20
   4   0  -1   -0.30    0.20
  -4   0  -1    0.00    0.30
   4   0   1    0.10    0.30
   4   0   1   -0.10    0.20
  -4   0  -1   -0.20    0.30
   4   0   1    0.00    0.20
  -4   0  -1    0.40    0.30
  -6   0  -1   -1.40    0.40
  -6   0  -1   -0.70    0.40
   6   0   1   -0.80    0.30
   6   0   1   -0.80    0.40
  -6   0  -1   -0.90    0.40
   6   0   1   -0.90    0.30
   8   0   1    0.20    0.40
  -8   0  -1   -0.10    0.50
  -8   0  -1    0.00    0.50
  -8   0  -1    0.10    0.50
   8   0   1    0.20    0.60
 -10   0  -1   -2.10    0.70
  10   0   1   -3.00    0.60
 -10   0  -1   -3.50    0.70
  10   0   1   -1.90    0.70
 -10   0  -1   -2.70    0.60
  10   0   1   -2.60    0.60
  12   0   1    1.00    0.80
  12   0   1    2.00    0.70
 -12   0  -1    0.20    0.70
  12   0   1    0.70    0.70
 -12   0  -1    0.50    0.80
 -12   0  -1    0.40    0.90
  14   0   1    0.20    0.90
 -14   0  -1    0.50    0.90
  14   0   1   -0.10    1.00
  14   0   1    0.20    1.00
 -14   0  -1    0.50    1.10
 -14   0  -1    0.30    0.90
 -16   0  -1   -0.20    1.10
  16   0   1    0.80    1.40
 -16   0  -1   -1.70    1.20
  16   0   1    0.50    1.10
 -16   0  -1   -1.40    1.10
  16   0   1    0.20    1.30
 -18   0  -1   -2.30    1.20
 -18   0  -1   -3.40    1.50
 -18   0  -1   -3.50    1.60
  18   0   1    0.00    1.40
  18   0   1   -1.70    1.20
  20   0   1   -1.60    1.70
 -20   0  -1   -1.70    1.60
 -20   0  -1   -3.90    2.00
  20   0   1   -1.70    1.90
  20   0   1   -3.60    1.60
 -20   0  -1    0.00    1.50
  22   0   1   -0.40    2.10
  22   0   1    0.40    2.20
 -22   0  -1   -0.50    1.80
 -22   0  -1   -0.50    2.30
  22   0   1   -0.20    2.00
 -22   0  -1    1.00    2.10
  24   0   1    0.90    2.30
 -24   0  -1    1.40    2.60
  24   0   1   -1.20    2.00
 -24   0  -1    0.10    2.50
 -24   0  -1   -4.00    2.00
  24   0   1   -0.40    2.50
 -26   0  -1   -4.50    3.40
  26   0   1    1.30    3.20
 -26   0  -1   -2.60    3.30
 -26   0  -1    2.20    2.60
  26   0   1    5.40    3.00
  26   0   1    1.70    3.20
 -28   0  -1   -2.20    3.40
 -28   0  -1   -1.70    3.50
 -28   0  -1  -11.70    7.30
  28   0   1    0.70    4.10
 -30   0  -1    0.90    4.00
 -30   0  -1   -5.30    4.60
 -29  -1   1   10.80    4.00
 -29  -1   1    7.00    4.10
  29  -1  -1   -0.90    4.60
  29  -1  -1    7.50    5.20
 -29   1   1    0.90    5.10
 -29   1   1    4.60    3.10
 -27  -1   1   21.50    3.70
 -27  -1   1   22.20    4.00
  27  -1  -1   19.60    4.10
 -27  -1   1   11.60    3.40
  27  -1  -1   19.20    4.40
 -27   1   1   20.80    3.70
 -27   1   1   19.80    4.50
 -27   1   1   16.40    3.90
  25  -1  -1   51.69    5.50
  25  -1  -1   39.70    4.40
 -25  -1   1   46.00    5.20
 -25  -1   1   43.70    4.20
 -25  -1   1   47.50    5.70
  25   1  -1   51.69    5.40
 -25   1   1   30.80    4.20
 -25   1   1   35.80    4.30
 -25   1   1   34.50    4.00
 -23  -1   1   37.90    4.70
 -23  -1   1   35.20    4.40
  23  -1  -1   43.00    4.30
 -23  -1   1   39.80    4.30
  23  -1  -1   51.69    3.90
  23  -1  -1   28.80    3.40
  23   1  -1   46.30    4.50
 -23   1   1   43.70    3.50
 -23   1   1   40.90    4.20
 -23   1   1   40.40    5.10
 -21  -1   1    8.80    2.50
  21  -1  -1   13.40    1.90
 -21  -1   1   12.40    2.30
  21  -1  -1    9.90    2.60
 -21  -1   1    8.30    2.20
  21  -1  -1   11.30    2.80
  21   1  -1   11.00    2.10
 -21   1   1    9.70    2.60
 -21   1   1    9.00    2.30
 -21   1   1   11.60    1.80
  21   1  -1    7.60    2.10
  19  -1  -1   -0.90    1.50
 -19  -1   1    1.90    1.40
  19  -1  -1   -1.20    1.80
 -19  -1   1   -2.50    1.40
 -19  -1   1   -0.10    1.40
  19  -1  -1   -0.90    1.20
  19   1  -1   -3.00    1.40
  19   1  -1    0.30    1.40
 -19   1   1   -0.30    1.80
 -19   1   1    0.20    1.20
 -19   1   1   -1.70    1.50
  17  -1  -1    0.70    1.40
 -17  -1   1   -0.70    1.30
 -17  -1   1    0.00    1.20
 -17  -1   1    1.40    1.30
  17  -1  -1    0.10    1.00
  17  -1  -1   -1.30    1.50
 -17   1   1    0.10    0.90
 -17   1   1    0.50    1.60
  17   1  -1    0.50    1.00
  17   1  -1    0.90    1.20
 -17   1   1    2.00    1.70
 -15  -1   1  161.18    5.80
 -15  -1   1  160.28    5.70
  15  -1  -1  159.98    6.00
  15  -1  -1  161.28    5.00
  15  -1  -1  173.08    7.00
 -15  -1   1  158.68    5.70
 -15   1   1  159.58    6.70
  15   1  -1  163.58    5.50
  15   1  -1  169.48    5.60
 -15   1   1  160.38    5.00
 -15   1   1  162.18    6.20
 -13  -1   1   33.80    2.30
 -13  -1   1   38.30    2.50
 -13  -1   1   37.20    2.40
  13  -1  -1   39.50    2.70
  13   1  -1   40.30    2.20
  13   1  -1   41.80    2.30
 -13   1   1   36.20    2.70
 -13   1   1   37.70    1.90
  11  -1  -1 1021.10   26.20
 -11  -1   1 1069.39   26.00
 -11  -1   1 1028.50   26.10
  11  -1  -1 1039.10   25.30
 -11  -1   1 1012.80   26.00
  11  -1  -1 1038.70   27.30
  11   1  -1 1039.30   25.70
  11   1  -1 1066.59   25.80
 -11   1   1 1031.80   26.30
 -11   1   1 1043.80   25.30
 -11   1   1 1025.80   26.20
   9  -1  -1 1240.28   30.90
   9  -1  -1 1237.88   30.00
  -9  -1   1 1229.88   30.80
   9  -1  -1 1249.97   31.00
  -9  -1   1 1222.58   30.50
  -9  -1   1 1267.07   30.50
  -9   1   1 1248.58   30.90
   9   1  -1 1256.27   30.40
   9   1  -1 1257.27   30.40
  -9   1   1 1246.98   30.00
  -9   1   1 1233.18   30.90
   7  -1  -1  930.11   23.30
   7  -1  -1  905.71   23.30
   7  -1  -1  941.31   22.50
  -7  -1   1  960.50   23.00
  -7  -1   1  905.51   23.30
  -7   1   1  973.80   23.80
   7   1  -1  949.11   22.80
  -7   1   1  929.61   22.50
   7   1  -1  967.70   22.80
  -7   1   1  899.01   23.30
   5  -1  -1   65.39    1.80
  -5  -1   1   70.09    2.90
  -5  -1   1   68.29    2.10
   5  -1  -1   64.69    2.50
   5  -1  -1   64.99    2.40
  -5  -1   1   65.69    2.10
  -5   1   1   67.29    2.40
   5   1  -1   75.59    2.00
  -5   1   1   63.19    1.80
   5   1  -1   66.19    2.00
  -3  -1   1 2164.08   50.69
   3  -1  -1 2119.59   50.89
   3  -1  -1 2117.49   50.89
  -3  -1   1 2059.29   50.99
   3  -1  -1 2095.89   50.39
  -3  -1   1 2145.19   50.69
  -3   1   1 2081.89   50.49
  -3   1   1 2225.28   50.79
  -3   1   1 2079.19   50.79
  -1  -1   1 9548.04  226.98
  -1  -1   1 9433.26  224.78
   1  -1  -1 9481.35  225.28
  -1  -1   1 9999.00  224.78
   1  -1  -1 9172.58  225.68
  -1   1   1 9791.02  225.28
   1   1  -1 9664.93  227.18
  -1   1   1 8344.87  224.88
  -1  -1  -1    3.50    0.70
  -1  -1  -1    4.70    0.50
   1  -1   1    5.10    0.90
   1  -1   1    4.80    0.60
  -1   1  -1    4.50    0.60
  -1   1  -1    3.40    0.80
   3  -1   1 6104.39  144.09
  -3  -1  -1 6083.09  143.09
  -3  -1  -1 6123.59  143.19
   3  -1   1 6052.69  145.09
  -3  -1  -1 5901.81  144.39
   3  -1   1 5712.03  143.29
  -3   1  -1 5958.70  144.59
  -3   1  -1 5947.71  143.69
   3   1   1 6023.90  142.39
  -3   1  -1 5898.31  143.59
  -5  -1  -1   60.49    2.40
   5  -1   1   67.79    2.20
   5  -1   1   63.09    2.50
   5  -1   1   67.09    2.40
  -5  -1  -1   65.79    2.10
  -5  -1  -1   67.49    2.10
   5   1   1   67.09    2.50
   5   1   1   67.49    2.00
   5   1   1   64.69    2.00
  -5   1  -1   62.89    2.20
  -5   1  -1   66.29    2.40
  -7  -1  -1   63.99    2.60
   7  -1   1   65.99    2.70
   7  -1   1   67.69    2.70
   7  -1   1   67.89    2.30
  -7  -1  -1   67.79    2.40
   7   1   1   69.79    2.70
   7   1   1   72.59    2.40
  -7   1  -1   66.69    2.40
  -7   1  -1   66.19    2.70
   7   1   1   67.89    2.30
   9  -1   1   31.90    2.00
  -9  -1  -1   31.30    1.90
  -9  -1  -1   31.70    1.70
   9  -1   1   31.50    1.60
   9  -1   1   32.10    2.10
  -9  -1  -1   29.90    1.70
  -9   1  -1   30.90    1.60
  -9   1  -1   27.70    2.40
   9   1   1   30.60    1.60
  -9   1  -1   30.20    2.00
   9   1   1   31.20    1.90
   9   1   1   33.10    1.70
 -11  -1  -1   19.80    1.70
 -11  -1  -1   17.60    1.80
 -11  -1  -1   17.70    1.60
  11  -1   1   18.70    1.50
  11   1   1   20.20    1.60
  11   1   1   19.10    1.50
 -11   1  -1   21.60    2.10
  11   1   1   17.80    1.80
 -11   1  -1   17.40    1.90
 -11   1  -1   18.20    1.50
 -13  -1  -1    0.80    0.90
  13  -1   1   -0.20    0.90
  13  -1   1   -0.30    1.10
  13  -1   1   -0.10    0.70
 -13  -1  -1    1.80    1.00
 -13  -1  -1   -0.10    0.80
 -13   1  -1   -0.60    1.10
  13   1   1   -0.40    1.00
 -13   1  -1   -1.60    1.00
  13   1   1    0.90    0.70
  13   1   1   -0.20    0.70
 -13   1  -1   -0.90    0.70
 -15  -1  -1    0.80    1.10
 -15  -1  -1   -1.30    1.10
  15  -1   1    1.30    1.30
  15  -1   1    0.30    0.90
 -15  -1  -1    0.90    1.10
  15  -1   1   -0.10    1.70
  15   1   1    2.00    1.10
 -15   1  -1    0.70    1.30
  15   1   1   -0.20    1.20
  15   1   1    0.30    1.00
 -15   1  -1    0.60    0.90
 -17  -1  -1  178.48    6.50
  17  -1   1  183.58    6.90
  17  -1   1  180.38    5.90
  17  -1   1  176.28    6.90
 -17  -1  -1  177.88    6.50
 -17  -1  -1  173.38    6.40
 -17   1  -1  176.98    5.90
  17   1   1  181.18    6.30
  17   1   1  181.68    6.30
  17   1   1  180.28    6.50
 -17   1  -1  183.88    7.10
 -17   1  -1  180.18    6.90
  19  -1   1   -0.50    1.40
  19  -1   1   -0.10    1.90
 -19  -1  -1   -1.60    1.60
 -19  -1  -1   -1.70    1.50
 -19  -1  -1   -3.80    1.50
  19  -1   1    1.40    1.50
 -19   1  -1   -1.60    1.20
 -19   1  -1   -0.20    1.90
 -19   1  -1   -0.80    2.30
  19   1   1   -0.70    1.50
  19   1   1   -0.10    1.60
  19   1   1    0.30    1.40
 -21  -1  -1  155.38    6.80
 -21  -1  -1  158.28    6.90
  21  -1   1  157.68    6.00
  21  -1   1  165.58    7.30
 -21   1  -1  151.88    5.90
 -21   1  -1  161.98    7.40
 -21   1  -1  159.18    7.40
  21   1   1  156.68    6.50
  23  -1   1   16.80    3.20
  23  -1   1   19.70    2.60
 -23  -1  -1   21.30    3.40
 -23  -1  -1   22.30    3.50
  23  -1   1   22.00    3.70
 -23   1  -1   18.20    2.40
  23   1   1   20.70    3.10
 -23   1  -1   14.40    3.50
 -23   1  -1   16.70    3.20
  23   1   1   11.80    2.80
 -25  -1  -1    5.30    2.70
  25  -1   1    8.30    2.70
  25  -1   1    9.10    3.20
  25  -1   1    8.70    3.80
 -25  -1  -1   10.80    3.50
 -25  -1  -1    5.20    2.70
  25   1   1    2.00    4.10
 -25   1  -1    9.20    2.60
 -25   1  -1    4.80    3.20
 -25   1  -1    7.20    3.90
  27  -1   1    1.40    3.40
 -27  -1  -1   -4.40    3.30
  27  -1   1    1.40    4.00
 -27  -1  -1   -3.80    2.90
 -27  -1  -1    1.00    3.80
  27  -1   1    0.90    3.20
 -27   1  -1    0.50    4.20
 -27   1  -1   -3.70    3.50
 -27   1  -1   -1.40    2.60
 -29  -1  -1   19.60    4.30
  29  -1   1   32.90    6.40
  29  -1   1   33.20    6.70
 -29  -1  -1   45.40    5.40
 -29   1  -1   30.90    5.70
 -29   1  -1   31.70    4.20
 -29   1  -1   29.90    6.30
 -28  -2   1    7.50    5.50
  28  -2  -1    7.50    4.70
 -28  -2   1   -0.30    4.40
  26  -2  -1   14.30    5.50
  26  -2  -1   20.10    4.80
 -26  -2   1   16.60    4.20
 -26  -2   1   13.50    3.50
 -26   2   1   15.30    2.80
  24  -2  -1    2.00    3.20
  24  -2  -1    3.40    5.80
 -24  -2   1    1.70    2.90
 -24  -2   1    2.30    2.80
 -24  -2   1   -3.40    2.20
 -24   2   1    3.50    2.10
  24   2  -1    2.90    2.30
 -24   2   1    4.20    3.90
 -24   2   1    7.00    3.60
  22  -2  -1    1.40    1.60
 -22  -2   1    0.50    2.00
 -22  -2   1    2.70    2.40
  22  -2  -1   -1.80    2.60
  22  -2  -1    0.20    2.90
 -22  -2   1   -1.30    2.20
 -22   2   1    2.00    1.70
 -22   2   1    0.70    3.20
  22   2  -1    0.90    1.80
  22   2  -1   -1.40    2.10
 -22   2   1    0.20    2.90
 -20  -2   1    7.40    2.30
  20  -2  -1    7.80    2.50
  20  -2  -1    5.60    2.60
 -20  -2   1    6.20    2.00
  20  -2  -1    6.50    1.40
 -20  -2   1    4.50    1.90
  20   2  -1    7.10    1.80
 -20   2   1    7.10    1.60
 -20   2   1    3.10    2.60
  20   2  -1    4.90    1.70
 -20   2   1    8.50    2.60
 -18  -2   1   11.20    2.00
 -18  -2   1   12.50    2.20
 -18  -2   1    7.80    1.80
  18  -2  -1   10.30    1.40
  18  -2  -1    6.50    2.10
  18  -2  -1    6.50    1.80
  18   2  -1    8.30    1.60
 -18   2   1   11.90    1.40
  18   2  -1    9.60    1.60
 -18   2   1    9.30    2.40
 -18   2   1    9.90    2.60
 -16  -2   1   22.10    2.40
  16  -2  -1   29.20    2.20
 -16  -2   1   19.80    2.30
  16  -2  -1   26.50    2.90
  16  -2  -1   24.00    3.00
 -16  -2   1   22.00    2.60
 -16   2   1   27.00    1.90
 -16   2   1   21.10    2.50
  16   2  -1   20.60    2.00
  16   2  -1   22.70    2.10
 -14  -2   1    4.20    1.50
  14  -2  -1    3.30    1.40
 -14  -2   1    4.60    1.90
  14  -2  -1    2.80    1.50
  14  -2  -1    4.00    0.90
 -14  -2   1    2.80    1.10
 -14  -2   1    2.10    1.10
 -14   2   1    3.10    1.40
 -14   2   1    5.20    0.80
  14   2  -1    4.10    0.90
  14   2  -1    4.40    0.90
 -14   2   1    5.90    1.80
 -12  -2   1  387.86   10.50
  12  -2  -1  383.66   11.30
  12  -2  -1  382.86    9.90
 -12  -2   1  387.86   11.40
  12  -2  -1  384.06   11.40
 -12  -2   1  387.16   10.50
 -12  -2   1  387.76   11.40
  12   2  -1  398.86    9.90
 -12   2   1  390.86   11.20
  12   2  -1  388.56    9.90
 -12   2   1  380.36    9.90
  10  -2  -1   97.09    4.20
  10  -2  -1   96.79    4.00
 -10  -2   1   97.59    4.30
 -10  -2   1   89.49    4.00
  10  -2  -1   94.89    2.90
 -10  -2   1   98.79    3.30
 -10  -2   1   99.19    3.30
 -10   2   1   98.59    3.00
 -10   2   1   95.59    4.10
 -10   2   1  101.29    3.90
  -8  -2   1  398.26    9.80
   8  -2  -1  377.26   10.60
  -8  -2   1  395.86    9.80
   8  -2  -1  390.56   10.70
  -8  -2   1  326.57   12.40
   8  -2  -1  389.46    9.60
  -8  -2   1  377.26   10.80
  -8   2   1  383.86   11.10
  -8   2   1  394.66    9.60
  -8   2   1  379.46   10.50
   6  -2  -1  110.19    4.70
  -6  -2   1  122.69    3.40
  -6  -2   1  123.79    3.40
   6  -2  -1  122.39    3.50
   6  -2  -1  125.09    4.20
  -6  -2   1  126.59    4.50
  -6   2   1  123.39    4.00
  -6   2   1  123.29    3.50
  -6   2   1  124.89    4.10
   4  -2  -1  252.87    7.10
   4  -2  -1  255.37    7.10
  -4  -2   1  262.37    7.50
   4  -2  -1  251.37    7.00
  -4   2   1  259.07    6.90
  -4   2   1  255.97    6.90
   2  -2  -1   18.90    1.30
   2  -2  -1   20.10    1.40
  -2  -2   1   21.90    0.90
  -2  -2   1   21.10    0.90
   2  -2  -1   19.30    1.20
  -2  -2   1   19.80    1.80
  -2   2   1   19.40    0.90
   0  -2  -1  516.55   12.80
   0  -2   1  521.05   12.80
   0  -2  -1  525.75   12.80
   0  -2   1  510.85   13.50
   0  -2  -1  511.35   13.30
   0  -2   1  530.55   12.80
   0  -2  -1  528.65   14.70
   0   2  -1  510.15   13.50
   2  -2   1 1253.07   30.40
  -2  -2  -1 1267.57   29.90
  -2  -2  -1 1247.28   29.90
  -2  -2  -1 1242.58   30.80
  -2  -2  -1 1244.88   30.80
   2  -2   1 1251.77   30.50
   2  -2   1 1268.47   30.70
  -2   2  -1 1253.67   30.10
  -2   2  -1 1269.57   30.20
  -2   2  -1 1221.78   30.70
  -4  -2  -1   67.69    1.90
  -4  -2  -1   64.09    2.90
   4  -2   1   67.29    3.70
   4  -2   1   66.29    2.70
  -4  -2  -1   65.79    2.90
   4  -2   1   69.69    2.70
  -4  -2  -1   70.29    1.90
  -4   2  -1   69.39    2.70
  -4   2  -1   69.49    2.50
  -4   2  -1   67.89    2.50
  -6  -2  -1  798.22   21.30
  -6  -2  -1  863.71   20.30
  -6  -2  -1  843.72   20.30
   6  -2   1  830.12   21.10
  -6   2  -1  834.62   20.80
  -6   2  -1  823.02   20.90
  -6   2  -1  854.71   21.00
  -8  -2  -1  341.27    9.80
   8  -2   1  341.57    9.80
  -8  -2  -1  349.87    8.80
   8  -2   1  333.67    9.70
  -8  -2  -1  345.87    8.80
   8  -2   1  346.77    9.50
  -8   2  -1  329.87    9.50
  -8   2  -1  337.67    9.10
  10  -2   1  105.29    4.50
  10  -2   1  113.49    3.70
  10  -2   1  103.59    4.40
 -10  -2  -1  110.69    3.70
 -10  -2  -1  111.29    4.50
 -10  -2  -1  110.69    3.70
 -10   2  -1  114.29    4.30
 -10   2  -1  109.99    3.70
 -10   2  -1  105.49    4.30
 -12  -2  -1   75.09    3.10
 -12  -2  -1   74.99    3.10
  12  -2   1   70.79    3.80
  12  -2   1   71.99    2.90
 -12  -2  -1   68.59    3.80
  12  -2   1   74.09    3.90
 -12   2  -1   75.99    3.00
 -12   2  -1   73.69    3.70
  12   2   1   73.59    2.60
  12   2   1   76.09    2.60
  14  -2   1   49.00    3.70
  14  -2   1   43.10    2.50
 -14  -2  -1   49.50    2.80
 -14  -2  -1   49.10    3.50
  14  -2   1   48.10    3.50
 -14  -2  -1   51.79    2.90
 -14   2  -1   47.70    3.50
  14   2   1   48.80    2.40
 -14   2  -1   45.80    3.50
 -14   2  -1   48.20    2.60
  14   2   1   49.30    2.30
 -16  -2  -1   86.39    4.10
 -16  -2  -1   86.39    4.60
 -16  -2  -1   83.39    4.50
  16  -2   1   81.99    5.00
  16  -2   1   86.99    4.90
  16  -2   1   86.59    3.60
 -16   2  -1   82.29    3.70
  16   2   1   85.69    3.60
  16   2   1   87.59    3.60
 -16   2  -1   80.59    4.70
  18  -2   1  143.99    6.60
 -18  -2  -1  133.79    5.50
 -18  -2  -1  139.69    5.60
  18  -2   1  128.29    4.90
 -18  -2  -1  134.09    6.10
 -18   2  -1  126.59    6.20
 -18   2  -1  133.39    5.00
 -18   2  -1  128.69    6.40
  18   2   1  136.09    5.00
  18   2   1  131.99    5.00
 -20  -2  -1  106.29    5.40
 -20  -2  -1  102.59    5.70
  20  -2   1  102.69    4.60
  20  -2   1  104.39    6.50
 -20  -2  -1   90.39    5.00
  20  -2   1  104.99    6.20
 -20   2  -1   98.59    6.10
  20   2   1  101.89    4.80
  20   2   1   99.99    4.70
 -20   2  -1  101.09    4.60
 -20   2  -1  103.39    6.20
  22  -2   1   -1.30    2.60
 -22  -2  -1    2.20    2.40
 -22  -2  -1    0.80    2.00
  22  -2   1   -1.50    2.60
 -22  -2  -1    1.00    2.60
  22  -2   1    3.40    2.10
  22   2   1    1.50    2.10
 -22   2  -1   -1.60    2.80
 -22   2  -1   -0.40    2.80
 -22   2  -1    1.70    1.90
 -24  -2  -1    2.20    2.90
  24  -2   1    6.80    3.60
  24  -2   1    4.80    2.50
  24  -2   1    1.70    4.20
 -24  -2  -1    5.10    2.50
 -24  -2  -1    4.10    3.10
 -24   2  -1    7.90    3.40
 -24   2  -1    3.10    3.10
  24   2   1    4.70    2.60
 -24   2  -1    6.60    2.60
 -26  -2  -1   60.69    6.60
  26  -2   1   47.10    5.60
 -26  -2  -1   34.10    4.10
  26  -2   1   48.70    5.60
  26  -2   1   48.10    7.30
 -26   2  -1   55.99    5.50
 -28  -2  -1   42.60    6.20
  28  -2   1   33.10    5.80
 -28   2  -1   42.70    4.70
 -23  -3   1    7.70    2.60
 -23  -3   1   10.50    3.80
  23  -3  -1    5.40    3.70
 -21  -3   1    6.10    2.40
 -21  -3   1    7.50    3.40
 -21  -3   1    0.30    2.10
  21  -3  -1    3.80    3.50
 -19  -3   1   73.79    4.50
 -19  -3   1   66.49    5.80
  19  -3  -1   70.99    2.80
 -19  -3   1   68.09    4.20
  19  -3  -1   67.89    6.20
  19  -3  -1   73.69    7.00
 -19   3   1   71.39    2.80
 -19   3   1   75.99    6.10
 -17  -3   1    0.70    2.50
  17  -3  -1    3.40    1.00
 -17  -3   1    1.30    1.60
  17  -3  -1    2.60    2.80
  17  -3  -1    3.20    2.40
 -17  -3   1    0.60    1.40
 -17   3   1    2.40    0.90
 -17   3   1    2.70    2.30
 -17   3   1    2.70    2.30
 -15  -3   1  155.68    5.30
 -15  -3   1  149.49    7.60
 -15  -3   1  154.28    7.00
  15  -3  -1  161.58    7.30
 -15  -3   1  163.38    5.40
  15  -3  -1  151.38    6.80
  15  -3  -1  153.38    4.40
 -15   3   1  149.99    6.40
 -15   3   1  154.78    4.40
 -15   3   1  160.28    6.60
  13  -3  -1    9.70    2.50
  13  -3  -1   11.90    1.40
  13  -3  -1    5.90    1.80
 -13  -3   1    4.00    2.50
 -13  -3   1    8.30    1.30
 -13  -3   1    9.70    1.30
 -13  -3   1   11.00    2.50
 -13   3   1    6.00    1.80
 -13   3   1   10.20    2.10
  11  -3  -1    1.10    1.70
 -11  -3   1    4.10    2.10
  11  -3  -1    4.00    1.50
 -11  -3   1    3.70    1.00
 -11  -3   1    6.00    0.90
 -11  -3   1    3.00    2.10
  11  -3  -1    5.50    0.90
 -11   3   1    4.10    1.40
   9  -3  -1   87.49    4.40
   9  -3  -1   87.89    3.10
   9  -3  -1   83.69    5.80
  -9  -3   1   96.69    4.70
  -9  -3   1   95.79    5.10
  -9   3   1   84.89    3.90
  -9   3   1   91.59    3.70
  -7  -3   1   17.40    2.70
   7  -3  -1   15.80    1.80
   7  -3  -1   14.60    1.80
   7  -3  -1   19.30    2.30
  -7  -3   1   18.10    2.20
  -7   3   1   17.40    1.60
  -7   3   1   18.50    1.80
   5  -3  -1    2.10    1.00
   5  -3  -1    3.00    1.20
  -5  -3   1    3.20    1.70
   5  -3  -1    4.40    1.20
  -5  -3   1    2.60    1.50
  -5   3   1    3.10    0.80
  -5   3   1    3.00    0.70
   3  -3  -1    3.80    1.00
   3  -3  -1    3.80    1.10
  -3  -3   1    4.50    1.70
   3  -3  -1    4.50    1.20
   3  -3  -1    6.80    1.00
   1  -3  -1   12.80    1.60
  -1  -3   1   16.30    2.50
   1  -3  -1   17.20    1.50
  -1  -3   1   14.30    1.20
  -1  -3   1   16.80    1.20
   1  -3  -1   15.50    1.40
   1  -3  -1   16.10    1.80
  -1  -3  -1    2.20    1.10
   1  -3   1    2.70    0.80
  -1  -3  -1    2.20    1.40
  -1  -3  -1    2.30    0.50
  -1  -3  -1    2.10    0.60
   1  -3   1    2.70    1.40
   1  -3   1    3.40    0.90
   3  -3   1  169.98    5.70
   3  -3   1  174.58    5.20
   3  -3   1  175.88    5.30
  -3  -3  -1  168.98    5.90
  -3  -3  -1  148.39    6.60
   5  -3   1  174.08    5.70
   5  -3   1  175.28    5.80
   5  -3   1  170.98    5.60
  -5  -3  -1  172.68    6.10
  -5  -3  -1  174.98    6.30
  -5   3  -1  178.28    5.00
  -5   3  -1  170.58    5.70
  -5   3  -1  170.88    4.90
  -7  -3  -1  251.67    8.50
   7  -3   1  255.97    7.90
   7  -3   1  257.97    7.60
   7  -3   1  246.58    7.80
  -7  -3  -1  262.07    8.30
  -7   3  -1  252.57    7.30
  -7   3  -1  258.97    7.30
  -7   3  -1  249.68    7.50
  -9  -3  -1  331.97   11.60
   9  -3   1  308.17    9.50
  -9  -3  -1  300.67    7.80
  -9  -3  -1  311.87    9.80
   9  -3   1  303.87    8.70
   9  -3   1  290.37    9.80
  -9   3  -1  307.07    8.70
  -9   3  -1  303.67    8.90
  -9   3  -1  301.97    9.00
 -11  -3  -1  322.07    8.60
 -11  -3  -1  328.87   10.90
 -11  -3  -1  327.47   10.50
  11  -3   1  334.97   10.30
  11  -3   1  329.07   10.40
  11  -3   1  324.57    9.20
 -11   3  -1  332.17   10.20
 -11   3  -1  323.67    9.70
 -11   3  -1  321.07    9.20
 -13  -3  -1  304.07    8.60
  13  -3   1  300.47   10.30
  13  -3   1  308.97    8.80
 -13  -3  -1  318.67   10.60
 -13  -3  -1  308.77    8.60
 -13  -3  -1  311.97   10.40
  13  -3   1  318.47   10.20
 -13   3  -1  307.37    8.80
 -13   3  -1  310.97    9.90
 -13   3  -1  297.87    9.70
  15  -3   1   68.89    5.10
 -15  -3  -1   70.39    5.10
 -15  -3  -1   65.89    5.90
  15  -3   1   71.39    5.30
  15  -3   1   65.99    3.40
 -15  -3  -1   71.19    3.50
 -15  -3  -1   71.49    3.50
 -15   3  -1   66.99    4.50
 -15   3  -1   72.69    3.50
 -15   3  -1   63.19    4.90
 -17  -3  -1  151.58    5.70
  17  -3   1  153.98    7.80
 -17  -3  -1  159.78    5.90
  17  -3   1  152.38    7.30
 -17  -3  -1  165.48    7.40
  17  -3   1  147.09    5.40
 -17   3  -1  156.98    8.00
 -17   3  -1  150.58    7.40
 -17   3  -1  146.09    5.40
 -19  -3  -1    0.10    2.00
  19  -3   1   -0.20    1.80
  19  -3   1   -2.70    3.60
  19  -3   1   -2.70    2.50
 -19  -3  -1    3.20    1.90
 -19  -3  -1    6.80    2.80
 -19   3  -1   -1.20    1.70
 -19   3  -1    0.90    3.20
 -21  -3  -1    0.60    2.30
 -21  -3  -1    3.00    2.90
 -21  -3  -1   -0.60    2.50
  21  -3   1   -0.60    3.30
 -21   3  -1   -0.70    2.00
 -23  -3  -1   -2.40    2.60
 -23  -3  -1   -1.10    3.90
  23  -3   1    2.90    3.60
 -18  -4   1    0.40    1.70
 -18  -4   1    4.10    1.70
 -18  -4   1   -0.30    4.50
 -16  -4   1    0.60    4.00
  16  -4  -1    7.10    3.40
  14  -4  -1   18.50    3.20
 -14  -4   1   24.10    4.10
 -14   4   1   19.70    4.00
 -12  -4   1  102.49    7.20
  12  -4  -1  103.79    6.60
  12  -4  -1  107.09    5.80
 -12   4   1  103.69    5.30
  10  -4  -1    5.10    2.40
  10  -4  -1    8.30    2.10
 -10  -4   1    9.30    3.10
  10  -4  -1    8.00    1.40
 -10   4   1    9.60    1.80
   8  -4  -1   -0.80    1.40
   8  -4  -1    1.70    1.80
  -8  -4   1    2.50    3.50
   8  -4  -1   -3.80    1.80
   8  -4  -1   -2.10    1.60
  -8  -4   1    1.80    2.60
  -6  -4   1    5.00    2.70
   6  -4  -1    1.90    1.70
   6  -4  -1    0.40    1.70
   6  -4  -1    1.80    1.50
  -6  -4   1    0.00    3.10
   6  -4  -1   -0.90    1.50
   4  -4  -1    0.70    1.60
   4  -4  -1    1.60    2.10
   4  -4  -1   -0.30    1.20
   4  -4  -1    1.30    1.40
  -4  -4   1   -1.20    2.20
  -4  -4   1    5.40    2.90
  -2  -4   1    3.70    2.70
   2  -4  -1    3.60    2.10
   2  -4  -1    5.20    1.20
   2  -4  -1    2.70    1.10
   2  -4  -1    3.60    1.80
  -2  -4   1    4.20    2.30
   0  -4   1    5.70    2.60
   0  -4  -1    6.30    2.50
   0  -4  -1    9.60    2.10
   0  -4   1    8.50    1.00
   0  -4   1    5.70    1.10
   0  -4   1    7.80    2.20
  -2  -4  -1   25.50    2.90
  -2  -4  -1   23.10    3.10
   2  -4   1   24.90    2.40
   2  -4   1   21.30    2.90
   2  -4   1   25.50    2.30
   4  -4   1    2.70    1.50
  -4  -4  -1    0.90    2.30
  -4  -4  -1    2.30    2.70
   4  -4   1    3.60    2.40
   4  -4   1    1.60    1.40
  -6  -4  -1   -0.30    3.00
   6  -4   1    0.00    2.20
   6  -4   1    2.10    1.80
   6  -4   1    1.10    1.50
  -6  -4  -1    4.20    4.50
   8  -4   1   32.00    3.90
  -8  -4  -1   27.70    3.50
   8  -4   1   21.60    3.00
   8  -4   1   30.20    3.40
  -8  -4  -1   22.00    4.00
  10  -4   1  177.58    7.40
 -10  -4  -1  152.58    9.10
 -10  -4  -1  177.18    8.00
  10  -4   1  161.28    6.80
  10  -4   1  163.78    6.30
 -10   4  -1  162.28    5.70
 -12  -4  -1   12.80    3.70
  12  -4   1   12.80    2.30
  12  -4   1   14.20    2.70
  12  -4   1   17.30    3.30
 -12   4  -1   17.20    2.70
 -14  -4  -1    9.00    3.70
  14  -4   1    2.50    2.80
  16  -4   1    5.70    3.50
 -16  -4  -1   12.70    4.20
 -18  -4  -1    3.80    1.90
 -18  -4  -1    5.70    4.30
 -18  -4  -1   -0.10    1.70
 -30   0   2   13.90    3.90
 -30   0   2   -2.30    5.00
 -28   0   2   53.09    9.50
 -28   0   2   57.19    5.80
 -28   0   2   49.10    5.40
  28   0  -2   58.99    7.40
  28   0  -2   53.49    8.20
  26   0  -2  107.29    7.40
 -26   0   2   97.69    5.90
 -26   0   2   94.49    6.90
 -26   0   2   89.99    7.20
  26   0  -2   98.99    6.90
  24   0  -2   46.20    5.00
 -24   0   2   62.49    4.20
 -24   0   2   44.10    5.40
 -24   0   2   39.30    5.20
  24   0  -2   47.70    5.10
  22   0  -2   40.00    4.30
 -22   0   2   40.90    4.40
 -22   0   2   42.00    4.50
  22   0  -2   32.30    4.10
 -22   0   2   33.90    3.50
 -20   0   2   44.90    3.20
 -20   0   2   38.60    4.00
  20   0  -2   46.20    4.00
  20   0  -2   48.20    3.80
 -18   0   2    0.50    1.10
  18   0  -2    0.40    1.30
 -18   0   2    0.90    1.70
 -18   0   2    0.00    1.40
 -16   0   2   27.60    2.70
 -16   0   2   31.10    2.30
 -16   0   2   31.10    2.80
  16   0  -2   29.30    2.80
  16   0  -2   30.50    2.60
 -14   0   2  291.27    9.00
  14   0  -2  297.87    8.90
 -14   0   2  291.87    8.40
  14   0  -2  305.17    9.00
 -14   0   2  299.37    8.90
 -12   0   2 4772.32  115.39
 -12   0   2 4800.72  115.29
  12   0  -2 4656.13  115.19
 -12   0   2 4830.82  114.79
  12   0  -2 4939.01  115.39
 -10   0   2 1657.33   39.80
 -10   0   2 1614.24   39.40
 -10   0   2 1594.14   39.80
  10   0  -2 1582.74   39.70
  10   0  -2 1666.13   39.90
  -8   0   2  254.37    6.80
  -8   0   2  261.87    7.30
  -8   0   2  256.57    7.20
   6   0  -2  361.06    9.00
  -6   0   2  327.37    8.70
   6   0  -2  324.47    8.90
  -6   0   2  355.06    9.00
  -6   0   2  343.17    9.00
  -4   0   2 8024.80  193.98
   4   0  -2 8218.18  194.18
  -4   0   2 7627.04  194.28
   4   0  -2 8182.68  194.18
  -4   0   2 8152.88  193.08
   2   0  -2 4521.15  108.79
  -2   0   2 4831.82  110.29
  -2   0   2 4255.17  109.79
   0   0  -2    1.80    0.40
   0   0   2    2.30    0.50
   0   0  -2    1.60    0.40
   2   0   2  703.93   16.60
  -2   0  -2  657.93   16.70
   2   0   2  614.24   16.40
   2   0   2  670.43   16.50
  -2   0  -2  732.03   16.60
  -4   0  -2 5322.77  129.59
   4   0   2 5516.95  130.89
  -4   0  -2 5479.55  131.59
  -4   0  -2 5486.95  131.29
   4   0   2 5323.27  130.89
   4   0   2 5315.77  130.49
  -6   0  -2  109.49    3.50
   6   0   2  117.29    3.60
  -6   0  -2  115.29    3.60
   6   0   2  117.79    3.50
  -6   0  -2  107.49    3.60
  -8   0  -2   19.90    1.50
   8   0   2   17.40    1.30
  -8   0  -2   17.90    1.40
   8   0   2   18.70    1.50
  -8   0  -2   19.60    1.30
 -10   0  -2   34.60    2.20
 -10   0  -2   37.70    2.00
  10   0   2   36.80    3.40
  10   0   2   40.30    2.00
  10   0   2   35.00    2.10
  12   0   2  651.73   16.40
  12   0   2  623.54   16.60
  12   0   2  632.64   16.60
 -12   0  -2  633.24   16.70
 -12   0  -2  604.44   16.30
 -14   0  -2  301.47    9.20
 -14   0  -2  307.67    9.30
  14   0   2  311.07    9.30
  14   0   2  304.77    9.30
  14   0   2  312.97    9.00
 -14   0  -2  313.07    9.00
  16   0   2   20.30    2.60
 -16   0  -2   19.20    2.20
 -16   0  -2   22.60    2.50
  16   0   2   20.70    2.60
 -16   0  -2   23.70    2.70
  16   0   2   19.40    2.00
 -18   0  -2  139.79    5.40
 -18   0  -2  143.39    6.10
  18   0   2  141.59    5.50
  18   0   2  137.19    5.80
 -18   0  -2  133.89    5.90
  18   0   2  137.69    8.00
  20   0   2 2160.58   54.89
  20   0   2 2215.18   55.09
  20   0   2 2202.18   54.39
 -20   0  -2 2200.08   55.19
 -20   0  -2 2212.08   54.49
 -20   0  -2 2186.78   54.99
 -22   0  -2  372.96   12.50
 -22   0  -2  372.56   11.80
  22   0   2  377.96   12.40
 -22   0  -2  394.26   12.60
  22   0   2  385.16   11.70
  22   0   2  366.16   12.20
 -24   0  -2   17.20    2.90
 -24   0  -2   19.50    3.80
  24   0   2   14.10    2.90
  24   0   2   16.80    3.10
 -24   0  -2   12.80    2.90
  24   0   2   15.00    3.50
 -26   0  -2    1.80    2.80
  26   0   2   -1.10    3.30
 -26   0  -2    4.10    3.30
  26   0   2   -0.40    2.80
  26   0   2   -0.40    3.10
 -26   0  -2    4.40    3.80
 -28   0  -2   27.30    5.60
 -28   0  -2   22.50    4.50
 -28   0  -2   22.10    4.00
 -30   0  -2   27.00    5.90
 -30   0  -2   28.40    4.50
 -29  -1   2   12.50    4.20
  29  -1  -2   11.90    4.50
 -29  -1   2   11.60    4.10
  29  -1  -2   19.60    5.80
 -29   1   2    6.60    3.10
 -29   1   2   15.30    5.80
 -27  -1   2    1.60    3.30
 -27  -1   2   -1.60    2.80
 -27  -1   2   -0.10    2.90
  27  -1  -2    2.70    3.50
  27  -1  -2   -4.00    3.20
 -27   1   2    0.80    2.20
 -27   1   2    0.90    3.60
 -27   1   2    1.20    3.70
  25  -1  -2   23.90    3.90
  25  -1  -2   10.70    3.10
 -25  -1   2   14.70    3.40
 -25  -1   2   13.00    3.00
 -25  -1   2   20.20    3.60
  25   1  -2   18.20    3.30
  25   1  -2    6.50    4.60
 -25   1   2   18.90    3.90
 -25   1   2   19.40    2.70
 -25   1   2   19.80    4.00
 -23  -1   2    6.00    2.20
 -23  -1   2    3.00    2.20
  23  -1  -2   -0.50    2.50
  23  -1  -2    6.50    2.70
 -23  -1   2    2.30    2.20
 -23   1   2    2.90    2.60
  23   1  -2   -1.00    2.50
 -23   1   2    1.90    2.50
  23   1  -2    3.70    2.30
 -23   1   2    3.90    1.80
 -21  -1   2   11.10    2.20
 -21  -1   2    4.90    2.10
  21  -1  -2   14.00    3.00
 -21  -1   2    7.10    2.20
  21  -1  -2    6.40    2.00
 -21   1   2    5.70    2.20
  21   1  -2    4.70    1.90
 -21   1   2    7.60    1.70
 -21   1   2    6.40    2.80
  21   1  -2   10.30    2.10
  19  -1  -2   42.20    3.70
 -19  -1   2   44.30    3.60
 -19  -1   2   44.30    3.50
 -19  -1   2   46.40    3.60
  19  -1  -2   46.60    4.20
  19   1  -2   44.30    3.30
 -19   1   2   45.90    4.10
  19   1  -2   37.70    3.30
 -19   1   2   45.80    2.80
 -17  -1   2    4.50    1.50
  17  -1  -2    2.10    1.30
  17  -1  -2    3.90    1.60
 -17  -1   2    6.30    1.70
 -17  -1   2    4.80    1.40
 -17   1   2    2.80    1.60
 -17   1   2    4.70    1.10
 -17   1   2    5.50    1.80
  17   1  -2    5.80    1.50
  17   1  -2    5.40    1.50
 -15  -1   2  194.68    6.60
 -15  -1   2  196.28    6.60
 -15  -1   2  193.38    6.50
  15  -1  -2  214.18    8.30
  15  -1  -2  193.98    6.90
  15  -1  -2  201.78    5.80
 -15   1   2  198.88    5.70
  15   1  -2  190.28    6.30
  15   1  -2  199.48    6.40
 -15   1   2  187.38    6.90
  13  -1  -2   26.80    1.50
  13  -1  -2   24.10    2.40
 -13  -1   2   23.20    2.00
 -13  -1   2   23.80    2.10
 -13  -1   2   24.10    2.20
 -13   1   2   24.30    1.50
 -13   1   2   23.10    2.40
  13   1  -2   22.30    1.90
  13   1  -2   20.40    1.80
 -11  -1   2   79.39    3.30
  11  -1  -2   84.09    3.50
 -11  -1   2   75.39    3.20
 -11  -1   2   75.89    3.10
  11   1  -2   82.99    3.10
 -11   1   2   79.79    2.50
 -11   1   2   85.69    3.60
  11   1  -2   76.99    3.00
 -11   1   2   76.09    3.40
  -9  -1   2  279.07    7.70
   9  -1  -2  281.77    8.10
   9  -1  -2  282.37    8.10
   9  -1  -2  285.67    7.10
  -9  -1   2  282.17    8.00
  -9  -1   2  289.87    8.00
  -9  -1   2  276.97    7.70
   9   1  -2  277.77    7.60
  -9   1   2  267.57    8.20
   9   1  -2  280.57    7.60
  -7  -1   2 1032.40   26.00
   7  -1  -2 1020.70   25.90
   7  -1  -2 1018.00   26.00
  -7  -1   2 1095.19   25.70
  -7   1   2 1052.09   26.00
   7   1  -2 1040.60   25.50
   7   1  -2 1046.60   25.50
  -7   1   2 1062.79   25.00
   5  -1  -2 1167.18   29.10
  -5  -1   2 1199.78   29.20
   5  -1  -2 1160.28   29.10
  -5  -1   2 1205.88   28.80
   5   1  -2 1187.38   28.70
  -5   1   2 1195.98   29.10
   5   1  -2 1197.58   28.70
  -3  -1   2    7.60    0.90
   3  -1  -2    7.70    0.90
  -3  -1   2    9.20    0.70
   3  -1  -2    8.70    0.40
   3  -1  -2    8.60    0.40
  -3  -1   2    7.20    0.80
   3  -1  -2    8.10    0.90
   3   1  -2    8.40    0.60
  -3   1   2    8.50    0.90
   3   1  -2    8.10    0.90
   3   1  -2   10.00    0.70
  -3   1   2    9.20    0.90
   1  -1  -2 3824.72   91.99
  -1  -1   2 3889.01   91.19
  -1  -1   2 3912.51   92.69
   1  -1  -2 3828.12   92.69
   1  -1  -2 3704.23   91.49
  -1   1   2 3769.42   91.49
   1   1  -2 3835.12   91.39
   1   1  -2 3941.31   92.29
  -1   1   2 3641.74   91.39
   1   1  -2 3794.82   91.29
  -1   1   2 3847.82   91.89
   1  -1   2 6501.25  157.68
   1  -1   2 6666.53  157.68
  -1  -1  -2 6293.57  156.78
   1  -1   2 6678.83  157.08
  -1   1  -2 6390.76  156.68
   1   1   2 6161.18  156.48
  -1   1  -2 6762.32  157.18
   1   1   2 6868.81  156.58
  -1   1  -2 6521.75  156.98
   1   1   2 6430.26  156.28
  -3  -1  -2 1562.04   41.80
   3  -1   2 1707.63   41.90
   3  -1   2 1718.23   41.90
  -3  -1  -2 1750.82   41.90
   3  -1   2 1742.23   41.90
  -3  -1  -2 1758.12   41.60
   3   1   2 1795.22   41.50
   3   1   2 1760.32   41.50
  -3   1  -2 1769.72   41.90
  -3   1  -2 1757.52   41.90
   3   1   2 1774.62   41.90
  -5  -1  -2  812.02   20.40
  -5  -1  -2  833.42   20.00
   5  -1   2  816.72   20.20
   5  -1   2  809.72   20.40
   5  -1   2  800.02   20.40
   5   1   2  832.22   20.80
   5   1   2  816.32   20.80
   5   1   2  809.22   19.90
  -5   1  -2  844.72   20.40
  -5   1  -2  795.72   20.20
  -7  -1  -2    1.80    0.50
   7  -1   2    3.20    0.60
  -7  -1  -2    2.20    0.60
  -7  -1  -2    2.70    0.80
   7  -1   2    3.10    0.70
   7  -1   2    2.00    0.70
   7   1   2    2.60    0.60
  -7   1  -2    2.40    0.70
  -7   1  -2    2.50    0.60
   7   1   2    3.00    0.60
   7   1   2    2.40    0.70
  -7   1  -2    2.40    0.80
   9  -1   2  107.39    3.70
   9  -1   2  113.79    4.10
   9  -1   2  114.19    4.20
  -9  -1  -2  107.89    4.00
  -9  -1  -2  114.49    3.80
  -9  -1  -2  107.39    3.70
   9   1   2  114.99    3.70
  -9   1  -2  114.79    4.10
   9   1   2  114.49    4.00
  -9   1  -2  112.69    3.70
   9   1   2  117.19    3.70
 -11  -1  -2   -1.00    0.70
  11  -1   2   -0.20    0.90
  11  -1   2    0.80    1.00
  11  -1   2    1.60    0.80
 -11  -1  -2   -0.30    0.60
 -11  -1  -2    0.10    0.80
 -11   1  -2    0.30    0.70
  11   1   2    0.90    0.90
 -11   1  -2    0.90    1.00
  11   1   2    0.20    0.70
  11   1   2    0.90    0.80
 -11   1  -2    0.00    1.00
  13  -1   2   17.60    2.30
 -13  -1  -2   20.50    2.10
 -13  -1  -2   17.70    2.00
  13  -1   2   21.40    1.90
  13  -1   2   17.30    2.00
 -13  -1  -2   21.20    2.10
 -13   1  -2   20.60    2.40
 -13   1  -2   20.10    1.90
  13   1   2   22.40    2.20
  13   1   2   13.80    2.50
  13   1   2   20.60    1.90
 -15  -1  -2    3.30    1.10
  15  -1   2    3.80    1.30
  15  -1   2    3.10    1.40
 -15  -1  -2    4.60    1.30
  15  -1   2    4.00    1.40
 -15  -1  -2    5.00    1.50
  15   1   2    4.10    1.20
 -15   1  -2    4.90    1.70
 -15   1  -2    4.20    1.30
  15   1   2    4.60    1.30
 -15   1  -2    4.40    1.20
  15   1   2    4.90    1.30
 -17  -1  -2  706.23   19.30
 -17  -1  -2  708.73   19.40
  17  -1   2  721.73   19.70
  17  -1   2  738.93   18.90
 -17  -1  -2  709.63   19.40
  17  -1   2  716.03   19.80
  17   1   2  734.93   19.50
  17   1   2  738.93   19.30
 -17   1  -2  707.33   19.70
  17   1   2  713.63   19.20
 -17   1  -2  701.33   18.90
 -17   1  -2  736.43   19.90
  19  -1   2  601.74   15.80
 -19  -1  -2  592.94   16.50
 -19  -1  -2  580.24   16.30
 -19  -1  -2  592.84   16.30
  19  -1   2  576.14   16.70
  19  -1   2  596.34   16.80
  19   1   2  489.05   15.70
 -19   1  -2  587.14   16.80
  19   1   2  595.34   16.30
 -19   1  -2  579.74   15.70
 -19   1  -2  481.65   18.70
  19   1   2  590.84   16.20
  21  -1   2    4.20    2.00
  21  -1   2    4.10    1.90
 -21  -1  -2    0.10    2.20
  21  -1   2    4.20    2.20
 -21  -1  -2    3.20    1.80
 -21  -1  -2    7.70    2.30
 -21   1  -2    0.90    2.20
  21   1   2    6.20    2.30
 -21   1  -2    2.40    1.70
 -21   1  -2    0.40    2.30
  21   1   2    1.60    1.80
  21   1   2    3.80    1.90
  23  -1   2  160.38    7.90
 -23  -1  -2  161.78    7.70
  23  -1   2  161.58    8.00
  23  -1   2  160.48    6.70
 -23  -1  -2  159.88    7.30
 -23  -1  -2  165.38    7.60
  23   1   2  155.88    7.10
 -23   1  -2  158.38    8.00
 -23   1  -2  152.08    6.50
 -23   1  -2  157.08    8.00
 -25  -1  -2    6.80    2.70
 -25  -1  -2    3.10    2.90
  25  -1   2    7.10    3.60
 -25  -1  -2    7.40    3.30
  25  -1   2    7.50    3.20
  25  -1   2    4.80    2.70
 -25   1  -2    6.30    2.50
 -25   1  -2    1.20    2.90
 -25   1  -2    9.60    3.60
  27  -1   2   21.20    4.30
  27  -1   2   23.70    4.10
 -27  -1  -2   15.90    3.90
  27  -1   2   17.30    4.20
 -27  -1  -2   13.90    3.70
 -27   1  -2   18.40    4.80
 -27   1  -2   18.80    3.40
 -27   1  -2   24.20    5.30
  29  -1   2   -2.90    4.70
 -29  -1  -2    4.60    4.40
 -29  -1  -2   -1.20    4.00
 -29   1  -2    2.70    3.80
 -29   1  -2   -2.70    5.10
 -29   1  -2   -0.50    4.90
 -28  -2   2    5.30    4.50
 -28  -2   2   -4.40    4.20
  28  -2  -2   -1.50    5.00
 -26  -2   2    1.40    3.50
  26  -2  -2   -3.10    4.00
 -26  -2   2    1.50    2.90
  26  -2  -2   -0.90    4.40
 -26   2   2   -4.10    2.20
  24  -2  -2   17.70    5.80
 -24  -2   2   20.40    3.20
  24  -2  -2   18.00    3.60
 -24  -2   2   18.90    3.50
 -24  -2   2   19.80    3.30
 -24   2   2   18.30    2.30
 -24   2   2   23.00    4.30
  24   2  -2   21.00    3.00
 -24   2   2   18.30    4.20
 -22  -2   2   10.90    2.70
  22  -2  -2   15.00    3.40
  22  -2  -2   10.50    3.10
 -22  -2   2   17.40    2.80
 -22  -2   2   18.50    2.90
 -22   2   2   16.00    1.90
 -22   2   2   14.60    3.50
  22   2  -2   11.60    3.50
  22   2  -2   17.60    2.50
 -22   2   2   17.60    3.80
 -20  -2   2    5.20    2.00
 -20  -2   2    8.40    2.30
 -20  -2   2    8.10    2.90
 -20  -2   2    8.90    2.00
  20  -2  -2    4.40    2.00
  20  -2  -2    8.30    3.10
 -20   2   2    5.40    2.30
  20   2  -2    8.10    1.80
 -20   2   2    9.30    2.70
  20   2  -2    4.20    1.70
 -20   2   2    5.80    1.30
  18  -2  -2    2.10    1.90
  18  -2  -2    5.50    2.60
 -18  -2   2   -1.70    1.40
 -18  -2   2    3.70    1.90
 -18  -2   2    4.60    2.40
 -18  -2   2    3.10    1.70
  18   2  -2    2.10    1.30
 -18   2   2    1.60    1.00
  18   2  -2    0.60    1.30
 -18   2   2    0.80    2.00
 -18   2   2    1.20    2.30
 -16  -2   2   83.09    4.50
 -16  -2   2   80.39    3.90
  16  -2  -2   74.19    4.50
 -16  -2   2   83.29    4.80
  16  -2  -2   76.19    4.90
 -16  -2   2   83.39    3.90
  16  -2  -2   81.39    2.70
 -16   2   2   75.29    2.70
  16   2  -2   76.09    3.30
 -16   2   2   81.79    4.50
  16   2  -2   78.39    3.30
 -14  -2   2    2.00    1.10
 -14  -2   2    1.50    1.50
  14  -2  -2    1.80    1.50
  14  -2  -2    1.80    1.50
 -14  -2   2    1.60    1.10
 -14  -2   2    2.40    1.70
  14  -2  -2    3.10    0.60
  14   2  -2    1.90    0.90
 -14   2   2    2.00    1.40
  14   2  -2    2.00    0.90
 -14   2   2    1.40    1.60
 -14   2   2    2.80    0.70
 -12  -2   2    0.80    0.90
  12  -2  -2    0.00    1.00
 -12  -2   2   -0.20    0.80
 -12  -2   2    2.00    1.50
 -12  -2   2    3.10    1.40
  12  -2  -2    1.90    1.50
  12  -2  -2    1.30    0.50
 -12   2   2    0.90    0.50
  12   2  -2    0.30    0.60
  12   2  -2    0.10    0.60
 -12   2   2    0.30    1.10
  10  -2  -2    2.50    1.00
 -10  -2   2    1.00    0.70
 -10  -2   2    2.60    1.20
 -10  -2   2    1.30    0.70
 -10  -2   2    0.60    1.20
  10  -2  -2    1.30    1.20
  10   2  -2    2.00    0.50
 -10   2   2    1.30    0.90
  10   2  -2    2.60    0.60
 -10   2   2    2.00    1.20
   8  -2  -2   38.80    2.50
  -8  -2   2   42.30    2.80
   8  -2  -2   39.70    2.60
  -8  -2   2   37.40    1.80
  -8  -2   2   36.50    1.80
  -8   2   2   33.30    3.40
  -8   2   2   38.30    2.50
   6  -2  -2  189.18    4.90
   6  -2  -2  187.38    4.90
  -6  -2   2  187.18    6.10
  -6  -2   2  187.98    5.10
  -6  -2   2  194.68    5.10
   6  -2  -2  185.28    5.80
  -6   2   2  193.08    5.60
  -6   2   2  190.58    5.70
  -4  -2   2   27.70    1.20
  -4  -2   2   30.10    2.10
   4  -2  -2   28.00    1.70
   4  -2  -2   29.80    1.30
   4  -2  -2   27.20    1.30
  -4  -2   2   28.80    1.20
   4  -2  -2   27.60    1.80
  -4   2   2   26.50    1.60
  -4   2   2   27.20    1.50
  -2  -2   2    1.40    0.40
   2  -2  -2    0.10    0.50
   2  -2  -2    2.40    0.70
   2  -2  -2    1.10    0.50
  -2  -2   2    0.40    0.40
  -2  -2   2    0.40    0.90
   2   2  -2    0.10    0.80
  -2   2   2    1.50    0.50
   0  -2   2  246.28    6.40
   0  -2   2  242.18    7.00
   0  -2  -2  239.68    6.60
   0  -2  -2  239.28    6.30
   0  -2  -2  240.88    6.60
   0  -2   2  231.18    6.40
   0  -2  -2  232.58    6.30
   0   2  -2  240.28    7.00
   2  -2   2 2673.03   62.99
   2  -2   2 2612.94   62.99
  -2  -2  -2 2626.14   62.59
  -2  -2  -2 2561.44   63.19
   2  -2   2 2617.34   63.29
  -2  -2  -2 2646.54   62.59
  -2   2  -2 2605.64   62.69
  -2   2  -2 2651.33   62.69
  -2   2  -2 2603.14   63.29
  -4  -2  -2  508.35   13.40
   4  -2   2  504.95   13.20
   4  -2   2  504.75   13.20
  -4  -2  -2  510.85   12.60
   4  -2   2  521.15   13.20
  -4  -2  -2  511.55   12.60
  -4   2  -2  507.15   13.00
  -4   2  -2  516.25   13.00
  -4   2  -2  492.35   13.20
   6  -2   2  852.51   23.70
  -6  -2  -2  925.91   23.30
   6  -2   2  931.11   23.10
  -6  -2  -2  932.21   22.40
  -6  -2  -2  938.01   22.30
   6  -2   2  902.51   23.00
  -6   2  -2  901.91   22.90
  -6   2  -2  934.21   22.90
  -6   2  -2  924.11   22.90
   8  -2   2   93.89    4.00
  -8  -2  -2   96.69    3.20
  -8  -2  -2   94.19    3.10
   8  -2   2   96.19    3.80
   8  -2   2   99.79    3.60
  -8  -2  -2   97.19    4.00
  -8   2  -2   92.99    3.50
  -8   2  -2   95.39    3.90
  -8   2  -2   91.89    3.80
  10  -2   2    9.40    1.70
 -10  -2  -2    8.30    1.10
 -10  -2  -2    8.60    1.10
  10  -2   2    8.90    1.30
 -10  -2  -2   10.00    1.50
  10  -2   2    9.10    1.50
 -10   2  -2    8.10    1.50
  10   2   2   10.40    1.00
 -10   2  -2   11.00    1.30
 -10   2  -2    9.60    1.40
  10   2   2   10.00    1.00
  12  -2   2   57.49    3.70
  12  -2   2   56.19    3.50
 -12  -2  -2   57.29    2.80
  12  -2   2   52.89    2.80
 -12  -2  -2   55.29    2.80
 -12  -2  -2   54.09    3.30
 -12   2  -2   52.79    3.30
 -12   2  -2   54.99    2.80
  12   2   2   54.39    2.30
  12   2   2   55.89    2.30
  14  -2   2  478.05   12.90
 -14  -2  -2  483.65   13.20
  14  -2   2  476.35   13.90
  14  -2   2  477.65   14.10
 -14  -2  -2  483.55   13.10
 -14  -2  -2  481.85   13.90
 -14   2  -2  473.65   13.90
 -14   2  -2  466.05   12.90
  14   2   2  491.55   12.60
  14   2   2  488.45   12.60
 -14   2  -2  492.45   13.90
 -16  -2  -2  447.76   12.50
  16  -2   2  448.96   12.20
  16  -2   2  456.15   13.50
  16  -2   2  454.05   13.60
 -16  -2  -2  437.36   13.20
 -16  -2  -2  382.06   13.30
  16   2   2  445.06   12.00
  16   2   2  443.46   11.90
 -16   2  -2  454.75   15.50
 -16   2  -2  435.66   12.20
 -16   2  -2  458.05   13.30
  18  -2   2    1.00    1.50
 -18  -2  -2    4.30    1.80
  18  -2   2    3.70    2.50
 -18  -2  -2    2.10    2.00
  18  -2   2    0.80    1.80
 -18  -2  -2    2.30    1.40
 -18   2  -2    2.40    2.10
 -18   2  -2    2.70    2.20
 -18   2  -2    2.30    1.50
  18   2   2    3.10    1.50
  18   2   2    5.10    1.50
 -20  -2  -2   -3.00    2.10
  20  -2   2   -0.10    1.80
 -20  -2  -2    0.30    1.80
  20  -2   2    0.30    2.10
 -20  -2  -2    1.60    2.10
  20  -2   2    2.00    2.50
 -20   2  -2   -1.40    1.60
 -20   2  -2    0.20    2.30
 -20   2  -2   -0.70    2.50
  20   2   2   -2.50    1.60
  20   2   2    0.10    1.60
  22  -2   2   24.60    2.80
  22  -2   2   23.90    4.00
 -22  -2  -2   20.60    3.10
 -22  -2  -2   16.20    2.70
  22  -2   2   19.10    3.40
 -22  -2  -2   24.40    3.60
  22   2   2   24.80    2.90
 -22   2  -2   27.00    2.90
 -22   2  -2   17.30    3.50
 -22   2  -2   24.50    4.10
  24  -2   2   18.90    3.20
 -24  -2  -2   17.20    3.30
 -24  -2  -2   14.30    3.60
 -24  -2  -2   20.40    3.70
  24  -2   2   17.90    3.60
  24  -2   2   20.20    4.40
 -24   2  -2   15.70    4.20
 -24   2  -2   18.20    3.00
  24   2   2   18.00    3.10
 -24   2  -2   17.00    4.70
 -26  -2  -2   17.20    3.90
 -26  -2  -2   31.10    4.70
  26  -2   2   20.20    3.70
  26  -2   2   27.00    5.10
 -26   2  -2   23.40    3.70
 -28   2  -2    6.40    3.80
 -23  -3   2    4.60    3.70
 -23  -3   2    6.60    2.70
  23  -3  -2    2.10    3.90
 -21  -3   2   10.00    3.30
  21  -3  -2    8.40    3.40
 -21  -3   2    9.10    2.50
 -19  -3   2    2.60    1.70
 -19  -3   2    3.00    2.80
  19  -3  -2   -1.00    3.10
  19  -3  -2    4.20    3.00
 -19  -3   2    0.70    1.90
 -19   3   2    2.10    3.10
  17  -3  -2    3.40    2.40
 -17  -3   2    5.00    1.60
  17  -3  -2   -0.50    2.70
 -17  -3   2    1.10    1.40
 -17  -3   2   -1.60    2.40
 -17   3   2    4.40    2.70
 -17   3   2    0.20    2.30
 -15  -3   2   10.30    2.50
  15  -3  -2   10.70    2.30
 -15  -3   2   16.10    3.40
 -15  -3   2   17.00    1.80
 -15  -3   2   13.80    1.70
  15  -3  -2   11.30    2.80
 -15   3   2   15.00    2.70
 -15   3   2    7.90    2.20
  13  -3  -2   -0.60    2.00
 -13  -3   2    2.40    1.00
 -13  -3   2   -0.10    2.40
 -13  -3   2   -0.70    2.00
 -13  -3   2    1.10    1.00
  13  -3  -2   -0.40    1.50
 -13   3   2    2.70    1.70
 -13   3   2    1.90    1.90
 -11  -3   2    0.70    2.30
 -11  -3   2    1.20    1.10
 -11  -3   2    2.20    0.90
  11  -3  -2    1.70    1.50
 -11  -3   2    3.10    1.90
  11  -3  -2    3.20    1.70
 -11   3   2    3.30    1.30
  -9  -3   2    6.00    2.30
   9  -3  -2    0.20    1.50
   9  -3  -2    4.10    0.70
   9  -3  -2    3.40    1.50
  -9  -3   2    2.80    1.80
  -9  -3   2    3.90    0.80
  -9   3   2    2.60    1.40
  -9   3   2    3.80    1.30
   7  -3  -2   53.49    2.10
  -7  -3   2   51.69    3.70
   7  -3  -2   53.69    3.10
   7  -3  -2   57.89    2.20
   7  -3  -2   49.40    3.10
  -7  -3   2   58.89    4.10
  -7   3   2   53.59    2.80
  -7   3   2   55.29    2.60
   5  -3  -2    0.20    1.10
   5  -3  -2   -1.20    0.90
   5  -3  -2   -1.10    0.90
   5  -3  -2    0.00    0.80
  -5   3   2   -0.90    0.80
  -5   3   2   -1.10    0.60
   3  -3  -2   52.89    2.50
  -3  -3   2   51.19    3.60
   3  -3  -2   52.89    2.50
   3  -3  -2   54.19    2.60
  -3  -3   2   51.09    1.90
   3  -3  -2   51.69    2.70
  -3  -3   2   49.70    1.90
   1  -3  -2    8.50    1.40
  -1  -3   2    6.80    0.90
   1  -3  -2    6.30    1.20
  -1  -3   2    5.20    1.70
   1  -3  -2    6.30    1.00
  -1  -3   2    5.70    0.90
   1  -3  -2    8.00    1.00
  -1  -3  -2    4.70    0.80
   1  -3   2    4.50    1.90
  -1  -3  -2    3.20    1.20
  -1  -3  -2    3.70    0.70
  -1  -3  -2    1.60    1.40
   1  -3   2    4.00    0.90
   1  -3   2    3.40    0.90
   3  -3   2    0.00    1.00
  -3  -3  -2    0.90    0.50
  -3  -3  -2    1.20    1.60
   3  -3   2   -0.20    0.90
  -3  -3  -2   -0.80    1.20
   3  -3   2   -0.70    1.40
  -3   3  -2   -0.70    1.10
   5  -3   2  159.98    5.60
   5  -3   2  155.08    5.40
  -5  -3  -2  154.28    6.00
   5  -3   2  165.48    5.60
  -5  -3  -2  162.78    5.90
  -5   3  -2  164.48    5.60
  -5   3  -2  162.18    4.80
  -5   3  -2  155.58    4.80
   7  -3   2    5.10    1.50
   7  -3   2    4.50    1.50
  -7  -3  -2    5.90    1.90
  -7  -3  -2    4.40    1.70
   7  -3   2    6.30    1.50
  -7   3  -2    4.80    1.10
  -7   3  -2    6.00    1.30
  -7   3  -2    5.70    1.50
   9  -3   2   52.99    3.40
  -9  -3  -2   51.79    2.20
   9  -3   2   58.39    3.70
   9  -3   2   55.69    3.30
  -9  -3  -2   51.49    2.20
  -9  -3  -2   53.69    3.90
  -9  -3  -2   54.09    4.30
  -9   3  -2   54.89    3.10
  -9   3  -2   50.79    3.00
  -9   3  -2   54.49    3.30
 -11  -3  -2   69.69    5.40
 -11  -3  -2   57.19    2.60
  11  -3   2   62.69    3.50
  11  -3   2   56.29    6.40
 -11  -3  -2   60.59    4.30
  11  -3   2   53.89    3.80
 -11  -3  -2   63.89    2.70
 -11   3  -2   57.29    3.90
 -11   3  -2   59.29    3.40
 -11   3  -2   59.09    3.50
 -13  -3  -2  141.19    6.40
 -13  -3  -2  140.29    4.80
 -13  -3  -2  141.39    4.80
  13  -3   2  136.29    6.50
  13  -3   2  145.89    6.30
  13  -3   2  138.59    5.30
 -13   3  -2  142.29    5.20
 -13   3  -2  142.09    6.20
 -13   3  -2  140.59    5.80
  15  -3   2   -1.20    2.30
  15  -3   2   -1.50    2.20
 -15  -3  -2   -0.80    1.30
 -15  -3  -2   -1.50    2.20
  15  -3   2   -0.50    1.60
 -15  -3  -2    0.70    1.40
 -15   3  -2    0.70    2.30
 -15   3  -2    0.00    1.80
 -15   3  -2   -1.80    1.50
 -17  -3  -2    0.60    1.80
  17  -3   2    0.80    2.30
  17  -3   2    0.50    1.90
 -17  -3  -2    1.70    1.70
  17  -3   2    0.50    2.50
 -17  -3  -2   -1.30    2.60
 -17   3  -2    0.00    1.70
 -17   3  -2    3.70    2.90
 -19  -3  -2    1.80    3.00
 -19  -3  -2    6.30    2.00
  19  -3   2    5.80    3.20
  19  -3   2    5.00    2.90
 -19  -3  -2    9.00    2.30
  19  -3   2    6.00    2.30
 -19   3  -2    6.20    2.10
 -19   3  -2    8.20    3.70
 -21  -3  -2    2.00    3.50
  21  -3   2   -5.00    2.60
  21  -3   2    3.20    3.10
 -21  -3  -2   -0.70    2.20
 -21  -3  -2    0.40    2.50
 -21   3  -2   -1.50    2.20
  23  -3   2    2.90    4.50
 -23  -3  -2    6.70    4.00
 -23  -3  -2    9.00    4.60
 -18  -4   2    6.60    1.90
 -18  -4   2    5.10    4.40
 -18  -4   2    5.60    1.90
 -16  -4   2   -1.80    3.90
  16  -4  -2    1.50    3.10
 -14  -4   2    3.20    3.60
  14  -4  -2    4.10    2.90
 -14   4   2   -3.20    4.60
 -12  -4   2   20.30    3.70
  12  -4  -2    9.40    2.50
  12  -4  -2   13.60    3.00
 -12   4   2    9.80    2.50
  10  -4  -2   29.40    3.30
  10  -4  -2   28.40    3.70
 -10  -4   2   18.90    3.60
 -10   4   2   31.60    3.00
  -8  -4   2    6.60    2.90
   8  -4  -2   10.30    1.30
  -8  -4   2   11.20    3.80
   8  -4  -2   12.00    2.40
   8  -4  -2    7.90    1.40
   8  -4  -2    8.80    2.00
  -6  -4   2   -1.20    3.10
   6  -4  -2   -0.40    1.90
   6  -4  -2    3.00    1.70
   6  -4  -2    3.20    1.60
  -6  -4   2    5.10    2.70
   6  -4  -2    4.80    1.50
  -4  -4   2    6.90    2.60
   4  -4  -2   10.60    1.80
  -4  -4   2    8.20    3.10
   4  -4  -2    7.50    2.00
   4  -4  -2    5.20    1.50
   4  -4  -2    8.20    1.70
  -2  -4   2    4.80    2.90
   2  -4  -2   -0.10    1.10
   2  -4  -2   -0.80    1.60
   2  -4  -2    1.70    1.40
   0  -4  -2   27.80    3.00
   0  -4  -2   27.20    1.80
   0  -4   2   32.10    3.40
   0  -4   2   28.80    2.20
   0  -4  -2   25.70    2.80
   0  -4  -2   29.30    1.90
   0  -4   2   26.60    2.10
   2  -4   2   53.39    3.10
  -2  -4  -2   50.99    4.90
   2  -4   2   56.89    3.00
  -2  -4  -2   53.39    4.20
   2  -4   2   40.00    4.90
   4  -4   2    9.50    1.70
   4  -4   2    7.00    2.80
  -4  -4  -2   13.90    3.20
   4  -4   2   11.20    1.90
  -4  -4  -2   10.00    2.50
  -6  -4  -2   39.70    4.10
  -6  -4  -2   41.70    4.30
   6  -4   2   36.50    3.70
   6  -4   2   36.70    3.30
   6  -4   2   37.30    4.50
  -8  -4  -2  160.88    7.20
   8  -4   2  138.19    6.30
  -8  -4  -2  135.49    8.00
   8  -4   2  137.29    5.90
   8  -4   2  145.19    6.40
 -10  -4  -2   67.59    5.80
  10  -4   2   64.49    5.30
  10  -4   2   61.79    4.90
 -10  -4  -2   56.79    5.40
  10  -4   2   61.79    4.60
 -10   4  -2   58.99    3.80
  12  -4   2    1.80    2.50
 -12  -4  -2    6.00    3.20
  12  -4   2   -1.70    2.70
  12  -4   2   -0.30    2.20
 -12   4  -2   -0.10    2.50
 -12   4  -2   -1.10    2.10
  14  -4   2    7.70    3.00
 -14  -4  -2   13.60    4.00
 -14   4  -2   12.20    2.60
 -16  -4  -2    4.20    1.50
  16  -4   2    0.20    3.10
 -16  -4  -2    3.80    1.50
 -16  -4  -2   -1.00    3.70
 -30   0   3    1.10    3.60
 -30   0   3   -5.50    4.40
 -28   0   3    0.20    3.80
  28   0  -3   -1.50    6.00
  28   0  -3   -7.30    3.70
 -28   0   3   -0.40    3.60
 -28   0   3   -0.10    2.90
  26   0  -3   -4.30    3.10
 -26   0   3    1.30    3.00
 -26   0   3    1.10    3.20
  26   0  -3   -1.40    2.90
 -24   0   3    2.30    2.70
  24   0  -3    0.50    2.80
 -24   0   3    0.70    2.50
  24   0  -3   -1.00    2.40
 -24   0   3   -2.30    1.80
  22   0  -3   -2.30    1.80
  22   0  -3    0.90    1.80
 -22   0   3    0.40    1.60
 -22   0   3   -1.10    2.20
 -22   0   3   -1.20    2.20
 -20   0   3   -0.30    1.80
 -20   0   3    0.50    1.70
  20   0  -3   -0.90    1.60
 -20   0   3   -1.80    1.30
  20   0  -3   -0.90    1.70
 -18   0   3   -1.50    1.60
 -18   0   3    2.70    1.10
  18   0  -3   -1.40    1.40
 -18   0   3    0.40    1.30
  16   0  -3   -0.40    1.00
 -16   0   3    0.00    1.30
  16   0  -3    0.30    1.30
 -16   0   3    1.30    1.00
 -16   0   3   -0.40    1.30
  14   0  -3    0.30    1.00
 -14   0   3    0.20    1.10
  14   0  -3    0.50    0.80
 -14   0   3    0.00    0.80
 -14   0   3    0.10    0.90
  12   0  -3   -0.80    0.70
 -12   0   3   -0.20    0.80
 -12   0   3    0.50    0.60
  12   0  -3   -0.50    0.90
 -12   0   3   -1.30    0.90
  10   0  -3    2.20    0.80
 -10   0   3    0.60    0.60
 -10   0   3   -1.30    0.70
  10   0  -3    0.10    0.70
 -10   0   3   -0.60    0.70
  -8   0   3   -0.70    0.60
  -8   0   3    0.40    0.50
  -8   0   3   -0.40    0.50
   8   0  -3   -0.60    0.60
   8   0  -3   -0.30    0.60
   6   0  -3   -0.30    0.50
   6   0  -3   -0.20    0.40
  -6   0   3   -0.20    0.40
  -6   0   3    0.00    0.50
  -6   0   3    0.60    0.40
  -4   0   3   -0.20    0.40
   4   0  -3   -0.20    0.30
   4   0  -3    0.70    0.50
   4   0  -3    0.40    0.30
  -4   0   3   -0.40    0.30
  -4   0   3   -0.30    0.40
  -2   0   3   -0.10    0.30
   2   0  -3   -0.20    0.30
  -2   0   3   -0.40    0.30
   2   0  -3   -0.10    0.40
   2   0  -3    0.00    0.30
   0   0   3   -0.40    0.30
   0   0  -3   -0.30    0.30
   0   0   3    0.20    0.40
   0   0  -3   -0.10    0.30
   0   0   3   -0.30    0.40
  -2   0  -3   -1.00    0.30
   2   0   3   -0.70    0.30
  -2   0  -3   -0.20    0.40
   2   0   3   -0.60    0.30
  -2   0  -3   -0.40    0.30
   2   0   3   -0.30    0.30
  -4   0  -3   -1.00    0.40
   4   0   3   -1.40    0.50
  -4   0  -3   -1.90    0.40
   4   0   3   -1.50    0.40
  -4   0  -3   -1.00    0.40
   6   0   3    1.30    0.60
  -6   0  -3   -0.50    0.50
  -6   0  -3   -0.20    0.50
  -6   0  -3   -0.20    0.60
  -8   0  -3    0.30    0.60
  -8   0  -3   -0.30    0.60
   8   0   3   -0.40    0.70
   8   0   3   -1.40    0.50
   8   0   3   -0.70    0.60
  -8   0  -3    0.00    0.70
  10   0   3   -0.60    0.90
 -10   0  -3   -1.50    0.70
 -10   0  -3   -0.50    0.60
 -10   0  -3    0.20    0.70
  10   0   3   -1.20    0.80
  10   0   3    0.60    0.70
 -12   0  -3   -1.30    0.80
 -12   0  -3   -0.30    0.80
  12   0   3    0.30    1.00
  12   0   3    0.50    0.90
 -12   0  -3    0.20    0.80
  12   0   3    0.30    0.80
  14   0   3   -0.80    1.10
 -14   0  -3    0.20    0.90
  14   0   3   -0.20    1.00
  14   0   3    0.60    1.00
 -14   0  -3   -0.60    0.90
 -14   0  -3   -0.90    1.10
  16   0   3    0.60    1.10
 -16   0  -3   -1.00    1.10
 -16   0  -3   -0.30    1.40
 -16   0  -3   -0.10    1.20
  16   0   3    1.10    1.40
  16   0   3   -2.50    1.20
  18   0   3   -0.80    1.40
 -18   0  -3   -0.40    3.00
 -18   0  -3   -0.10    1.50
  18   0   3   -0.40    1.60
  18   0   3    1.40    1.50
 -18   0  -3    0.10    1.60
  20   0   3    0.20    1.60
  20   0   3    1.10    1.90
 -20   0  -3    2.00    2.10
  20   0   3    0.30    2.10
 -20   0  -3   -1.50    1.80
 -20   0  -3   -0.80    1.70
 -22   0  -3   -2.80    2.00
  22   0   3    1.40    3.30
 -22   0  -3   -1.40    2.40
 -22   0  -3   -2.60    2.00
  22   0   3   -1.40    2.20
  22   0   3   -0.30    2.30
  24   0   3    4.50    2.90
 -24   0  -3   -1.70    2.20
  24   0   3   -2.20    2.50
 -24   0  -3   -3.10    3.00
  24   0   3   -0.30    2.60
  26   0   3   -3.60    3.50
  26   0   3   -1.20    3.20
 -26   0  -3    1.00    3.60
 -26   0  -3    0.30    3.70
 -26   0  -3   -3.50    2.60
 -28   0  -3   -6.00    3.60
 -28   0  -3   -2.60    3.20
 -30   0  -3   -9.70    5.30
 -30   0  -3   -7.00    4.10
  29  -1  -3   -1.20    5.00
  29  -1  -3    3.10    5.00
 -29  -1   3   -0.10    3.60
 -29  -1   3    2.20    3.70
 -29   1   3   -0.50    2.80
 -29   1   3   -2.70    5.00
  27  -1  -3   -1.20    3.10
 -27  -1   3    2.80    3.30
  27  -1  -3    7.70    4.10
 -27  -1   3   -3.20    2.90
 -27  -1   3    0.40    3.40
 -27   1   3   -0.70    3.60
 -27   1   3    0.60    2.40
 -27   1   3    2.00    3.90
 -25  -1   3   43.50    4.70
 -25  -1   3   54.29    5.90
  25  -1  -3   61.39    6.80
 -25  -1   3   50.59    5.10
  25  -1  -3   53.19    5.80
 -25  -1   3   50.19    5.40
 -25   1   3   53.79    5.40
 -25   1   3   55.69    4.20
  25   1  -3   40.90    5.20
 -25   1   3   43.80    4.80
  23  -1  -3   21.70    3.50
 -23  -1   3   15.50    2.50
 -23  -1   3   15.20    2.80
 -23  -1   3   23.30    3.30
  23  -1  -3   21.60    3.80
 -23  -1   3   22.10    3.30
 -23   1   3   18.50    3.40
 -23   1   3   21.90    2.40
  23   1  -3   12.50    2.40
 -23   1   3   16.50    3.00
 -21  -1   3   58.89    4.50
  21  -1  -3   61.79    4.80
 -21  -1   3   66.49    4.80
 -21  -1   3   62.99    4.30
 -21  -1   3   54.19    6.30
  21  -1  -3   63.79    6.00
  21   1  -3   51.49    3.90
 -21   1   3   61.49    5.20
 -21   1   3   59.59    3.40
 -21   1   3   64.89    5.00
  19  -1  -3   -1.30    1.40
 -19  -1   3    0.90    1.70
  19  -1  -3    0.80    1.50
 -19  -1   3   -0.10    1.50
 -19  -1   3    1.50    1.80
 -19  -1   3    2.00    1.70
 -19   1   3    2.30    1.10
 -19   1   3    0.30    2.00
  19   1  -3    0.10    1.40
 -19   1   3    3.10    2.50
  19   1  -3   -0.60    1.30
 -17  -1   3   73.59    4.00
  17  -1  -3   75.79    4.20
  17  -1  -3   81.79    4.50
 -17  -1   3   77.59    4.10
 -17  -1   3   81.79    4.30
 -17  -1   3   76.89    4.00
 -17   1   3   76.49    3.10
  17   1  -3   77.69    3.90
 -17   1   3   79.39    4.30
 -17   1   3   76.19    4.50
  17   1  -3   72.69    3.80
 -15  -1   3   15.00    1.70
 -15  -1   3   18.00    2.10
  15  -1  -3   12.00    1.70
 -15  -1   3   17.80    2.10
 -15  -1   3   15.80    1.90
  15   1  -3   16.70    2.10
 -15   1   3   14.40    1.50
  15   1  -3   15.70    1.80
 -15   1   3   11.80    1.80
 -13  -1   3  287.97    8.50
 -13  -1   3  276.27    8.50
  13  -1  -3  296.37    9.00
 -13  -1   3  280.47    8.50
  13  -1  -3  293.57    8.80
 -13   1   3  285.07    7.60
 -13   1   3  296.97    8.90
  13   1  -3  281.37    8.30
 -13   1   3  292.17    8.80
  13   1  -3  292.77    8.50
 -11  -1   3  121.59    4.50
 -11  -1   3  116.59    4.20
 -11  -1   3  130.59    4.60
 -11  -1   3  122.09    4.30
  11  -1  -3  124.69    4.60
  11  -1  -3  125.49    4.90
 -11   1   3  130.29    4.70
 -11   1   3  124.59    4.60
  11   1  -3  126.09    4.20
 -11   1   3  123.89    3.50
  11   1  -3  127.29    4.20
  -9  -1   3 1011.80   25.50
  -9  -1   3 1056.39   25.80
  -9  -1   3  996.80   25.50
   9  -1  -3 1039.80   25.80
   9  -1  -3 1027.20   25.90
   9   1  -3 1056.39   25.40
  -9   1   3 1029.80   24.60
   9   1  -3 1019.10   25.30
  -9   1   3 1019.30   24.60
  -9   1   3 1000.70   25.80
  -7  -1   3   12.80    1.40
   7  -1  -3   11.20    1.30
  -7  -1   3   13.40    1.20
   7  -1  -3   10.30    1.20
  -7  -1   3   13.80    1.20
  -7   1   3   11.70    1.30
   7   1  -3   12.90    1.10
   7   1  -3   11.90    1.10
  -7   1   3   11.40    1.30
  -5  -1   3  130.99    3.80
   5  -1  -3  126.49    4.10
  -5  -1   3  130.49    3.80
   5  -1  -3  122.29    4.00
  -5  -1   3  128.79    4.10
   5   1  -3  121.59    4.10
  -5   1   3  127.39    5.00
   5   1  -3  129.59    3.70
   5   1  -3  131.99    3.70
   3  -1  -3  163.98    4.90
  -3  -1   3  167.88    4.70
   3  -1  -3  168.48    4.90
  -3  -1   3  167.78    5.10
  -3  -1   3  164.98    4.70
   3  -1  -3  164.98    4.20
   3   1  -3  160.38    5.00
  -3   1   3  194.58    4.90
   3   1  -3  168.18    4.70
   3   1  -3  164.58    4.60
  -3   1   3  167.08    4.20
  -1  -1   3  135.99    3.90
  -1  -1   3  138.39    4.30
   1  -1  -3  132.99    3.90
  -1  -1   3  131.39    3.90
   1  -1  -3  130.09    3.90
  -1   1   3  135.69    3.90
   1   1  -3  133.29    4.10
  -1   1   3  135.99    3.60
   1   1  -3  133.89    3.80
   1   1  -3  133.29    3.80
   1  -1   3   42.20    1.80
   1  -1   3   45.40    1.90
  -1  -1  -3   43.70    1.70
  -1  -1  -3   39.90    1.60
   1  -1   3   42.00    1.80
   1   1   3   41.90    1.60
   1   1   3   45.30    1.70
  -1   1  -3   43.50    1.80
  -1   1  -3   44.10    1.70
   1   1   3   41.20    1.60
  -1   1  -3   43.90    1.90
   3  -1   3  356.06    9.00
  -3  -1  -3  345.67    8.90
  -3  -1  -3  335.57    8.70
  -3  -1  -3  326.67    8.70
   3  -1   3  321.67    8.90
   3  -1   3  327.67    8.90
   3   1   3  326.57    8.80
  -3   1  -3  347.77    9.00
   3   1   3  347.57    8.70
  -3   1  -3  345.27    9.00
  -5  -1  -3 1098.89   26.80
   5  -1   3 1088.79   27.00
  -5  -1  -3 1106.89   27.00
   5  -1   3 1059.39   27.10
   5  -1   3 1084.99   27.10
  -5  -1  -3 1103.69   26.80
  -5   1  -3 1127.49   27.20
  -5   1  -3 1095.09   27.20
  -5   1  -3 1089.59   27.00
   5   1   3 1052.39   26.70
   5   1   3 1109.69   27.00
   5   1   3 1136.19   26.80
  -7  -1  -3    5.70    0.90
  -7  -1  -3    5.90    0.90
  -7  -1  -3    6.30    0.90
   7  -1   3    6.40    1.10
   7  -1   3    4.10    0.90
   7  -1   3    5.10    0.90
  -7   1  -3    6.30    1.10
   7   1   3    5.50    0.80
  -7   1  -3    3.60    0.70
   7   1   3    6.80    0.90
  -7   1  -3    6.40    0.90
   7   1   3    6.40    0.80
  -9  -1  -3  400.16   11.10
   9  -1   3  426.46   10.90
  -9  -1  -3  415.26   10.90
  -9  -1  -3  393.86   11.40
   9  -1   3  381.96   11.90
   9  -1   3  393.96   11.20
  -9   1  -3  404.66   11.30
   9   1   3  400.66   10.80
   9   1   3  410.06   10.80
   9   1   3  428.06   11.20
  -9   1  -3  417.86   11.30
  -9   1  -3  407.16   10.90
  11  -1   3  460.05   12.40
  11  -1   3  465.45   13.00
 -11  -1  -3  455.55   12.70
  11  -1   3  468.75   12.90
 -11  -1  -3  461.55   12.50
 -11  -1  -3  468.95   12.60
 -11   1  -3  471.25   13.00
 -11   1  -3  480.45   12.50
  11   1   3  468.55   12.50
 -11   1  -3  471.95   12.90
  11   1   3  465.95   12.40
  11   1   3  452.85   12.70
 -13  -1  -3  222.88    7.10
 -13  -1  -3  223.68    7.20
  13  -1   3  222.28    6.90
  13  -1   3  230.48    7.50
 -13  -1  -3  227.18    7.10
  13  -1   3  223.68    7.50
  13   1   3  225.08    7.00
 -13   1  -3  227.98    6.90
 -13   1  -3  229.68    7.60
  13   1   3  224.08    7.00
  13   1   3  219.68    7.20
 -13   1  -3  219.78    7.40
  15  -1   3   65.49    4.10
 -15  -1  -3   66.09    3.70
  15  -1   3   70.89    4.00
 -15  -1  -3   75.09    3.80
 -15  -1  -3   70.29    3.70
 -15   1  -3   71.39    4.20
  15   1   3   67.69    3.60
  15   1   3   69.29    3.50
 -15   1  -3   68.69    3.50
 -15   1  -3   72.19    4.20
  15   1   3   69.19    3.70
  17  -1   3  133.99    6.20
  17  -1   3  134.49    5.20
 -17  -1  -3  134.69    5.60
  17  -1   3  140.29    6.00
 -17  -1  -3  137.49    5.70
 -17  -1  -3  137.89    5.70
 -17   1  -3  135.89    6.00
  17   1   3  138.59    5.70
 -17   1  -3  139.79    6.20
  17   1   3  140.99    5.50
  17   1   3  125.89    5.30
 -17   1  -3  140.19    5.30
 -19  -1  -3  942.21   24.50
  19  -1   3  922.21   24.80
  19  -1   3  915.11   24.80
 -19  -1  -3  883.61   24.20
 -19  -1  -3  897.91   24.40
  19  -1   3  932.01   23.90
 -19   1  -3  890.01   23.80
 -19   1  -3  908.71   24.80
  19   1   3  916.51   24.20
 -19   1  -3  900.51   24.70
  19   1   3  903.11   24.30
  21  -1   3    1.80    2.20
 -21  -1  -3    4.10    2.10
 -21  -1  -3    0.50    2.20
  21  -1   3    2.60    2.10
 -21  -1  -3   -0.90    2.10
  21  -1   3    1.70    2.30
  21   1   3    3.60    2.40
 -21   1  -3    1.10    2.40
 -21   1  -3    5.10    2.00
  21   1   3    0.80    1.80
 -21   1  -3   -2.20    2.60
  21   1   3    2.80    2.10
  23  -1   3  132.39    7.70
 -23  -1  -3  130.89    7.00
 -23  -1  -3  142.19    7.00
 -23  -1  -3  137.99    7.20
  23  -1   3  140.19    7.60
  23  -1   3  134.39    6.50
 -23   1  -3  153.18    8.10
  23   1   3  128.99    6.90
 -23   1  -3  153.08    9.50
 -23   1  -3  141.39    8.00
  23   1   3  137.79    7.10
 -25  -1  -3   23.20    3.80
  25  -1   3   22.70    3.60
  25  -1   3   26.60    4.70
  25  -1   3   18.20    4.10
 -25  -1  -3   24.80    4.00
 -25  -1  -3   20.20    3.90
 -25   1  -3   22.70    4.50
 -25   1  -3   14.50    3.80
 -25   1  -3   18.80    3.10
 -27  -1  -3   -2.80    3.60
  27  -1   3   13.20    4.60
 -27  -1  -3    4.80    3.50
  27  -1   3    8.30    3.90
 -27   1  -3   12.80    5.10
 -27   1  -3    4.40    4.10
 -27   1  -3   10.30    3.30
 -29  -1  -3   -1.70    4.60
  29  -1   3    5.60    7.40
 -29  -1  -3    0.20    5.10
 -29   1  -3    1.90    5.70
 -29   1  -3    4.40    3.90
 -28  -2   3    7.50    5.30
 -28  -2   3   16.80    4.40
  28  -2  -3   12.00    5.00
 -26  -2   3    4.40    3.30
 -26  -2   3    1.40    3.10
  26  -2  -3    5.40    4.90
  26  -2  -3   -4.20    3.50
 -26   2   3    2.10    3.50
  24  -2  -3    5.10    3.10
 -24  -2   3    2.50    2.90
  24  -2  -3   -0.10    5.40
 -24  -2   3    3.00    2.90
 -24  -2   3    2.00    2.50
 -24   2   3    1.20    1.70
 -24   2   3    0.00    1.80
 -24   2   3    0.30    3.30
 -24   2   3    1.10    3.50
  24   2  -3   -1.20    2.40
 -22  -2   3   20.50    3.00
  22  -2  -3   14.60    3.30
  22  -2  -3   13.30    3.00
 -22  -2   3   15.20    2.80
 -22  -2   3   17.10    3.10
 -22   2   3   16.80    1.80
 -22   2   3   17.20    1.90
  22   2  -3   16.30    2.70
 -22   2   3   13.30    3.50
 -22   2   3   18.20    3.50
  20  -2  -3    5.40    2.80
 -20  -2   3    4.20    2.20
 -20  -2   3    2.70    1.70
 -20  -2   3    9.40    3.00
  20  -2  -3    0.30    2.30
 -20  -2   3    4.00    2.00
  20   2  -3    3.20    1.70
 -20   2   3    4.30    2.60
 -20   2   3    3.10    1.10
  20   2  -3    5.20    1.80
 -20   2   3    1.50    2.10
 -18  -2   3    7.00    2.50
 -18  -2   3    6.90    2.10
  18  -2  -3    4.90    2.10
  18  -2  -3    5.40    2.20
 -18  -2   3    7.60    1.80
 -18  -2   3    7.60    1.70
 -18   2   3    7.40    1.00
 -18   2   3    6.40    2.60
 -18   2   3    5.50    2.00
  18   2  -3    8.50    1.70
  18   2  -3    7.80    1.70
 -16  -2   3    0.70    1.40
  16  -2  -3    1.40    1.90
  16  -2  -3    0.90    1.90
 -16  -2   3    2.90    2.00
 -16  -2   3    2.00    1.60
 -16  -2   3    2.70    1.60
  16   2  -3    0.90    1.10
 -16   2   3    3.50    0.70
 -16   2   3    1.50    1.60
  16   2  -3    3.30    1.20
 -14  -2   3   25.40    2.30
  14  -2  -3   25.90    3.20
 -14  -2   3   27.10    2.30
 -14  -2   3   23.80    2.70
  14  -2  -3   23.80    2.90
 -14  -2   3   28.10    3.40
 -14   2   3   20.80    2.40
 -14   2   3   26.50    2.80
  14   2  -3   20.90    1.90
  14   2  -3   22.10    1.90
 -12  -2   3   14.60    1.80
 -12  -2   3   18.30    1.90
 -12  -2   3   17.10    2.30
  12  -2  -3    9.60    1.50
 -12  -2   3   10.10    1.70
  12  -2  -3   11.70    1.70
 -12   2   3   10.90    1.70
  12   2  -3   14.60    1.40
  12   2  -3   13.30    1.30
 -10  -2   3  228.28    6.60
 -10  -2   3  226.78    6.60
  10  -2  -3  231.28    7.40
  10  -2  -3  221.98    7.20
 -10  -2   3  215.78    7.40
  10   2  -3  232.28    6.10
 -10   2   3  230.38    7.20
 -10   2   3  233.08    7.30
  10   2  -3  235.88    6.10
  -8  -2   3  323.17    8.60
   8  -2  -3  318.97    9.30
   8  -2  -3  316.87    9.20
  -8  -2   3  322.27    9.50
  -8  -2   3  317.37    8.50
  -8   2   3  316.87    9.10
  -8   2   3  320.17    9.10
   8   2  -3  331.47    7.90
   8   2  -3  317.77    7.90
  -6  -2   3  108.69    3.40
   6  -2  -3  109.29    4.00
  -6  -2   3  112.79    3.40
  -6  -2   3  101.89    4.30
  -6   2   3  112.69    3.80
  -6   2   3  112.29    3.90
  -4  -2   3  342.27    8.80
   4  -2  -3  346.67    9.30
   4  -2  -3  340.47    9.30
   4  -2  -3  340.17    8.50
  -4  -2   3  338.77    8.80
  -4  -2   3  346.97    9.70
  -4   2   3  347.27    9.10
  -4   2   3  340.37    9.00
   4   2  -3  328.87    9.70
  -2  -2   3   40.60    1.80
   2  -2  -3   42.00    1.90
   2  -2  -3   42.00    2.00
  -2  -2   3   43.00    2.40
  -2  -2   3   39.80    1.80
   2  -2  -3   41.10    1.80
   2  -2  -3   43.10    1.70
   2   2  -3   42.70    1.30
  -2   2   3   42.30    1.80
   2   2  -3   42.80    2.50
  -2   2   3   40.50    1.70
   0  -2  -3  284.57    7.70
   0  -2  -3  281.07    7.60
   0  -2   3  277.27    7.60
   0  -2   3  276.77    7.60
   0  -2  -3  285.47    7.60
   0  -2   3  291.17    8.20
   0   2  -3  280.17    7.60
   0   2  -3  280.27    8.10
   0   2  -3  291.67    7.30
   0   2   3  288.77    7.20
   0   2   3  292.77    7.20
  -2  -2  -3   67.59    2.80
   2  -2   3   67.69    2.70
   2  -2   3   65.89    2.60
  -2  -2  -3   68.79    2.40
  -2  -2  -3   65.89    2.40
   2  -2   3   68.59    3.00
  -2   2  -3   64.59    2.50
  -2   2  -3   70.39    2.50
  -2   2  -3   64.39    3.00
   4  -2   3   21.70    1.90
  -4  -2  -3   17.10    1.20
  -4  -2  -3   18.40    1.30
   4  -2   3   17.20    1.60
   4  -2   3   13.90    1.70
  -4   2  -3   17.70    1.60
  -4   2  -3   18.90    1.80
  -4   2  -3   18.20    1.60
   6  -2   3   65.69    3.20
   6  -2   3   66.49    3.00
   6  -2   3   66.19    3.00
  -6  -2  -3   68.59    3.20
  -6  -2  -3   65.29    2.50
  -6  -2  -3   69.49    2.50
  -6   2  -3   67.19    2.90
  -6   2  -3   63.79    3.00
  -8  -2  -3  417.96   10.80
   8  -2   3  413.96   11.70
  -8  -2  -3  408.96   11.50
   8  -2   3  418.56   11.60
   8  -2   3  408.66   11.60
  -8  -2  -3  417.66   10.80
  -8   2  -3  412.86   11.20
  -8   2  -3  400.96   11.40
  -8   2  -3  427.26   11.40
   8   2   3  418.56   10.20
   8   2   3  378.76   10.80
 -10  -2  -3  162.58    5.10
  10  -2   3  170.38    6.00
 -10  -2  -3  159.78    5.90
  10  -2   3  152.18    5.90
  10  -2   3  164.98    5.40
 -10  -2  -3  169.78    5.20
 -10   2  -3  159.88    5.70
  10   2   3  166.68    5.90
 -10   2  -3  162.98    5.50
  10   2   3  165.18    4.70
  10   2   3  170.18    4.70
  12  -2   3  291.17    9.50
 -12  -2  -3  317.47    8.90
 -12  -2  -3  306.77    9.60
 -12  -2  -3  302.97    8.80
  12  -2   3  294.37    9.60
  12  -2   3  309.17    8.90
 -12   2  -3  309.37    9.00
 -12   2  -3  324.77   10.80
  12   2   3  292.67    8.30
  12   2   3  310.17    8.40
 -12   2  -3  311.57    9.50
  12   2   3  324.37    9.60
 -14  -2  -3   -1.30    1.60
  14  -2   3    2.20    1.80
  14  -2   3    0.10    1.40
 -14  -2  -3    0.00    1.20
 -14  -2  -3   -0.30    1.10
  14  -2   3    1.90    1.60
 -14   2  -3    0.50    1.20
  14   2   3    1.20    1.00
 -14   2  -3   -0.50    1.50
  14   2   3    0.50    0.90
 -14   2  -3   -0.50    1.60
 -16  -2  -3  228.48    9.40
  16  -2   3  237.08    8.60
 -16  -2  -3  238.48    7.80
  16  -2   3  235.88    8.80
 -16  -2  -3  240.78    7.80
  16  -2   3  236.98    7.60
 -16   2  -3  246.08    8.60
 -16   2  -3  234.88    8.60
  16   2   3  241.18    7.30
  16   2   3  232.08    7.30
 -16   2  -3  235.08    7.60
 -18  -2  -3   11.10    2.60
  18  -2   3   10.20    2.90
  18  -2   3   14.70    2.10
  18  -2   3   16.10    2.80
 -18  -2  -3   14.90    2.30
 -18  -2  -3   18.00    2.40
 -18   2  -3   16.10    2.20
  18   2   3   14.80    2.00
 -18   2  -3   13.90    3.00
  18   2   3   14.70    1.90
 -18   2  -3   11.40    2.50
  20  -2   3   -1.80    2.70
 -20  -2  -3   -1.60    2.40
  20  -2   3    6.60    2.10
  20  -2   3    0.50    2.60
 -20  -2  -3    1.70    2.10
 -20  -2  -3    4.30    2.20
 -20   2  -3    2.80    2.80
  20   2   3    2.40    1.80
  20   2   3   -0.10    1.70
 -20   2  -3    8.50    3.10
 -20   2  -3   -1.10    1.80
 -22  -2  -3   63.09    5.60
  22  -2   3   49.40    5.20
  22  -2   3   38.50    4.70
 -22  -2  -3   51.49    5.00
  22  -2   3   47.00    4.90
 -22   2  -3   42.00    4.30
  22   2   3   37.60    4.30
 -22   2  -3   47.80    6.30
 -22   2  -3   36.40    4.40
 -24  -2  -3    8.80    3.60
 -24  -2  -3    1.40    2.90
 -24  -2  -3   -4.00    4.30
  24  -2   3    5.40    3.00
  24  -2   3   -4.10    3.60
  24  -2   3    7.70    4.40
 -24   2  -3    2.20    4.80
 -24   2  -3    4.50    3.90
 -24   2  -3   -2.30    4.00
  26  -2   3   60.89    6.90
 -26  -2  -3   41.90    4.80
 -26  -2  -3   42.40    5.70
  26  -2   3   41.80    6.00
 -26   2  -3   43.30    4.40
 -23  -3   3    1.00    2.60
 -23  -3   3    7.40    4.00
  23  -3  -3    0.10    3.60
  21  -3  -3    6.40    3.30
 -21  -3   3   17.30    3.60
 -21  -3   3    5.10    2.30
 -21  -3   3    4.30    2.70
 -19  -3   3   45.90    5.60
  19  -3  -3   42.30    5.40
  19  -3  -3   61.29    6.60
 -19  -3   3   43.80    4.00
 -19  -3   3   50.79    3.90
 -19   3   3   50.79    5.00
 -17  -3   3   -0.70    1.50
  17  -3  -3    1.20    2.20
  17  -3  -3    6.20    2.90
 -17  -3   3    0.40    1.70
 -17  -3   3   -3.50    2.50
 -17   3   3   -1.00    2.60
 -17   3   3   -0.80    2.50
 -15  -3   3    1.40    1.40
  15  -3  -3    3.90    2.30
  15  -3  -3    1.40    2.10
 -15  -3   3   -2.50    3.00
 -15  -3   3    1.60    1.30
 -15  -3   3   -2.40    2.10
 -15   3   3    2.80    2.40
 -15   3   3    2.80    1.90
 -13  -3   3    1.50    2.60
 -13  -3   3   -0.30    1.10
 -13  -3   3    1.70    1.10
  13  -3  -3   -0.20    1.70
 -13  -3   3   -0.50    1.90
  13  -3  -3    3.30    2.00
 -13   3   3    0.00    1.60
 -13   3   3    0.70    1.90
 -11  -3   3   47.20    4.50
 -11  -3   3   47.60    2.40
 -11  -3   3   38.40    4.20
  11  -3  -3   45.30    3.80
  11  -3  -3   43.20    3.40
 -11  -3   3   45.80    2.50
 -11   3   3   46.60    6.10
 -11   3   3   48.70    3.30
   9  -3  -3    2.10    1.50
  -9  -3   3    4.00    0.90
   9  -3  -3    4.10    1.40
  -9  -3   3    1.00    2.10
  -9   3   3    2.80    1.50
  -9   3   3    2.30    1.20
   7  -3  -3    5.50    0.70
  -7  -3   3    3.30    2.00
   7  -3  -3    5.10    1.60
  -7  -3   3    4.80    0.80
   7  -3  -3    6.00    1.60
  -7  -3   3    4.50    0.80
  -7   3   3    5.10    1.30
  -7   3   3    6.80    1.20
   5  -3  -3   -0.10    0.90
  -5  -3   3    0.80    0.70
  -5  -3   3    3.40    1.80
   5  -3  -3   -0.30    1.20
  -5  -3   3    0.80    0.70
   5  -3  -3    1.40    0.80
   5  -3  -3    0.10    1.00
  -5   3   3    1.10    0.80
   3  -3  -3   34.80    2.10
  -3  -3   3   35.30    1.90
   3  -3  -3   36.90    2.20
  -3  -3   3   34.90    1.80
   3  -3  -3   35.30    2.20
  -3  -3   3   27.70    3.70
   3  -3  -3   36.50    2.40
  -1  -3   3   98.19    3.40
  -1  -3   3  103.29    4.70
   1  -3  -3   99.39    3.70
   1  -3  -3  103.09    3.50
   1  -3  -3  102.79    3.80
   1  -3  -3  105.99    3.90
  -1  -3   3   99.29    3.50
  -1  -3  -3  533.65   13.50
  -1  -3  -3  543.55   14.20
   1  -3   3  535.75   14.70
  -1  -3  -3  530.85   14.20
   1  -3   3  522.75   13.80
  -1  -3  -3  535.75   13.50
   1  -3   3  532.85   13.90
  -1   3  -3  535.75   14.70
  -3  -3  -3    3.50    0.80
  -3  -3  -3    5.50    1.60
   3  -3   3    5.40    1.70
   3  -3   3    5.30    1.30
  -3  -3  -3    3.30    0.70
  -3  -3  -3    4.30    1.40
   3  -3   3    4.70    1.20
  -3   3  -3    3.90    0.70
  -3   3  -3    5.60    1.50
   5  -3   3  592.04   15.90
  -5  -3  -3  602.64   14.90
  -5  -3  -3  600.54   16.20
   5  -3   3  594.54   16.10
   5  -3   3  597.14   16.00
  -5  -3  -3  588.64   14.80
  -5  -3  -3  600.34   16.20
  -5   3  -3  593.74   15.30
  -5   3  -3  601.84   16.10
  -5   3  -3  616.34   15.30
  -7  -3  -3  146.69    4.40
  -7  -3  -3  152.48    5.90
   7  -3   3  133.29    6.20
  -7  -3  -3  147.49    4.40
  -7  -3  -3  152.58    5.90
   7  -3   3  148.59    5.70
   7  -3   3  144.69    5.60
  -7   3  -3  149.19    5.00
  -7   3  -3  148.09    5.10
  -7   3  -3  155.38    5.50
  -9  -3  -3    0.10    0.90
   9  -3   3    2.90    1.70
   9  -3   3    1.10    1.30
   9  -3   3    3.10    1.70
  -9  -3  -3    0.10    1.60
  -9   3  -3    3.20    1.50
  -9   3  -3    1.00    1.30
  -9   3  -3    2.40    1.50
 -11  -3  -3    8.10    1.30
 -11  -3  -3    9.20    1.30
  11  -3   3    7.60    1.80
  11  -3   3    8.70    1.90
 -11  -3  -3    7.40    2.20
 -11   3  -3    8.20    2.00
 -11   3  -3    5.80    1.70
 -11   3  -3    9.70    1.90
 -13  -3  -3   17.80    1.80
  13  -3   3   17.00    2.70
  13  -3   3   21.50    2.40
  13  -3   3   15.30    2.40
 -13  -3  -3   18.80    2.90
 -13  -3  -3   13.40    1.70
 -13   3  -3   13.90    2.60
 -13   3  -3   10.40    2.10
 -13   3  -3   17.10    2.10
  15  -3   3    1.60    2.00
 -15  -3  -3    6.20    1.60
  15  -3   3    3.40    2.80
 -15  -3  -3    4.80    1.60
  15  -3   3    2.90    2.40
 -15  -3  -3    3.20    2.40
 -15   3  -3   -0.70    2.10
 -15   3  -3    5.50    2.50
 -15   3  -3    1.70    1.70
 -17  -3  -3   18.60    3.70
  17  -3   3   14.00    3.60
  17  -3   3   16.30    3.40
  17  -3   3   17.80    2.50
 -17  -3  -3   30.30    3.60
 -17  -3  -3   17.60    2.20
 -17   3  -3   17.50    2.50
 -17   3  -3   12.70    3.00
  19  -3   3   12.10    3.70
  19  -3   3   16.30    2.70
 -19  -3  -3    9.60    3.60
 -19  -3  -3    8.00    2.30
 -19  -3  -3   14.40    2.80
  19  -3   3    8.20    3.40
 -19   3  -3   11.50    2.50
 -19   3  -3   12.70    6.00
 -21  -3  -3    8.00    3.00
  21  -3   3   14.20    3.10
  21  -3   3    9.00    4.00
 -21  -3  -3    3.40    3.80
 -21  -3  -3    3.70    2.60
 -21   3  -3   15.20    2.90
  23  -3   3    4.60    4.50
 -18  -4   3    1.20    1.90
 -18  -4   3    0.20    4.60
 -18  -4   3    0.90    1.90
 -16  -4   3    0.70    1.50
  16  -4  -3   -4.00    3.00
 -16  -4   3   -4.60    3.70
 -16  -4   3   -0.80    1.40
 -14  -4   3    3.60    3.80
  14  -4  -3    1.40    2.80
  12  -4  -3    2.40    2.10
  12  -4  -3    6.40    3.00
 -12  -4   3   -2.30    3.20
 -12   4   3   -0.20    2.40
 -10  -4   3    6.80    3.20
  10  -4  -3    1.90    1.90
  10  -4  -3    5.10    2.70
 -10   4   3    4.90    1.80
  -8  -4   3    3.90    3.70
   8  -4  -3   -0.90    1.60
  -8  -4   3   -2.30    2.60
   8  -4  -3   -1.60    2.20
   6  -4  -3    4.20    1.90
   6  -4  -3    1.60    1.50
  -6  -4   3   -1.80    2.70
   6  -4  -3   -0.10    1.20
  -6  -4   3    4.90    3.40
   4  -4  -3   -1.60    1.60
   4  -4  -3   -3.80    1.60
   4  -4  -3    1.30    1.40
   4  -4  -3    0.50    1.40
  -4  -4   3    4.40    3.20
   2  -4  -3   34.40    2.60
   2  -4  -3   36.10    3.30
  -2  -4   3   31.80    2.20
   2  -4  -3   32.40    2.90
  -2  -4   3   31.80    2.10
  -2  -4   3   33.50    3.80
   2  -4  -3   40.10    3.80
   0  -4  -3   33.30    3.50
   0  -4  -3   28.30    2.20
   0  -4   3   26.90    2.40
   0  -4  -3   27.00    2.80
   0  -4   3   30.10    2.40
   0  -4   3   27.60    3.60
   0  -4  -3   27.10    2.10
   2  -4   3   -1.10    1.30
  -2  -4  -3    4.00    2.00
   2  -4   3    0.50    1.40
  -2  -4  -3   -0.50    2.40
   2  -4   3    1.40    2.80
  -4  -4  -3   -0.10    2.70
  -4  -4  -3    6.80    2.30
   4  -4   3   11.00    2.90
   4  -4   3    3.40    1.50
   4  -4   3    3.50    1.80
  -6  -4  -3   -2.40    3.00
   6  -4   3    9.30    2.20
  -6  -4  -3    9.50    2.70
   6  -4   3    4.50    1.80
   6  -4   3    2.80    2.80
   8  -4   3   85.29    5.70
   8  -4   3   86.59    4.80
  -8  -4  -3   89.29    6.90
  -8  -4  -3   99.59    6.10
   8  -4   3   93.39    5.50
  -8   4  -3   92.59    5.30
 -10  -4  -3    0.40    2.90
 -10  -4  -3    4.80    4.00
  10  -4   3    2.00    2.70
  10  -4   3    1.60    2.00
  10  -4   3    0.70    2.80
 -10   4  -3    0.90    2.30
 -10   4  -3    5.80    2.20
  12  -4   3    1.00    2.80
  12  -4   3   -5.60    2.90
 -12  -4  -3    5.10    3.40
  12  -4   3   -3.20    2.20
 -12   4  -3   -3.00    2.30
 -12   4  -3    2.60    2.60
 -14  -4  -3   -2.20    3.70
  14  -4   3    5.10    2.90
 -14   4  -3    1.70    2.50
 -16  -4  -3    1.40    1.70
 -16  -4  -3    1.30    1.70
 -16  -4  -3   -0.90    4.50
  16  -4   3    4.00    3.80
 -30   0   4   -1.30    4.70
 -30   0   4   -1.80    3.90
  28   0  -4   -2.30    3.80
 -28   0   4   -2.00    3.90
 -28   0   4    5.80    3.70
 -28   0   4   -2.80    4.70
  26   0  -4    2.10    2.70
 -26   0   4    3.20    3.10
 -26   0   4    0.90    3.10
 -26   0   4   -0.10    3.10
 -26   0   4    0.20    2.40
  26   0  -4   -2.30    3.50
  24   0  -4   79.59    5.80
 -24   0   4   75.89    5.90
 -24   0   4   80.39    5.90
 -24   0   4   73.59    5.40
 -24   0   4   77.09    4.70
  24   0  -4   71.79    6.10
  22   0  -4  268.37    9.90
 -22   0   4  279.77   10.00
 -22   0   4  280.67    9.30
  22   0  -4  280.57    9.80
 -22   0   4  279.77    9.00
 -22   0   4  277.47   10.10
 -20   0   4  216.88    8.10
 -20   0   4  211.18    7.10
 -20   0   4  218.28    8.10
 -20   0   4  212.98    7.30
  20   0  -4  210.38    7.90
  20   0  -4  201.38    8.00
 -18   0   4   40.30    3.70
  18   0  -4   35.80    3.30
 -18   0   4   42.00    2.80
 -18   0   4   39.70    3.60
 -18   0   4   38.50    3.00
  18   0  -4   36.90    3.60
  16   0  -4  162.98    6.00
 -16   0   4  154.08    6.00
 -16   0   4  159.88    6.20
 -16   0   4  164.58    5.40
  16   0  -4  168.38    6.20
 -16   0   4  163.78    5.50
 -14   0   4  158.68    5.10
 -14   0   4  162.38    5.80
  14   0  -4  151.68    5.70
  14   0  -4  158.68    5.70
 -14   0   4  169.18    5.30
 -14   0   4  159.88    5.90
 -12   0   4  134.39    4.50
 -12   0   4  140.19    5.00
  12   0  -4  135.89    4.90
  12   0  -4  140.69    5.00
 -12   0   4  135.69    4.40
  10   0  -4    1.00    0.90
  10   0  -4    2.20    1.10
 -10   0   4    0.90    0.90
 -10   0   4    1.90    0.70
 -10   0   4    0.90    0.80
   8   0  -4 1035.00   26.10
  -8   0   4  984.70   26.00
   8   0  -4 1061.29   26.10
  -8   0   4 1073.89   26.10
  -8   0   4 1068.79   25.60
   6   0  -4 6147.79  154.38
   6   0  -4 6482.35  156.28
  -6   0   4 6546.04  156.28
  -6   0   4 6676.03  156.78
  -6   0   4 6532.25  155.28
   6   0  -4 6508.05  156.88
   4   0  -4  385.16    9.50
  -4   0   4  336.17    9.70
  -4   0   4  375.46    9.80
   4   0  -4  379.16    9.80
  -4   0   4  374.96    9.50
   4   0  -4  376.66    9.80
  -2   0   4  410.66   10.60
   2   0  -4  410.16   10.80
   2   0  -4  429.16   10.60
  -2   0   4  421.16   10.90
   2   0  -4  428.86   10.90
  -2   0   4  404.46   10.80
   0   0   4  498.05   12.70
   0   0  -4  491.05   12.80
   0   0  -4  516.65   12.80
   0   0   4  498.95   12.80
   0   0  -4  496.15   12.60
   0   0   4  504.85   12.60
   2   0   4  131.69    4.20
  -2   0  -4  132.29    4.00
  -2   0  -4  137.09    4.10
   2   0   4  136.99    4.00
  -2   0  -4  130.89    4.10
   4   0   4   35.70    1.80
   4   0   4   34.10    1.80
  -4   0  -4   32.60    1.80
  -4   0  -4   34.90    1.80
   6   0   4  253.27    7.30
  -6   0  -4  259.67    7.20
   6   0   4  256.57    7.10
   6   0   4  242.68    7.20
  -6   0  -4  255.57    7.30
  -6   0  -4  253.37    7.30
   8   0   4 5274.87  124.09
   8   0   4 5125.99  124.19
  -8   0  -4 5387.96  124.29
  -8   0  -4 5110.09  124.19
  -8   0  -4 5145.39  124.09
   8   0   4 5060.39  124.29
 -10   0  -4 1717.23   42.10
 -10   0  -4 1692.03   42.00
  10   0   4 1726.13   41.90
  10   0   4 1692.63   42.00
  10   0   4 1719.23   42.00
 -10   0  -4 1673.03   41.80
 -12   0  -4  217.98    7.20
  12   0   4  230.48    7.30
  12   0   4  218.98    7.20
  12   0   4  237.08    7.10
 -12   0  -4  227.28    7.30
 -14   0  -4    0.60    1.30
  14   0   4   -1.70    1.00
  14   0   4    0.60    1.10
 -14   0  -4    0.80    1.20
 -14   0  -4    2.50    1.30
  14   0   4    0.60    1.10
  16   0   4  381.86   11.70
 -16   0  -4  387.86   11.50
 -16   0  -4  388.86   11.80
  16   0   4  403.46   11.50
 -16   0  -4  395.36   11.90
  18   0   4 1471.45   36.70
  18   0   4 1453.65   37.00
 -18   0  -4 1437.66   37.10
 -18   0  -4 1427.46   37.00
 -18   0  -4 1415.76   36.60
  18   0   4 1440.56   37.00
  20   0   4    2.40    1.90
 -20   0  -4    2.70    2.40
 -20   0  -4    0.20    1.80
 -20   0  -4    1.30    2.20
  20   0   4    4.10    1.90
  20   0   4    2.50    2.10
 -22   0  -4  251.77    9.80
 -22   0  -4  251.37    9.10
  22   0   4  254.77    9.90
 -22   0  -4  267.37   10.20
  22   0   4  257.27   10.40
  22   0   4  261.57    9.70
  24   0   4   67.09    5.70
  24   0   4   66.19    6.30
 -24   0  -4   58.19    7.50
 -24   0  -4   65.29    5.20
 -24   0  -4   62.69    6.60
  24   0   4   53.99    5.80
  26   0   4   -6.30    3.20
  26   0   4    4.50    4.10
 -26   0  -4    0.90    2.90
 -26   0  -4   -0.80    4.00
 -26   0  -4    0.90    5.00
 -28   0  -4    6.50    5.10
 -28   0  -4   -0.10    3.70
  29  -1  -4   -7.70    4.50
 -29  -1   4   -0.40    3.80
  29  -1  -4   -1.60    5.70
 -29  -1   4    4.40    4.60
 -29   1   4   -1.90    3.50
 -29   1   4    4.60    5.30
 -29   1   4   -2.30    9.20
 -27  -1   4    1.90    3.10
  27  -1  -4    5.20    3.80
 -27  -1   4    0.20    3.10
  27  -1  -4    4.40    4.80
 -27  -1   4    4.50    3.80
 -27   1   4    1.20    4.50
 -27   1   4    3.60    2.50
 -27   1   4   -0.10    4.40
 -27   1   4    9.10    3.30
 -25  -1   4   60.49    6.10
 -25  -1   4   66.19    5.30
  25  -1  -4   64.69    7.30
  25  -1  -4   62.69    6.30
 -25  -1   4   59.19    5.80
 -25  -1   4   69.39    6.90
 -25   1   4   57.39    6.70
 -25   1   4   70.99    5.00
 -25   1   4   75.29    6.70
 -25   1   4   66.69    4.30
 -23  -1   4   -0.20    2.70
 -23  -1   4    4.20    2.30
 -23  -1   4   -0.50    2.30
 -23  -1   4   -3.10    2.00
  23  -1  -4    0.20    2.80
  23  -1  -4    0.20    2.10
 -23   1   4   -1.80    2.80
 -23   1   4    0.20    1.50
  23   1  -4    1.00    2.10
 -23   1   4    0.40    1.90
 -23   1   4   -5.60    2.70
 -21  -1   4  133.99    6.40
  21  -1  -4  115.49    6.20
 -21  -1   4  123.09    5.70
 -21  -1   4  102.79    7.80
 -21  -1   4  119.59    5.90
 -21   1   4  123.79    6.50
 -21   1   4  113.39    6.40
  21   1  -4  122.59    5.70
 -21   1   4  113.29    4.80
 -21   1   4  121.09    4.60
 -19  -1   4   58.49    4.00
  19  -1  -4   71.49    4.80
 -19  -1   4   66.19    4.30
 -19  -1   4   67.59    4.10
  19  -1  -4   58.39    4.30
 -19  -1   4   68.29    4.50
  19   1  -4   59.79    3.90
 -19   1   4   61.79    3.10
 -19   1   4   60.39    5.20
 -19   1   4   61.79    3.20
 -19   1   4   71.79    4.90
  17  -1  -4   12.90    1.90
 -17  -1   4   16.10    2.10
  17  -1  -4   14.70    2.20
 -17  -1   4   14.50    2.00
 -17  -1   4   12.80    2.00
 -17  -1   4   12.00    1.80
 -17   1   4   11.20    2.10
 -17   1   4   17.10    1.90
  17   1  -4    8.20    1.70
 -17   1   4   15.50    1.80
 -17   1   4   14.20    2.40
  17   1  -4   11.60    1.70
 -15  -1   4   28.70    2.80
 -15  -1   4   32.40    2.70
 -15  -1   4   35.90    2.70
  15  -1  -4   31.40    2.90
 -15  -1   4   28.80    2.50
 -15   1   4   34.20    2.00
  15   1  -4   29.00    2.50
 -15   1   4   29.10    1.80
 -15   1   4   33.80    2.90
 -15   1   4   28.40    3.00
  15   1  -4   31.40    2.40
 -13  -1   4   42.40    2.70
  13  -1  -4   40.40    3.00
 -13  -1   4   40.00    2.60
  13  -1  -4   43.20    2.90
 -13  -1   4   39.90    2.60
 -13  -1   4   44.90    2.90
 -13   1   4   41.00    1.80
 -13   1   4   44.20    2.90
 -13   1   4   42.80    3.10
 -13   1   4   40.80    1.80
  13   1  -4   39.10    3.30
  13   1  -4   39.10    2.50
  11  -1  -4 1312.77   32.60
  11  -1  -4 1289.07   32.50
 -11  -1   4 1289.17   32.20
 -11  -1   4 1249.97   32.10
 -11  -1   4 1326.57   32.30
  11   1  -4 1268.57   32.00
 -11   1   4 1325.07   31.10
 -11   1   4 1255.27   32.40
 -11   1   4 1306.07   31.10
 -11   1   4 1311.47   32.50
  11   1  -4 1280.57   32.00
   9  -1  -4   61.39    2.90
  -9  -1   4   55.19    2.90
  -9  -1   4   55.59    2.70
  -9  -1   4   55.39    2.60
   9  -1  -4   54.49    3.40
  -9   1   4   54.89    1.70
  -9   1   4   57.09    1.80
   9   1  -4   57.49    2.50
  -9   1   4   56.59    2.80
   9   1  -4   56.69    2.50
   7  -1  -4  328.47    9.20
  -7  -1   4  338.07    9.00
  -7  -1   4  328.27    8.90
   7  -1  -4  336.17    9.30
  -7  -1   4  335.27    9.20
  -7   1   4  336.67    8.00
  -7   1   4  324.27    9.20
   7   1  -4  325.17    8.90
   7   1  -4  328.67    8.80
  -7   1   4  333.07    8.00
   7   1  -4  326.37    9.20
  -7   1   4  324.97    9.20
   5  -1  -4    0.70    0.60
  -5  -1   4    0.00    0.50
   5  -1  -4    0.40    0.30
  -5  -1   4    0.10    0.40
  -5  -1   4    0.50    0.70
   5  -1  -4    0.80    0.50
   5   1  -4    2.40    0.70
  -5   1   4    0.40    0.50
  -5   1   4    0.20    0.20
   5   1  -4   -0.40    0.50
  -5   1   4    0.20    0.70
   5   1  -4   -0.40    0.40
  -3  -1   4  216.38    6.30
  -3  -1   4  218.68    6.10
   3  -1  -4  221.68    6.20
   3  -1  -4  208.78    5.60
   3  -1  -4  209.88    6.20
  -3  -1   4  220.68    6.10
  -3   1   4  215.38    5.50
   3   1  -4  222.98    6.00
   3   1  -4  221.68    6.00
   3   1  -4  208.88    6.20
  -3   1   4  221.28    6.20
   1  -1  -4  536.65   13.00
  -1  -1   4  545.45   13.60
  -1  -1   4  533.75   13.40
   1  -1  -4  544.85   13.40
   1  -1  -4  509.95   13.30
  -1  -1   4  527.25   13.40
   1   1  -4  516.15   13.50
   1   1  -4  437.76   13.20
  -1   1   4  539.65   13.00
  -1   1   4  534.35   13.50
   1   1  -4  548.25   13.40
   1  -1   4   90.19    3.10
  -1  -1  -4   86.89    3.00
  -1  -1  -4   91.39    2.90
   1  -1   4   87.49    3.10
   1  -1   4   93.59    3.20
   1   1   4   93.09    2.90
  -1   1  -4   90.79    3.20
   1   1   4   91.29    3.00
   1   1   4   91.29    3.00
  -1   1  -4   93.59    3.20
  -3  -1  -4    2.90    0.70
  -3  -1  -4    2.40    0.60
   3  -1   4    2.20    0.80
   3  -1   4    3.60    0.80
   3  -1   4    3.50    0.80
  -3  -1  -4    2.60    0.60
   3   1   4    2.20    0.60
  -3   1  -4    2.70    0.70
  -3   1  -4    2.70    0.70
   3   1   4    4.70    0.70
   3   1   4    2.80    1.20
   5  -1   4   17.30    1.50
  -5  -1  -4   14.60    1.30
  -5  -1  -4   16.20    1.50
  -5  -1  -4   16.50    1.30
   5  -1   4   15.10    1.60
   5  -1   4   14.20    1.50
  -5   1  -4   15.70    1.50
   5   1   4   15.80    1.20
  -5   1  -4   16.00    1.50
   5   1   4   17.90    1.40
   5   1   4   15.90    1.30
  -5   1  -4   17.50    1.50
   7  -1   4 1946.31   47.50
  -7  -1  -4 1915.11   47.30
  -7  -1  -4 1965.20   47.20
  -7  -1  -4 1934.71   47.70
   7  -1   4 1958.60   47.30
   7  -1   4 1889.01   47.50
   7   1   4 1987.20   47.10
   7   1   4 1937.61   47.10
  -7   1  -4 1860.11   47.20
   7   1   4 1978.90   47.30
  -7   1  -4 1957.50   47.40
  -9  -1  -4   53.49    2.80
  -9  -1  -4   52.29    2.60
   9  -1   4   50.59    2.70
  -9  -1  -4   45.60    2.50
   9  -1   4   51.19    2.50
   9  -1   4   44.40    2.80
   9   1   4   47.40    2.50
  -9   1  -4   50.69    2.90
  -9   1  -4   49.70    2.60
   9   1   4   49.40    2.40
  -9   1  -4   47.60    2.70
   9   1   4   48.90    2.50
  11  -1   4  232.38    7.50
 -11  -1  -4  223.28    7.10
 -11  -1  -4  227.88    7.30
  11  -1   4  235.28    7.10
  11  -1   4  224.88    7.50
 -11  -1  -4  231.28    7.20
 -11   1  -4  241.08    7.20
 -11   1  -4  238.68    7.60
 -11   1  -4  242.08    7.50
  11   1   4  228.88    7.20
  11   1   4  224.58    7.00
  11   1   4  236.48    7.10
 -13  -1  -4  112.19    4.50
 -13  -1  -4  112.59    4.80
  13  -1   4  114.09    4.90
 -13  -1  -4  114.79    4.60
  13  -1   4  114.89    5.80
 -13   1  -4  111.99    5.00
 -13   1  -4  115.39    6.60
  13   1   4  114.99    4.50
 -13   1  -4  111.99    4.40
  13   1   4  116.79    4.70
  13   1   4  110.59    4.40
 -15  -1  -4  283.57    9.10
 -15  -1  -4  288.57    9.00
  15  -1   4  296.17    9.50
 -15  -1  -4  292.17    9.10
  15  -1   4  294.97    9.40
  15  -1   4  294.97    8.80
 -15   1  -4  295.47    9.40
 -15   1  -4  282.37    9.40
 -15   1  -4  284.67    8.80
  15   1   4  256.37    8.70
  15   1   4  284.97    8.90
 -17  -1  -4    3.30    1.60
  17  -1   4    6.80    1.90
  17  -1   4    4.30    2.00
  17  -1   4    1.70    1.50
 -17  -1  -4    4.90    1.70
 -17  -1  -4    5.00    1.80
 -17   1  -4    6.60    1.60
  17   1   4    3.60    1.60
  17   1   4    4.50    1.70
 -17   1  -4    5.40    2.00
 -17   1  -4    3.30    2.90
  17   1   4    1.60    1.70
 -19  -1  -4   36.60    4.00
 -19  -1  -4   43.00    4.20
  19  -1   4   41.50    3.70
 -19  -1  -4   43.60    4.10
  19  -1   4   45.30    4.40
  19  -1   4   41.30    4.60
 -19   1  -4   45.60    4.90
  19   1   4   40.10    3.70
 -19   1  -4   42.70    3.60
 -19   1  -4   41.40    4.80
  21  -1   4  269.07   10.00
  21  -1   4  251.97   10.20
  21  -1   4  256.67    9.10
 -21  -1  -4  263.97    9.50
 -21  -1  -4  270.77    9.90
 -21  -1  -4  271.27    9.80
 -21   1  -4  258.07    9.10
  21   1   4  268.07    9.50
 -21   1  -4  272.27   10.40
  21   1   4  265.57    9.50
 -21   1  -4  268.87   10.20
  23  -1   4   -0.20    2.50
 -23  -1  -4   -4.40    2.40
  23  -1   4    1.20    3.20
 -23  -1  -4    0.40    2.90
  23  -1   4    0.80    2.90
 -23  -1  -4    2.30    2.80
 -23   1  -4    1.10    3.30
  23   1   4    1.50    2.80
 -23   1  -4    1.30    2.30
  25  -1   4   13.10    3.70
 -25  -1  -4   19.80    3.80
  25  -1   4   24.70    4.50
 -25  -1  -4   18.90    4.30
 -25  -1  -4   21.60    4.10
  25  -1   4   17.10    3.70
 -25   1  -4   22.10    3.40
 -25   1  -4   21.80    4.40
 -25   1  -4   17.80    4.10
  27  -1   4   -1.20    3.70
  27  -1   4    6.20    4.40
 -27  -1  -4   -2.00    3.90
 -27  -1  -4    0.00    4.10
 -27   1  -4    0.70    3.40
 -27   1  -4    2.30    4.90
 -27   1  -4   -1.20    4.90
 -29  -1  -4   14.70    5.30
 -29  -1  -4   19.50    5.50
 -29   1  -4   16.90    4.40
 -28  -2   4   13.00    4.30
  28  -2  -4    5.50    4.80
 -26  -2   4   16.10    3.60
  26  -2  -4   14.80    6.80
  26  -2  -4   26.30    4.80
 -26  -2   4   23.20    4.10
 -24  -2   4   19.60    4.50
 -24  -2   4   21.00    3.20
 -24  -2   4   19.00    3.40
  24  -2  -4   15.70    3.40
 -24   2   4   20.40    1.90
  24   2  -4   26.50    3.30
 -24   2   4   22.80    4.40
 -24   2   4   17.80    2.10
 -24   2   4   22.80    4.30
 -22  -2   4    3.70    2.60
 -22  -2   4    0.50    2.20
 -22  -2   4    0.30    2.30
  22  -2  -4   -0.20    2.30
  22  -2  -4    6.60    3.50
 -22   2   4    2.50    3.20
 -22   2   4    2.00    1.30
  22   2  -4    2.40    2.20
 -22   2   4    1.40    1.10
 -22   2   4   -0.30    2.80
 -20  -2   4    5.40    3.00
  20  -2  -4   14.30    3.30
 -20  -2   4    7.50    2.30
 -20  -2   4    9.40    2.50
  20  -2  -4    9.40    2.40
 -20  -2   4    8.20    2.10
  20   2  -4    8.60    1.90
 -20   2   4    8.30    1.00
 -20   2   4   11.70    3.00
  20   2  -4   10.20    2.10
 -20   2   4    8.10    1.00
 -20   2   4   11.70    2.80
  18  -2  -4   45.40    4.30
 -18  -2   4   57.89    5.00
 -18  -2   4   55.49    3.80
 -18  -2   4   49.10    4.20
  18  -2  -4   63.29    5.10
 -18  -2   4   56.79    3.90
 -18   2   4   55.19    4.90
  18   2  -4   50.39    3.30
  18   2  -4   57.59    3.50
 -18   2   4   53.49    4.60
 -16  -2   4  227.88    7.40
 -16  -2   4  218.08    8.20
 -16  -2   4  222.18    8.00
  16  -2  -4  216.38    8.30
 -16  -2   4  185.78    8.10
  16  -2  -4  225.18    8.10
  16   2  -4  225.28    6.90
  16   2  -4  231.38    6.90
 -16   2   4  231.28    8.10
  14  -2  -4    3.60    1.90
 -14  -2   4    0.20    1.50
 -14  -2   4    3.10    1.30
 -14  -2   4    2.70    2.00
  14  -2  -4    3.80    1.70
 -14   2   4    2.90    1.70
  14   2  -4    3.90    1.10
  14   2  -4    3.40    1.00
 -14   2   4    3.50    1.60
  12  -2  -4   58.39    3.60
 -12  -2   4   61.59    3.00
 -12  -2   4   61.39    3.00
  12  -2  -4   55.59    3.70
 -12  -2   4   62.09    4.00
 -12   2   4   64.19    3.50
  12   2  -4   59.99    2.60
  12   2  -4   62.49    2.60
  10  -2  -4  342.47   10.40
 -10  -2   4  350.36   10.50
 -10  -2   4  346.17    9.60
  10  -2  -4  357.36   10.40
 -10  -2   4  348.27    9.70
 -10   2   4  358.36   10.20
 -10   2   4  354.56   10.30
  10   2  -4  354.26    9.20
  10   2  -4  356.56    9.20
  -8  -2   4   11.10    1.40
   8  -2  -4    9.10    1.30
   8  -2  -4    6.70    1.40
  -8  -2   4    9.90    1.60
  -8  -2   4   10.10    1.20
   8   2  -4   11.90    1.10
  -8   2   4    9.30    1.30
   8   2  -4    8.70    1.10
  -8   2   4   10.30    1.40
  -6  -2   4    4.90    0.80
   6  -2  -4    5.50    1.30
   6  -2  -4    6.50    1.20
  -6  -2   4    6.70    1.00
  -6  -2   4    5.90    1.40
  -6   2   4    5.40    1.10
   6   2  -4    4.40    1.30
   6   2  -4    6.60    0.70
   6   2  -4    6.20    0.70
  -6   2   4    6.50    1.30
   4  -2  -4   55.29    2.50
   4  -2  -4   50.79    1.70
  -4  -2   4   54.79    3.00
  -4  -2   4   50.19    2.20
   4  -2  -4   45.00    2.10
  -4  -2   4   53.59    2.30
   4  -2  -4   53.79    2.60
   4   2  -4   55.79    1.90
   4   2  -4   52.99    2.90
   4   2  -4   54.29    1.90
  -4   2   4   53.99    2.30
  -4   2   4   52.19    2.40
  -2  -2   4   61.19    2.50
  -2  -2   4   63.39    2.50
   2  -2  -4   65.79    2.60
  -2  -2   4   68.29    3.20
   2  -2  -4   63.59    2.30
   2  -2  -4   66.19    2.70
   2   2  -4   61.49    3.00
  -2   2   4   63.49    2.50
   2   2  -4   67.79    2.20
   2   2  -4   66.89    3.10
  -2   2   4   64.19    2.50
   0  -2   4  188.68    5.60
   0  -2  -4  190.58    5.50
   0  -2  -4  193.38    5.60
   0  -2   4  190.78    6.10
   0  -2   4  188.78    5.60
   0  -2  -4  181.18    5.50
   0   2  -4  184.08    5.30
   0   2   4  197.58    5.30
   0   2  -4  198.38    6.10
   0   2   4  191.88    5.30
   0   2  -4  189.08    5.30
  -2  -2  -4  366.76    9.70
   2  -2   4  362.76   10.00
   2  -2   4  367.36   10.10
  -2  -2  -4  373.06    9.80
  -2  -2  -4  360.76    9.90
   2  -2   4  383.36   10.40
  -2   2  -4  371.66    9.90
   2   2   4  380.36    9.40
  -2   2  -4  363.96   10.40
   2   2   4  372.96    9.40
  -2   2  -4  377.26    9.80
  -4  -2  -4 1118.99   27.80
  -4  -2  -4 1115.79   28.20
   4  -2   4 1149.98   28.40
   4  -2   4 1145.69   28.30
  -4  -2  -4 1104.19   27.70
  -4   2  -4 1101.09   28.30
   4   2   4 1119.99   27.30
   4   2   4 1140.39   28.20
   4   2   4 1172.98   27.40
  -4   2  -4 1138.19   28.10
   6  -2   4   16.40    1.90
   6  -2   4   17.50    2.00
  -6  -2  -4   13.20    1.60
   6  -2   4   16.50    1.70
  -6  -2  -4   16.00    1.50
  -6  -2  -4   16.90    1.60
  -6   2  -4   15.10    1.80
  -6   2  -4   14.80    1.60
  -6   2  -4   19.80    2.00
   6   2   4   15.80    1.20
   6   2   4   16.10    1.80
   8  -2   4   23.30    2.50
   8  -2   4   21.50    2.20
  -8  -2  -4   20.60    1.80
   8  -2   4   21.60    2.60
  -8  -2  -4   19.60    1.70
  -8  -2  -4   20.40    2.30
   8   2   4   20.00    1.50
   8   2   4   19.80    1.40
  -8   2  -4   21.90    2.20
   8   2   4   22.20    2.20
  -8   2  -4   22.60    2.30
  -8   2  -4   19.10    2.20
 -10  -2  -4   -0.50    1.20
  10  -2   4    0.20    1.10
  10  -2   4   -1.30    1.20
 -10  -2  -4   -1.10    0.80
  10  -2   4    0.50    1.20
 -10  -2  -4   -0.30    0.90
  10   2   4    1.50    0.80
 -10   2  -4    1.00    1.20
  10   2   4   -0.30    1.10
  10   2   4    0.70    0.70
 -10   2  -4    0.20    1.20
  12  -2   4   -0.60    1.20
 -12  -2  -4    2.50    1.10
  12  -2   4    0.70    1.50
 -12  -2  -4    0.70    1.50
  12  -2   4    3.00    1.40
 -12  -2  -4    3.40    1.20
  12   2   4    2.60    1.50
  12   2   4    1.80    1.00
 -12   2  -4    0.30    1.30
 -12   2  -4    0.60    1.30
 -12   2  -4    1.70    1.40
  12   2   4    1.70    0.90
  14  -2   4   30.10    2.90
  14  -2   4   30.90    3.80
  14  -2   4   31.80    3.50
 -14  -2  -4   30.20    3.30
 -14  -2  -4   27.40    2.70
 -14  -2  -4   28.10    2.80
 -14   2  -4   29.60    3.60
  14   2   4   31.80    2.50
  14   2   4   27.30    2.30
 -14   2  -4   23.50    2.50
 -14   2  -4   23.40    2.80
  14   2   4   26.20    3.20
  16  -2   4   70.09    4.10
  16  -2   4   63.19    4.70
 -16  -2  -4   74.79    4.20
 -16  -2  -4   73.09    4.20
  16  -2   4   72.79    5.30
 -16  -2  -4   79.59    4.80
 -16   2  -4   70.59    4.00
  16   2   4   64.49    3.50
  16   2   4   66.19    3.60
  16   2   4   71.09    4.60
 -16   2  -4   68.59    5.00
  18  -2   4   -1.80    2.30
  18  -2   4   -0.20    2.10
 -18  -2  -4   -0.90    1.70
 -18  -2  -4    1.40    2.20
 -18  -2  -4    0.90    1.80
  18  -2   4   -0.60    1.80
  18   2   4    0.80    1.60
 -18   2  -4    0.90    2.30
 -18   2  -4   -1.20    1.70
  18   2   4    3.90    2.20
 -18   2  -4   -6.00    2.20
  18   2   4    0.90    1.70
  20  -2   4   35.20    4.20
 -20  -2  -4   37.20    4.40
 -20  -2  -4   39.20    4.00
  20  -2   4   34.50    4.80
 -20  -2  -4   37.80    3.70
  20  -2   4   37.20    4.30
  20   2   4   36.90    3.80
 -20   2  -4   36.10    4.00
  20   2   4   37.00    4.00
 -20   2  -4   41.60    4.50
 -20   2  -4   32.90    4.00
 -22  -2  -4   90.39    6.20
  22  -2   4   77.29    7.70
 -22  -2  -4   87.49    6.70
  22  -2   4   77.49    7.10
 -22  -2  -4  106.39    6.70
  22  -2   4   86.69    5.80
 -22   2  -4   86.89    7.80
 -22   2  -4   83.69    7.50
  22   2   4   92.89    5.50
 -24  -2  -4   46.20    4.70
  24  -2   4   53.59    5.90
  24  -2   4   44.90    4.50
 -24  -2  -4   41.10    5.00
  24  -2   4   27.60    4.50
 -24   2  -4   44.30    4.30
 -24   2  -4   45.90    6.20
  26  -2   4   24.00    5.00
 -26  -2  -4   24.90    4.90
 -26  -2  -4   26.90    4.80
  26  -2   4   38.30    6.20
 -26   2  -4   23.60    4.10
 -23  -3   4    3.10    3.60
 -23  -3   4    0.30    2.90
  23  -3  -4    1.50    3.80
 -21  -3   4   -2.20    3.50
 -21  -3   4    2.50    2.60
  21  -3  -4    2.10    3.10
 -21  -3   4    3.50    2.30
 -19  -3   4   10.60    2.20
 -19  -3   4    9.00    2.90
 -19  -3   4    9.80    2.40
  19  -3  -4    9.10    2.70
  19  -3  -4    9.40    3.90
 -19   3   4   17.20    3.90
 -17  -3   4   12.70    2.20
 -17  -3   4   11.80    2.00
 -17  -3   4    7.50    2.70
  17  -3  -4    9.20    2.70
  17  -3  -4   10.70    3.00
 -17   3   4   12.90    3.20
 -15  -3   4   19.30    3.80
 -15  -3   4   24.40    2.70
 -15  -3   4   21.10    2.90
  15  -3  -4   27.80    3.30
 -15  -3   4   26.30    2.90
  15  -3  -4   24.40    3.20
 -15   3   4   25.20    3.20
 -15   3   4   20.00    2.70
 -13  -3   4   30.40    3.60
 -13  -3   4   35.90    2.60
  13  -3  -4   27.30    3.50
 -13  -3   4   26.10    2.50
  13  -3  -4   30.30    3.40
 -13  -3   4   33.50    4.10
 -13   3   4   32.70    3.50
 -13   3   4   31.50    3.80
 -11  -3   4   14.90    1.90
  11  -3  -4   11.80    1.90
  11  -3  -4   14.30    2.40
 -11  -3   4   15.10    2.00
 -11  -3   4   12.70    2.70
 -11   3   4   12.00    1.90
 -11   3   4   13.50    2.80
  -9  -3   4    4.70    1.10
  -9  -3   4    4.80    1.10
   9  -3  -4    5.90    1.80
   9  -3  -4    4.20    1.50
  -9  -3   4    7.10    2.30
  -9   3   4    5.30    1.50
  -9   3   4    2.00    1.20
   7  -3  -4  233.78    7.80
   7  -3  -4  249.88    7.90
  -7  -3   4  246.98    8.50
  -7  -3   4  244.48    6.80
  -7  -3   4  236.18    6.70
  -7   3   4  235.98    7.10
  -7   3   4  242.58    7.20
  -5  -3   4   53.09    3.90
  -5  -3   4   50.99    2.40
   5  -3  -4   52.69    3.20
   5  -3  -4   52.69    2.00
   5  -3  -4   52.19    2.10
   5  -3  -4   51.69    3.10
  -5  -3   4   51.29    2.40
  -5   3   4   52.69    2.50
  -5   3   4   51.49    2.40
   3  -3  -4   30.10    2.50
  -3  -3   4   33.70    2.00
   3  -3  -4   27.70    2.00
  -3  -3   4   38.80    3.90
   3  -3  -4   32.80    2.30
  -3  -3   4   33.70    2.10
  -3   3   4   31.30    1.60
  -3   3   4   35.80    1.60
   1  -3  -4   13.20    1.60
  -1  -3   4   13.00    2.10
  -1  -3   4   15.70    1.80
   1  -3  -4   10.10    1.50
  -1  -3   4   11.70    1.40
   1  -3  -4   12.30    1.50
   1  -3  -4   12.20    1.40
   1   3  -4   11.90    2.00
   1  -3   4   24.60    2.00
  -1  -3  -4   21.50    2.00
  -1  -3  -4   23.30    2.50
  -1  -3  -4   21.60    2.30
   1  -3   4   26.50    3.20
   1  -3   4   21.70    2.30
  -1  -3  -4   23.00    1.80
  -1   3  -4   25.70    2.90
   3  -3   4    3.60    1.10
  -3  -3  -4    1.40    0.90
   3  -3   4    2.70    1.30
  -3  -3  -4    2.90    1.40
  -3  -3  -4    3.10    0.90
  -3  -3  -4    1.30    1.50
   3  -3   4    4.70    1.70
  -3   3  -4    2.50    0.80
  -3   3  -4    2.40    1.40
  -3   3  -4    1.20    0.90
  -5  -3  -4   41.20    2.20
  -5  -3  -4   39.60    3.20
   5  -3   4   51.39    3.60
   5  -3   4   40.10    3.10
   5  -3   4   34.50    4.40
  -5  -3  -4   43.10    2.20
  -5   3  -4   45.90    3.30
  -5   3  -4   39.70    2.40
  -5   3  -4   37.80    2.60
   7  -3   4   11.20    1.80
  -7  -3  -4    9.50    1.90
   7  -3   4    9.30    1.80
   7  -3   4   11.80    2.00
  -7  -3  -4   10.10    1.30
  -7  -3  -4    9.30    2.00
  -7   3  -4    9.30    1.70
  -7   3  -4   10.90    1.80
  -7   3  -4   10.10    1.50
   9  -3   4   25.10    2.60
  -9  -3  -4   27.00    2.20
  -9  -3  -4   27.30    2.10
   9  -3   4   23.10    2.50
   9  -3   4   28.00    3.40
  -9  -3  -4   25.10    2.70
  -9   3  -4   25.10    2.80
  -9   3  -4   24.50    2.50
  -9   3  -4   28.70    3.40
  11  -3   4    3.70    1.70
 -11  -3  -4    1.90    2.00
 -11  -3  -4    2.60    1.20
 -11  -3  -4    2.00    1.30
  11  -3   4    3.30    1.80
  11  -3   4    2.90    2.20
 -11   3  -4    2.00    1.70
 -11   3  -4    0.40    1.60
 -11   3  -4    1.70    1.90
 -13  -3  -4    4.60    1.50
 -13  -3  -4    2.70    2.30
 -13  -3  -4    5.10    1.40
  13  -3   4    4.00    2.10
  13  -3   4    2.40    2.50
  13  -3   4    3.00    2.00
 -13   3  -4    1.80    1.90
 -13   3  -4    3.00    2.10
 -13   3  -4    3.00    1.80
  15  -3   4   -1.20    2.90
 -15  -3  -4   -1.20    1.70
  15  -3   4    0.50    2.00
 -15  -3  -4   -2.40    1.50
 -15  -3  -4   -1.70    2.60
  15  -3   4   -0.30    2.30
 -15   3  -4   -2.50    2.30
 -15   3  -4   -1.70    1.90
 -15   3  -4    1.10    2.30
  17  -3   4    0.90    2.90
  17  -3   4    0.60    3.10
 -17  -3  -4    6.20    3.10
 -17  -3  -4    1.60    1.80
 -17  -3  -4    3.40    2.20
  17  -3   4    4.30    2.40
 -17   3  -4   -0.30    2.20
 -17   3  -4   -3.50    3.00
  19  -3   4   -0.50    3.40
 -19  -3  -4   -1.80    3.30
  19  -3   4   -8.10    6.00
 -19  -3  -4    2.60    2.30
 -19  -3  -4    1.00    2.50
  19  -3   4   -5.10    2.70
 -19   3  -4    0.60    2.40
 -21  -3  -4    6.10    2.70
  21  -3   4    2.70    3.40
  21  -3   4    0.80    3.70
 -21  -3  -4    9.60    4.20
 -21   3  -4    3.60    3.40
  23  -3   4   -1.80    4.60
 -23  -3  -4   -9.50    7.20
 -23   3  -4   -1.00    3.80
 -16  -4   4    1.00    1.70
 -16  -4   4   -3.30    3.90
 -16  -4   4   -2.10    1.60
  16  -4  -4    3.40    3.20
 -14  -4   4   -3.80    3.90
  14  -4  -4    1.40    2.80
 -14  -4   4   -1.80    1.30
 -14  -4   4   -1.20    1.30
 -12  -4   4   -0.70    3.40
  12  -4  -4    5.40    2.50
  12  -4  -4   -4.60    3.00
 -12   4   4    0.80    2.40
 -10  -4   4   14.50    3.70
  10  -4  -4   19.10    3.30
  10  -4  -4   18.20    2.80
 -10   4   4   18.90    2.30
   8  -4  -4    6.20    2.40
   8  -4  -4   -0.90    1.70
  -8  -4   4   -4.20    3.00
   6  -4  -4    3.90    1.70
  -6  -4   4   -3.10    3.60
   6  -4  -4    0.30    1.90
   4  -4  -4   36.10    2.60
   4  -4  -4   26.20    2.20
  -4  -4   4   23.10    4.00
  -4  -4   4   33.20    2.10
   4  -4  -4   26.80    2.60
   4  -4  -4   22.30    2.80
   2  -4  -4   29.30    3.00
  -2  -4   4   33.40    4.00
   2  -4  -4   23.70    2.30
  -2  -4   4   29.10    2.40
   2  -4  -4   28.40    2.60
  -2  -4   4   24.20    2.40
   2  -4  -4   26.10    2.50
   0  -4  -4    6.80    2.00
   0  -4   4    5.60    3.20
   0  -4   4   10.20    1.60
   0  -4  -4    7.80    2.30
   0  -4   4    7.20    1.60
   0  -4  -4    8.70    1.40
   0  -4  -4    6.80    1.50
  -2  -4  -4    2.00    1.00
   2  -4   4    4.60    3.00
   2  -4   4   -2.70    1.50
  -2  -4  -4   -0.40    1.20
   2  -4   4   -0.30    1.60
  -2  -4  -4   -2.60    2.00
  -2  -4  -4    1.70    2.50
   4  -4   4   41.10    3.80
  -4  -4  -4   37.10    3.80
   4  -4   4   36.90    3.50
   4  -4   4   44.60    5.40
  -4  -4  -4   43.00    4.40
  -4   4  -4   37.20    4.40
   6  -4   4    2.10    1.80
  -6  -4  -4    2.10    2.50
  -6  -4  -4    5.40    3.10
   6  -4   4    4.80    3.00
   6  -4   4    2.50    2.20
  -6   4  -4    4.30    2.40
  -8  -4  -4   40.50    4.70
   8  -4   4   47.00    4.90
  -8  -4  -4   38.40    4.00
   8  -4   4   32.80    3.70
   8  -4   4   35.30    4.10
  -8   4  -4   36.70    3.60
  -8   4  -4   41.90    3.00
  10  -4   4   -4.50    2.80
 -10  -4  -4   -2.60    2.90
  10  -4   4   -1.50    2.30
  10  -4   4    2.60    3.20
 -10  -4  -4   -1.70    3.90
 -10   4  -4   -1.60    2.50
 -10   4  -4   -3.90    2.20
  12  -4   4   14.90    3.50
  12  -4   4   10.20    2.80
 -12  -4  -4   13.40    4.00
 -12   4  -4   11.30    2.90
 -14  -4  -4   -5.50    3.80
 -14  -4  -4    2.40    1.50
 -14  -4  -4    0.00    1.60
  14  -4   4   -1.50    3.10
 -14   4  -4   -0.20    2.90
 -16  -4  -4    2.50    2.00
 -16  -4  -4    0.00    4.70
 -30   0   5    0.20    4.60
 -28   0   5   -3.60    3.80
 -28   0   5   -5.20    3.90
  28   0  -5   -4.50    4.60
 -28   0   5   -3.00    2.90
 -28   0   5    1.00    4.00
 -26   0   5    2.30    3.10
  26   0  -5    0.60    2.90
  26   0  -5    1.20    3.80
 -26   0   5   -0.70    3.30
 -26   0   5    1.60    3.30
 -26   0   5   -1.10    2.40
 -24   0   5   -1.70    2.60
 -24   0   5    1.20    2.50
  24   0  -5   -3.80    2.30
 -24   0   5   -1.90    1.90
  24   0  -5    1.10    3.10
 -24   0   5    1.70    2.60
 -22   0   5    0.00    1.60
  22   0  -5   -1.80    2.30
 -22   0   5   -1.30    2.00
 -22   0   5   -2.40    1.90
 -22   0   5    2.40    2.40
  22   0  -5    0.20    2.00
 -20   0   5   -0.70    1.90
 -20   0   5   -1.10    1.70
 -20   0   5    0.10    1.30
  20   0  -5   -2.20    1.90
 -20   0   5    0.50    1.70
  20   0  -5    0.30    1.40
  18   0  -5    0.50    1.70
 -18   0   5    1.20    1.60
 -18   0   5   -2.40    1.10
  18   0  -5    0.60    1.60
 -18   0   5   -1.60    1.30
 -18   0   5    1.90    1.90
  16   0  -5   -1.60    1.20
  16   0  -5    0.40    1.50
 -16   0   5   -0.80    0.90
 -16   0   5    0.80    1.20
 -16   0   5    0.70    1.20
 -16   0   5   -0.20    1.50
 -14   0   5    0.00    1.00
 -14   0   5    1.50    1.10
  14   0  -5    0.30    1.10
 -14   0   5    0.60    0.90
 -14   0   5    0.60    0.90
  14   0  -5    0.70    1.10
 -12   0   5    0.20    1.00
 -12   0   5   -1.90    1.00
 -12   0   5   -1.60    0.80
  12   0  -5    0.70    1.00
  12   0  -5    0.30    1.10
  10   0  -5    0.00    0.90
 -10   0   5   -0.60    0.70
 -10   0   5    0.00    0.70
 -10   0   5   -0.80    0.80
  10   0  -5    0.20    0.80
  -8   0   5   -1.90    0.80
   8   0  -5   -1.60    0.60
   8   0  -5   -1.40    0.70
  -8   0   5   -1.20    0.80
   8   0  -5   -2.70    0.50
  -8   0   5    0.00    1.30
  -6   0   5    0.00    0.50
   6   0  -5    0.00    0.60
   6   0  -5    0.50    0.50
   6   0  -5   -0.40    0.60
  -6   0   5    0.00    0.60
  -6   0   5   -0.10    0.60
   4   0  -5   -0.60    0.60
  -4   0   5   -1.00    0.40
  -4   0   5   -0.80    0.60
  -4   0   5   -0.80    0.40
   4   0  -5   -1.10    0.50
   4   0  -5    0.20    0.50
  -2   0   5    0.30    0.50
   2   0  -5    0.30    0.50
   2   0  -5   -0.80    0.50
  -2   0   5    0.10    0.60
  -2   0   5    1.20    0.60
   2   0  -5   -0.60    0.50
   0   0  -5    0.20    0.60
   0   0  -5    1.00    0.60
   0   0   5   -0.90    0.50
   0   0   5   -0.20    0.50
   0   0   5   -0.30    0.50
   2   0   5   -0.60    0.50
   2   0   5   -0.20    0.40
  -2   0  -5   -0.50    0.60
  -2   0  -5    0.30    0.60
  -2   0  -5   -0.50    0.50
   2   0   5   -0.50    0.50
   4   0   5   -0.80    0.60
  -4   0  -5    1.70    0.70
  -4   0  -5   -1.20    0.50
  -4   0  -5   -0.10    0.60
   4   0   5   -0.50    0.70
   4   0   5   -0.30    0.70
  -6   0  -5   -0.10    0.70
  -6   0  -5    0.90    0.80
   6   0   5   -0.40    0.70
   6   0   5   -0.40    0.60
   6   0   5   -0.90    0.60
  -8   0  -5   -1.20    0.70
   8   0   5    0.10    0.80
   8   0   5   -0.80    0.80
   8   0   5   -0.20    0.80
  -8   0  -5   -0.40    0.80
  -8   0  -5   -1.20    0.60
 -10   0  -5    0.60    0.80
  10   0   5   -0.60    0.80
 -10   0  -5    0.60    1.00
  10   0   5   -0.20    0.90
  10   0   5    0.00    1.00
 -10   0  -5   -0.60    0.90
  12   0   5   -0.60    1.20
  12   0   5    1.20    1.00
  12   0   5    1.30    1.30
 -12   0  -5    0.00    1.30
 -12   0  -5   -1.10    1.10
 -12   0  -5   -0.40    0.90
 -14   0  -5    0.30    1.40
  14   0   5    0.90    1.00
 -14   0  -5   -1.00    1.20
  14   0   5   -0.50    1.50
 -14   0  -5   -0.20    1.20
  14   0   5   -0.20    1.30
 -16   0  -5   -0.20    2.90
  16   0   5   -1.00    1.30
 -16   0  -5   -1.30    1.40
  16   0   5    0.00    1.50
  16   0   5   -0.80    1.30
 -16   0  -5    2.10    1.70
 -18   0  -5   -1.20    1.70
  18   0   5   -0.10    1.80
  18   0   5    0.60    1.90
  18   0   5   -0.40    1.70
 -18   0  -5   -1.60    1.50
 -18   0  -5    0.30    1.90
  20   0   5    0.50    2.20
 -20   0  -5    0.20    2.10
  20   0   5   -2.20    1.90
  20   0   5    1.30    1.90
 -20   0  -5    0.40    2.20
 -20   0  -5    0.40    1.80
  22   0   5   -3.00    2.30
 -22   0  -5   -3.30    1.90
  22   0   5   -2.70    3.00
 -22   0  -5   -3.30    2.80
  22   0   5    2.80    2.60
 -22   0  -5   -1.30    2.60
 -24   0  -5   -5.90    2.50
 -24   0  -5   -0.40    3.40
  24   0   5    1.00    2.70
 -24   0  -5    1.20    3.40
  24   0   5   -3.30    3.40
 -26   0  -5    1.10    4.20
 -26   0  -5   -0.40    4.50
  26   0   5   -2.00    3.90
 -26   0  -5   -3.80    3.00
 -28   0  -5   -1.40    5.00
 -28   0  -5   -4.30    3.40
 -29  -1   5    2.40    3.80
  29  -1  -5  -10.40    5.90
  29  -1  -5    5.60    5.90
 -29  -1   5   11.90    4.40
 -29   1   5    8.90    5.60
 -29   1   5    4.70    3.20
 -29   1   5   10.40    5.40
 -27  -1   5   -1.20    3.30
  27  -1  -5    5.70    3.80
 -27  -1   5    5.90    3.40
  27  -1  -5   -9.10    4.30
 -27   1   5    2.20    4.20
 -27   1   5    2.50    2.40
 -27   1   5    2.50    4.40
 -27   1   5    2.10    3.00
 -25  -1   5   24.90    4.30
 -25  -1   5   25.60    4.20
  25  -1  -5   16.10    3.60
 -25  -1   5   24.30    3.50
  25  -1  -5   18.20    4.10
 -25  -1   5   18.00    3.30
 -25   1   5   23.30    2.60
 -25   1   5   15.90    3.70
 -25   1   5   26.00    2.90
 -25   1   5   23.00    4.30
 -23  -1   5   50.89    5.50
 -23  -1   5   46.80    5.00
  23  -1  -5   53.49    6.20
  23  -1  -5   49.50    5.20
 -23  -1   5   43.70    4.40
 -23  -1   5   49.30    5.00
 -23   1   5   48.30    3.50
  23   1  -5   49.70    4.80
 -23   1   5   51.69    5.70
 -23   1   5   43.10    4.40
 -23   1   5   47.40    5.80
 -21  -1   5   22.00    2.70
  21  -1  -5   25.40    3.60
 -21  -1   5   17.00    2.70
  21  -1  -5   26.10    3.30
 -21  -1   5   26.20    3.20
 -21  -1   5   23.70    3.00
 -21   1   5   28.30    2.70
 -21   1   5   27.80    2.90
 -21   1   5   31.90    3.80
 -21   1   5   28.40    3.60
  21   1  -5   27.70    3.60
 -19  -1   5   39.90    4.10
 -19  -1   5   43.40    3.50
 -19  -1   5   39.10    3.80
  19  -1  -5   43.40    4.10
  19  -1  -5   40.70    4.30
 -19  -1   5   40.20    3.80
 -19   1   5   39.90    4.20
 -19   1   5   46.20    2.50
 -19   1   5   40.70    2.70
  19   1  -5   37.60    3.50
 -19   1   5   42.40    4.20
 -17  -1   5  186.18    6.90
  17  -1  -5  185.88    7.20
  17  -1  -5  185.58    7.30
 -17  -1   5  178.98    6.60
 -17  -1   5  186.08    6.80
 -17  -1   5  188.58    6.90
 -17   1   5  186.88    7.30
  17   1  -5  186.18    6.70
 -17   1   5  188.28    7.30
 -17   1   5  187.28    5.60
 -17   1   5  180.18    5.50
 -15  -1   5    0.50    1.20
 -15  -1   5   -1.30    1.00
  15  -1  -5   -2.70    1.40
 -15  -1   5   -0.50    1.10
  15  -1  -5    0.60    1.40
 -15  -1   5    0.50    1.30
 -15   1   5   -1.70    0.80
 -15   1   5   -0.60    1.60
  15   1  -5    1.00    1.10
  15   1  -5   -1.00    1.00
 -15   1   5    0.60    1.30
 -15   1   5   -0.40    0.70
 -13  -1   5   10.10    1.60
  13  -1  -5    7.30    1.40
 -13  -1   5   11.00    1.50
 -13  -1   5    6.90    1.40
  13  -1  -5    7.20    1.60
  13   1  -5    7.00    1.30
  13   1  -5    8.50    1.30
 -13   1   5   11.20    1.10
 -13   1   5   13.40    1.80
 -13   1   5    9.10    0.90
 -13   1   5   10.00    1.80
  11  -1  -5   39.50    2.80
 -11  -1   5   39.60    2.60
  11  -1  -5   42.30    3.00
 -11  -1   5   43.40    2.50
 -11  -1   5   37.70    2.50
 -11   1   5   43.70    1.70
 -11   1   5   40.20    1.60
  11   1  -5   38.60    2.40
 -11   1   5   45.00    2.80
  11   1  -5   45.80    2.50
 -11   1   5   43.20    2.80
  -9  -1   5   89.89    3.50
  -9  -1   5   98.99    3.80
   9  -1  -5   92.19    3.90
  -9  -1   5   98.09    3.70
   9  -1  -5   88.09    3.90
   9   1  -5   91.89    3.50
   9   1  -5   91.79    3.50
  -9   1   5   90.99    3.80
  -9   1   5   91.59    3.80
   9   1  -5   87.59    3.60
  -9   1   5   91.89    2.70
   7  -1  -5  381.36   11.10
  -7  -1   5  388.66   10.50
  -7  -1   5  389.86   10.40
   7  -1  -5  368.96    9.50
  -7   1   5  386.66   10.50
   7   1  -5  383.46   10.20
  -7   1   5  361.96   10.50
   7   1  -5  377.56   10.50
  -7   1   5  387.66    9.40
   5  -1  -5  769.22   19.50
   5  -1  -5  728.73   19.50
  -5  -1   5  763.42   19.50
  -5  -1   5  763.62   19.30
  -5  -1   5  764.12   19.30
  -5   1   5  734.03   19.40
  -5   1   5  762.62   19.40
   5   1  -5  755.02   19.50
   5   1  -5  788.82   19.30
  -5   1   5  803.92   18.60
   3  -1  -5  470.05   12.90
   3  -1  -5  488.05   12.90
  -3  -1   5  507.75   12.80
  -3  -1   5  471.95   12.90
  -3  -1   5  477.45   12.80
   3  -1  -5  499.65   12.20
  -3   1   5  492.25   12.20
   3   1  -5  511.75   13.00
  -3   1   5  503.45   12.90
   3   1  -5  495.55   12.70
   1  -1  -5  185.08    5.20
  -1  -1   5  189.68    5.70
   1  -1  -5  189.08    5.60
   1  -1  -5  186.98    5.60
  -1  -1   5  187.78    5.60
  -1  -1   5  186.58    5.60
   1   1  -5  187.88    5.70
   1   1  -5  183.18    5.50
  -1   1   5  183.48    5.10
  -1   1   5  183.98    5.50
  -1  -1  -5  194.08    5.60
  -1  -1  -5  176.28    5.30
   1  -1   5  186.68    5.70
   1  -1   5  190.28    5.60
  -1  -1  -5  180.78    5.50
   1  -1   5  179.18    5.60
   1   1   5  186.78    5.30
   1   1   5  179.98    5.50
  -1   1  -5  192.38    5.70
  -1   1  -5  196.68    5.60
   3  -1   5  344.07    9.40
  -3  -1  -5  328.97    9.20
  -3  -1  -5  336.97    9.30
   3  -1   5  332.97    9.40
   3  -1   5  357.16    9.50
  -3  -1  -5  344.87    9.30
  -3   1  -5  330.77    9.40
   3   1   5  338.97    9.20
   3   1   5  344.87    9.20
  -3   1  -5  352.76    9.50
  -3   1  -5  349.67    9.40
   5  -1   5   72.79    3.00
  -5  -1  -5   70.79    2.90
  -5  -1  -5   70.79    2.90
   5  -1   5   69.99    3.10
   5  -1   5   72.29    3.10
   5   1   5   62.49    2.70
   5   1   5   73.49    2.90
  -5   1  -5   70.39    3.10
   5   1   5   70.99    2.90
  -5   1  -5   71.69    3.10
  -5   1  -5   70.39    3.10
   7  -1   5 1118.99   27.30
  -7  -1  -5 1080.79   27.20
   7  -1   5 1087.49   27.50
   7  -1   5 1071.59   27.50
  -7  -1  -5 1097.79   27.30
  -7  -1  -5 1061.19   27.30
  -7   1  -5 1115.99   27.40
  -7   1  -5 1002.40   27.50
  -7   1  -5 1116.69   27.50
   7   1   5 1123.19   27.20
   7   1   5 1107.49   27.30
   7   1   5 1080.39   27.10
   9  -1   5  277.47    8.50
  -9  -1  -5  266.07    8.10
  -9  -1  -5  275.97    8.30
   9  -1   5  288.97    8.20
  -9  -1  -5  266.37    8.10
   9  -1   5  279.07    8.40
   9   1   5  275.37    8.30
  -9   1  -5  281.17    8.40
   9   1   5  276.07    8.10
  -9   1  -5  274.67    8.40
   9   1   5  265.97    8.00
  -9   1  -5  285.57    8.30
 -11  -1  -5  170.48    6.00
 -11  -1  -5  176.18    6.00
  11  -1   5  177.18    6.30
 -11  -1  -5  171.38    5.90
  11  -1   5  176.28    6.30
 -11   1  -5  173.68    5.90
  11   1   5  153.58    5.60
  11   1   5  180.48    5.90
 -11   1  -5  187.78    6.30
 -11   1  -5  178.98    6.30
  13  -1   5   39.50    3.30
  13  -1   5   30.60    3.20
 -13  -1  -5   32.90    2.70
 -13  -1  -5   36.50    2.80
 -13  -1  -5   36.00    3.00
  13  -1   5   38.80    2.80
 -13   1  -5   34.90    3.30
  13   1   5   37.40    2.80
  13   1   5   41.60    3.00
 -13   1  -5   39.20    2.90
  15  -1   5  121.89    5.60
  15  -1   5  120.09    5.80
 -15  -1  -5  125.59    5.40
  15  -1   5  122.19    5.10
 -15  -1  -5  125.19    5.50
 -15  -1  -5  117.79    5.20
 -15   1  -5  117.59    5.00
 -15   1  -5  128.39    5.80
 -15   1  -5  126.89    5.60
  15   1   5  128.29    5.40
  15   1   5  124.39    5.20
 -17  -1  -5   51.99    3.90
  17  -1   5   60.59    6.10
 -17  -1  -5   47.00    3.90
  17  -1   5   55.69    4.30
  17  -1   5   51.99    4.60
 -17  -1  -5   52.99    4.10
  17   1   5   64.39    4.10
 -17   1  -5   55.89    4.70
  17   1   5   55.29    4.10
 -17   1  -5   57.29    4.40
 -17   1  -5   55.09    3.70
 -19  -1  -5   42.30    4.20
 -19  -1  -5   35.60    4.50
  19  -1   5   39.20    4.50
  19  -1   5   41.40    3.90
 -19  -1  -5   46.40    4.40
  19   1   5   44.80    4.20
 -19   1  -5   40.70    3.80
 -19   1  -5   46.70    4.90
 -19   1  -5   45.80    5.10
  19   1   5   41.40    4.20
  21  -1   5   59.79    6.30
 -21  -1  -5   68.09    5.60
 -21  -1  -5   70.09    5.30
 -21  -1  -5   63.89    5.50
  21  -1   5   59.29    5.60
  21  -1   5   62.89    4.90
 -21   1  -5   74.09    6.30
 -21   1  -5   66.59    6.00
 -21   1  -5   61.99    4.60
  21   1   5   61.89    5.10
  21   1   5   64.59    5.20
 -23  -1  -5   36.30    4.40
  23  -1   5   22.90    3.70
  23  -1   5   24.00    3.60
  23  -1   5   26.30    3.60
 -23  -1  -5   30.80    3.80
 -23  -1  -5   33.20    4.10
 -23   1  -5   34.10    3.60
 -23   1  -5   29.80    4.20
 -23   1  -5   32.40    4.50
  25  -1   5   21.00    4.50
 -25  -1  -5   31.80    4.50
 -25  -1  -5   30.80    5.40
  25  -1   5   32.10    5.50
 -25  -1  -5   32.90    4.70
 -25   1  -5   35.00    4.00
 -25   1  -5   33.10    5.50
 -25   1  -5   26.60    5.60
  27  -1   5    4.20    4.70
  27  -1   5   -5.20    4.10
 -27  -1  -5   -5.00    4.30
 -27  -1  -5   -0.80    4.10
 -27   1  -5    6.90    5.40
 -27   1  -5   -5.60    3.30
 -28  -2   5   15.10    4.50
  28  -2  -5   21.90    5.90
 -26  -2   5    0.80    3.50
 -26  -2   5    0.30    3.20
  26  -2  -5   -0.10    4.30
  24  -2  -5    3.80    4.50
 -24  -2   5    4.50    3.10
  24  -2  -5    2.90    3.50
 -24  -2   5    4.50    3.10
 -24   2   5    1.90    1.30
 -24   2   5    7.90    4.10
  24   2  -5   -0.50    2.80
 -24   2   5   -3.10    4.10
 -22  -2   5   20.50    3.40
 -22  -2   5   18.90    3.00
  22  -2  -5   13.70    4.10
  22  -2  -5   13.40    3.00
 -22  -2   5   12.80    2.90
 -22   2   5   16.60    3.70
  22   2  -5   17.10    2.70
 -22   2   5   11.30    3.90
  20  -2  -5   -5.50    4.10
 -20  -2   5    1.90    2.30
 -20  -2   5    0.30    2.20
 -20  -2   5    0.00    2.90
 -20  -2   5   -0.30    1.90
  20  -2  -5   -1.30    2.80
 -20   2   5    0.30    2.60
  20   2  -5    3.00    1.90
 -20   2   5   -6.20    2.50
  20   2  -5    1.80    1.90
 -18  -2   5   52.29    4.10
  18  -2  -5   49.90    5.40
 -18  -2   5   42.30    5.00
  18  -2  -5   55.89    4.60
 -18  -2   5   48.70    3.90
 -18  -2   5   46.50    3.90
  18   2  -5   46.80    3.40
 -18   2   5   55.29    4.80
  18   2  -5   46.50    3.40
 -18   2   5   65.29    5.10
 -16  -2   5    0.00    2.20
 -16  -2   5    0.00    1.40
 -16  -2   5    0.80    1.50
  16  -2  -5    0.90    1.80
  16  -2  -5   -0.10    2.00
 -16   2   5   -1.00    1.90
  16   2  -5   -1.30    1.10
  16   2  -5   -1.60    1.20
  14  -2  -5   24.60    3.10
 -14  -2   5   22.10    2.50
 -14  -2   5   15.70    2.50
  14  -2  -5   17.40    2.50
 -14  -2   5   21.50    2.40
  14   2  -5   23.20    2.20
 -14   2   5   16.20    2.30
  14   2  -5   22.70    2.20
 -14   2   5   23.70    3.00
  12  -2  -5    3.00    1.40
 -12  -2   5    1.70    1.70
 -12  -2   5    4.30    1.20
 -12  -2   5    4.00    1.20
  12  -2  -5    2.60    1.70
 -12   2   5    4.90    1.60
  12   2  -5    7.90    1.20
  12   2  -5    5.60    1.10
 -10  -2   5   13.70    2.00
 -10  -2   5   17.00    2.00
 -10  -2   5   21.60    2.00
  10  -2  -5   19.20    2.40
  10  -2  -5   16.20    2.10
  10   2  -5   19.20    1.70
 -10   2   5   15.70    2.00
  10   2  -5   16.60    1.60
 -10   2   5   19.30    2.20
   8  -2  -5  483.55   13.60
  -8  -2   5  497.25   13.80
  -8  -2   5  483.75   12.90
  -8  -2   5  487.95   13.00
   8  -2  -5  486.05   13.50
   8   2  -5  491.45   12.60
  -8   2   5  489.85   13.40
   8   2  -5  500.95   12.60
  -8   2   5  490.85   13.40
  -6  -2   5    5.50    1.40
  -6  -2   5    7.00    1.10
   6  -2  -5    6.20    1.20
   6  -2  -5    8.60    1.40
  -6   2   5    8.50    1.40
  -6   2   5    8.20    1.20
   6   2  -5    8.50    1.30
   6   2  -5    8.90    1.00
   6   2  -5    5.20    1.30
   4  -2  -5   67.79    3.00
  -4  -2   5   69.29    3.40
  -4  -2   5   66.19    2.80
  -4  -2   5   70.09    2.90
   4   2  -5   69.69    2.60
   4   2  -5   65.09    2.80
  -4   2   5   66.79    2.90
   4   2  -5   70.99    3.50
  -4   2   5   66.09    2.80
   2  -2  -5   17.80    1.90
   2  -2  -5   18.70    1.40
  -2  -2   5   16.10    2.40
  -2  -2   5   18.60    1.60
   2  -2  -5   19.20    1.70
  -2  -2   5   16.80    1.60
  -2   2   5   19.70    1.70
   2   2  -5   20.70    2.20
   2   2  -5   18.90    1.50
  -2   2   5   18.50    1.90
   0  -2   5  236.28    7.50
   0  -2  -5  241.58    6.90
   0  -2   5  237.18    7.00
   0  -2  -5  239.98    6.90
   0  -2   5  232.18    6.90
   0  -2  -5  235.28    6.60
   0   2  -5  237.58    7.40
   0   2  -5  243.28    6.80
   0   2   5  239.58    6.70
   0   2   5  244.58    6.90
  -2  -2  -5  114.49    4.00
  -2  -2  -5  116.19    4.00
  -2  -2  -5  119.79    4.10
   2  -2   5  126.79    4.60
   2  -2   5  116.79    4.20
   2   2   5  119.29    4.00
  -2   2  -5  115.19    4.50
  -2   2  -5  121.59    4.00
   2   2   5  100.39    4.60
   2   2   5  117.29    3.70
  -2   2  -5  111.89    4.10
  -4  -2  -5   11.00    1.40
   4  -2   5   11.00    1.50
   4  -2   5   14.10    1.70
  -4  -2  -5    8.90    1.20
   4  -2   5    9.50    1.30
  -4   2  -5   13.40    1.60
   4   2   5   13.00    1.30
   4   2   5   11.40    1.50
  -4   2  -5   10.00    1.40
   4   2   5   11.90    1.40
  -4   2  -5   10.50    1.60
  -6  -2  -5    3.10    1.00
   6  -2   5    1.30    1.20
  -6  -2  -5    3.00    0.90
   6  -2   5    1.90    2.20
  -6  -2  -5    4.20    1.30
   6  -2   5    2.40    1.00
  -6   2  -5    2.10    1.10
   6   2   5    2.90    0.80
   6   2   5    3.00    1.00
   6   2   5    3.10    0.90
  -6   2  -5    3.70    1.20
  -6   2  -5    2.60    1.10
  -8  -2  -5    0.40    0.90
   8  -2   5   -1.00    1.20
   8  -2   5    0.00    1.10
   8  -2   5   -0.60    1.10
  -8  -2  -5   -1.40    0.90
  -8  -2  -5    1.70    1.20
  -8   2  -5    0.90    1.20
   8   2   5    0.60    0.80
   8   2   5    0.40    0.80
   8   2   5    0.50    1.20
  -8   2  -5   -0.60    1.10
  -8   2  -5    1.10    1.10
 -10  -2  -5    5.00    1.20
 -10  -2  -5    3.70    1.20
  10  -2   5    5.30    1.70
  10  -2   5    7.50    1.60
  10  -2   5    3.00    1.40
 -10  -2  -5    6.30    1.60
  10   2   5    4.50    1.40
 -10   2  -5    3.70    1.30
 -10   2  -5    5.00    1.60
  10   2   5    3.90    1.00
  10   2   5    5.40    1.10
  12  -2   5   52.89    3.80
  12  -2   5   49.00    3.30
  12  -2   5   56.89    4.20
 -12  -2  -5   55.49    3.80
 -12  -2  -5   53.59    3.10
 -12  -2  -5   47.00    3.20
 -12   2  -5   49.30    3.40
  12   2   5   50.39    2.90
  12   2   5   52.59    2.80
 -12   2  -5   53.19    3.80
 -12   2  -5   49.40    3.80
  12   2   5   57.89    3.70
 -14  -2  -5   31.30    3.60
  14  -2   5   27.10    3.20
 -14  -2  -5   27.40    3.00
  14  -2   5   32.60    4.10
 -14  -2  -5   30.50    2.90
  14  -2   5   32.20    3.70
  14   2   5   36.00    3.60
  14   2   5   28.60    2.60
  14   2   5   30.70    2.70
 -14   2  -5   33.00    3.20
 -14   2  -5   35.00    3.90
 -16  -2  -5   19.40    2.40
  16  -2   5   25.40    3.40
 -16  -2  -5   20.80    2.90
  16  -2   5   25.40    3.20
  16  -2   5   20.90    2.50
 -16  -2  -5   17.60    2.30
 -16   2  -5   20.60    2.50
  16   2   5   21.00    2.80
  16   2   5   19.90    2.10
 -16   2  -5   16.00    2.50
 -16   2  -5   18.00    2.80
  16   2   5   22.70    3.00
 -18  -2  -5   40.70    4.00
  18  -2   5   44.60    5.30
  18  -2   5   42.70    5.70
 -18  -2  -5   36.80    4.00
 -18  -2  -5   40.50    4.20
  18  -2   5   39.70    4.20
  18   2   5   45.30    4.70
 -18   2  -5   37.00    4.20
  18   2   5   39.10    3.60
  18   2   5   39.80    3.80
 -18   2  -5   37.90    4.10
 -18   2  -5   29.90    3.70
  20  -2   5   92.79    6.50
 -20  -2  -5   85.19    5.90
  20  -2   5   97.99    5.90
 -20  -2  -5   98.59    6.30
  20  -2   5   96.59    7.50
 -20  -2  -5   94.59    5.80
 -20   2  -5   86.89    7.20
 -20   2  -5   94.39    8.30
  20   2   5   88.79    5.30
 -20   2  -5   65.09    6.90
 -22  -2  -5   -1.10    2.90
  22  -2   5    3.40    3.10
 -22  -2  -5    1.10    3.10
  22  -2   5    3.20    3.10
 -22   2  -5    4.20    2.70
 -22   2  -5   10.00    3.90
  22   2   5    6.00    2.80
 -22   2  -5    7.10    3.90
 -24  -2  -5   -1.80    3.50
  24  -2   5   -1.70    4.00
 -24  -2  -5    5.10    3.80
  24  -2   5   -2.30    4.90
  24  -2   5   -2.80    3.70
 -24   2  -5    0.10    3.10
  26  -2   5  -12.40    4.40
 -26   2  -5    1.70    3.80
  23  -3  -5   14.90    3.90
 -23  -3   5    9.00    4.10
 -21  -3   5   10.00    3.50
  21  -3  -5   11.20    3.70
 -21  -3   5    7.70    2.60
 -21  -3   5    8.40    3.00
 -19  -3   5   55.79    4.60
  19  -3  -5   53.39    5.90
 -19  -3   5   48.50    5.70
 -19  -3   5   49.00    4.20
  19  -3  -5   42.20    5.20
 -19   3   5   60.79    7.90
  17  -3  -5   23.90    3.30
 -17  -3   5   22.10    3.30
  17  -3  -5   17.10    3.70
 -17  -3   5   23.50    2.70
 -17  -3   5   19.90    2.40
 -17   3   5   20.40    3.50
  15  -3  -5   34.90    4.30
 -15  -3   5   27.40    3.30
 -15  -3   5   30.60    3.10
  15  -3  -5   31.20    3.80
 -15  -3   5   34.10    3.10
 -15   3   5   29.20    3.10
 -15   3   5   32.90    3.70
  13  -3  -5   59.29    4.20
 -13  -3   5   52.59    3.20
 -13  -3   5   54.79    3.30
 -13  -3   5   62.19    5.50
  13  -3  -5   52.69    5.00
 -13  -3   5   38.90    4.60
 -13   3   5   57.09    4.70
 -13   3   5   54.29    4.00
  11  -3  -5   21.20    2.40
 -11  -3   5   15.60    2.80
 -11  -3   5   30.80    2.40
 -11   3   5   27.60    3.10
 -11   3   5   24.50    2.90
  -9  -3   5    7.30    2.30
  -9  -3   5   10.80    1.40
   9  -3  -5   12.20    2.20
   9  -3  -5    8.20    1.80
  -9  -3   5   10.70    1.40
  -9   3   5   11.70    2.00
  -9   3   5   11.90    1.80
  -7  -3   5   12.70    1.40
   7  -3  -5   12.70    2.00
  -7  -3   5   12.90    2.30
  -7  -3   5    9.60    1.40
   7  -3  -5   12.90    1.80
  -7   3   5   10.70    1.80
  -7   3   5   12.60    1.50
   5  -3  -5   27.10    2.60
  -5  -3   5   28.00    3.40
  -5  -3   5   33.50    3.20
  -5  -3   5   29.40    2.20
   5  -3  -5   26.90    2.90
   5  -3  -5   29.40    1.50
  -5   3   5   25.70    2.20
  -5   3   5   27.70    2.30
   3  -3  -5    2.00    1.30
   3  -3  -5    2.80    0.90
  -3  -3   5    1.70    1.00
  -3  -3   5    1.70    1.90
   3  -3  -5    2.80    1.00
  -3  -3   5    1.10    1.00
   3   3  -5    5.00    1.70
  -3   3   5    3.10    0.90
  -3   3   5    3.00    1.00
   1  -3  -5    6.40    1.40
  -1  -3   5    5.60    1.20
   1  -3  -5    5.20    1.10
   1  -3  -5    5.60    1.30
   1  -3  -5    6.60    1.40
  -1  -3   5    5.00    1.30
   1   3  -5    7.00    1.90
  -1  -3  -5    5.00    1.50
  -1  -3  -5    6.60    1.30
   1  -3   5    4.10    1.30
   1  -3   5    3.30    2.00
   1  -3   5    3.30    2.00
  -1  -3  -5    3.10    1.20
  -1  -3  -5    3.30    1.10
  -1   3  -5    6.50    1.80
  -1   3  -5    4.10    0.90
   3  -3   5   22.00    2.60
   3  -3   5   17.80    2.00
  -3  -3  -5   16.90    2.40
   3  -3   5   16.40    2.10
  -3  -3  -5   17.90    2.00
  -3  -3  -5   16.50    2.00
  -3   3  -5   18.20    1.90
  -3   3  -5   22.10    2.50
  -3   3  -5   18.80    1.90
  -5  -3  -5   87.69    4.40
  -5  -3  -5   92.49    3.60
   5  -3   5   88.59    4.20
  -5  -3  -5   84.19    3.50
   5  -3   5   93.59    4.80
   5  -3   5   89.99    4.40
  -5   3  -5   88.89    4.50
  -5   3  -5   89.49    3.90
  -5   3  -5   89.39    3.70
  -7  -3  -5   43.90    2.70
   7  -3   5   48.80    3.90
  -7  -3  -5   56.69    2.80
   7  -3   5   51.19    4.00
   7  -3   5   50.49    3.50
  -7  -3  -5   54.29    3.90
  -7   3  -5   48.80    3.80
  -7   3  -5   50.69    3.10
  -7   3  -5   50.29    3.40
   9  -3   5   34.60    3.90
  -9  -3  -5   37.60    2.50
  -9  -3  -5   35.30    2.60
   9  -3   5   31.40    3.80
  -9  -3  -5   35.20    3.60
   9  -3   5   34.70    3.50
  -9   3  -5   32.80    3.40
  -9   3  -5   36.00    3.10
  -9   3  -5   37.60    4.70
 -11  -3  -5   10.40    1.60
  11  -3   5   10.00    2.10
  11  -3   5   12.60    2.80
 -11  -3  -5   12.50    1.70
 -11  -3  -5   10.20    4.30
  11  -3   5   15.80    2.50
 -11   3  -5    7.70    2.00
 -11   3  -5   10.60    2.20
 -11   3  -5   11.90    2.40
  13  -3   5    4.00    2.40
 -13  -3  -5    5.10    1.60
  13  -3   5    2.50    2.30
  13  -3   5    6.00    2.90
 -13  -3  -5    3.10    1.70
 -13  -3  -5   10.50    2.60
 -13   3  -5    2.40    2.00
 -13   3  -5    5.80    2.60
 -13   3  -5    4.60    2.10
  15  -3   5    6.10    2.70
  15  -3   5   -2.10    2.50
 -15  -3  -5    2.20    1.80
 -15  -3  -5    4.30    2.10
  15  -3   5    6.10    3.20
 -15   3  -5    3.90    2.80
 -15   3  -5    3.60    2.20
  17  -3   5   17.80    3.20
 -17  -3  -5   14.60    2.80
 -17  -3  -5   19.20    2.60
 -17  -3  -5   22.40    3.70
  17  -3   5   10.90    3.20
  17  -3   5   12.60    3.80
 -17   3  -5   18.50    3.00
 -17   3  -5   16.10    3.80
  19  -3   5   30.30    4.50
  19  -3   5   34.60    4.10
 -19  -3  -5   35.50    4.70
 -19  -3  -5   30.80    3.40
 -19  -3  -5   34.00    3.70
 -19   3  -5   35.60    3.80
  21  -3   5   80.09    7.60
 -21  -3  -5   63.39    6.20
 -21  -3  -5   60.39    6.20
  21  -3   5   47.50    5.40
 -21   3  -5   61.39    6.40
 -16  -4   5   -6.10    3.90
 -16  -4   5   -1.60    2.00
 -16  -4   5    2.20    1.90
 -14  -4   5    4.60    1.70
 -14  -4   5    7.70    4.00
 -14  -4   5    3.20    1.80
  14  -4  -5    4.90    2.90
  12  -4  -5   25.50    5.10
  12  -4  -5   20.30    3.10
 -12  -4   5   21.60    2.50
 -12  -4   5   24.20    2.60
 -12  -4   5   25.50    4.30
 -12   4   5   31.00    3.20
 -10  -4   5   -0.80    3.40
  10  -4  -5    3.40    2.20
  10  -4  -5   13.50    3.30
 -10  -4   5    4.70    1.30
 -10  -4   5    2.20    1.30
 -10   4   5    5.40    2.20
  -8  -4   5    1.40    1.20
   8  -4  -5   -2.30    2.50
  -8  -4   5    0.50    1.20
   8  -4  -5    0.90    1.90
   6  -4  -5   -0.50    2.30
   6  -4  -5    0.40    1.70
  -6  -4   5    1.70    1.20
   4  -4  -5   27.80    3.10
   4  -4  -5   34.70    3.90
  -4  -4   5   24.80    2.60
   4  -4  -5   23.20    2.40
  -4  -4   5   22.50    2.50
  -4  -4   5   28.00    4.20
   2  -4  -5   25.60    3.00
  -2  -4   5   23.30    2.70
   2  -4  -5   21.30    2.20
   2  -4  -5   24.50    2.50
  -2  -4   5   25.00    4.10
  -2  -4   5   25.40    2.60
   2  -4  -5   30.60    3.40
   0  -4  -5    1.90    1.30
   0  -4  -5    1.90    1.90
   0  -4   5    3.80    1.80
   0  -4   5    2.70    3.50
   0  -4  -5    4.60    2.60
   0  -4   5    2.40    1.60
   0  -4  -5    2.00    1.50
  -2  -4  -5    5.10    1.30
  -2  -4  -5    0.20    2.60
   2  -4   5    4.30    1.90
   2  -4   5    1.90    3.40
  -2  -4  -5   11.10    2.10
   2  -4   5    4.00    1.90
  -2  -4  -5    2.50    1.40
  -2   4  -5    3.80    2.50
  -4  -4  -5   -1.00    1.10
   4  -4   5    0.80    2.20
  -4  -4  -5   -3.10    2.70
  -4  -4  -5    3.40    2.30
   4  -4   5    1.10    3.20
   4  -4   5    0.20    1.90
  -4   4  -5    0.50    2.40
  -6  -4  -5   10.00    1.30
  -6  -4  -5   10.60    3.40
  -6  -4  -5   10.60    1.40
   6  -4   5    9.00    3.40
   6  -4   5    7.20    2.60
   6  -4   5    8.50    2.30
  -6  -4  -5    8.10    3.30
  -6   4  -5    6.30    2.90
  -8  -4  -5    1.40    1.20
   8  -4   5    0.30    2.10
  -8  -4  -5    2.90    3.90
  -8  -4  -5    3.00    1.20
   8  -4   5   -3.80    3.10
   8  -4   5    3.50    2.90
  -8  -4  -5    5.30    2.90
  -8   4  -5    2.70    2.90
  -8   4  -5    1.00    1.80
 -10  -4  -5   17.70    5.30
 -10  -4  -5   11.90    1.60
 -10  -4  -5   14.00    1.60
 -10  -4  -5   10.40    3.60
  10  -4   5    9.90    3.70
  10  -4   5   13.90    3.10
  10  -4   5   15.70    3.70
 -10   4  -5   11.70    2.70
 -10   4  -5   12.10    3.00
  12  -4   5    2.50    3.60
  12  -4   5    3.10    2.90
 -12  -4  -5    2.80    1.60
 -12  -4  -5   -0.90    1.60
 -12   4  -5    2.70    2.90
  14  -4   5   -2.10    3.80
 -14  -4  -5    0.90    1.80
 -14  -4  -5    7.40    2.10
 -14   4  -5    0.40    3.20
 -30   0   6   -4.20    5.30
 -30   0   6    2.50    3.60
 -28   0   6   -1.70    2.90
 -28   0   6    1.70    5.60
 -28   0   6    3.90    4.00
 -28   0   6    0.80    4.00
 -26   0   6   63.09    5.10
 -26   0   6   67.89    7.10
  26   0  -6   59.49    6.50
  26   0  -6   51.19    5.70
 -26   0   6   68.49    6.10
 -26   0   6   61.29    7.30
 -24   0   6  128.29    5.80
  24   0  -6  111.39    7.50
 -24   0   6  107.79    6.10
 -24   0   6  105.49    7.20
 -24   0   6  120.89    7.10
  24   0  -6  111.19    6.80
  22   0  -6    7.80    2.70
 -22   0   6   10.80    2.40
  22   0  -6    6.60    2.70
 -22   0   6   10.40    3.00
 -22   0   6    9.60    2.10
 -22   0   6   12.60    2.90
 -20   0   6   87.79    4.60
 -20   0   6   89.59    5.50
  20   0  -6   90.89    5.60
 -20   0   6   92.99    4.30
  20   0  -6   97.59    5.30
 -20   0   6   84.69    5.40
 -18   0   6  253.07    8.90
  18   0  -6  246.98    8.70
 -18   0   6  253.67    8.00
 -18   0   6  255.07    7.90
  18   0  -6  252.37    8.90
 -18   0   6  254.47    8.90
 -16   0   6   66.89    6.30
 -16   0   6   54.09    3.20
 -16   0   6   54.49    3.00
  16   0  -6   55.19    3.80
 -16   0   6   56.29    3.80
  16   0  -6   52.89    4.40
 -14   0   6  266.67    8.00
 -14   0   6  279.07    8.70
 -14   0   6  266.57    8.70
  14   0  -6  265.67    8.60
  14   0  -6  275.77    8.70
 -12   0   6    2.30    1.00
  12   0  -6    0.50    1.10
 -12   0   6    2.10    1.30
  12   0  -6   -0.10    1.00
 -12   0   6    2.50    1.10
 -10   0   6   45.40    2.30
  10   0  -6   46.30    2.70
  10   0  -6   46.50    2.30
  10   0  -6   47.80    2.80
 -10   0   6   48.00    2.80
   8   0  -6   54.89    2.90
  -8   0   6   49.60    2.40
  -8   0   6   55.79    2.80
  -8   0   6   49.60    2.80
   8   0  -6   55.09    2.80
   8   0  -6   48.70    2.30
   6   0  -6   12.80    1.40
   6   0  -6   12.80    1.50
  -6   0   6   11.20    1.50
   6   0  -6   11.90    1.60
  -6   0   6   12.50    1.40
   4   0  -6  138.89    4.70
  -4   0   6  142.69    4.70
   4   0  -6  140.19    4.40
  -4   0   6  135.79    4.70
  -4   0   6  139.59    4.40
   4   0  -6  145.19    4.70
   2   0  -6 7446.35  179.88
  -2   0   6 7562.64  181.38
   2   0  -6 7659.63  181.98
   2   0  -6 7639.14  181.28
  -2   0   6 7550.74  182.08
  -2   0   6 7377.36  179.88
   0   0  -6  169.68    5.60
   0   0  -6  190.78    5.50
   0   0   6  182.18    5.70
   0   0   6  180.98    5.60
   0   0   6  183.28    5.40
   0   0  -6  178.78    5.60
   2   0   6   81.49    3.40
  -2   0  -6   87.39    3.50
   2   0   6   86.39    3.30
   2   0   6   89.29    3.50
  -2   0  -6   84.09    3.40
  -2   0  -6   90.39    3.30
   4   0   6  494.85   13.50
  -4   0  -6  491.55   13.40
   4   0   6  525.75   13.60
   4   0   6  514.15   13.40
  -4   0  -6  506.75   13.50
  -4   0  -6  511.05   13.50
   6   0   6 1461.65   36.90
  -6   0  -6 1484.85   36.80
  -6   0  -6 1485.75   36.60
   6   0   6 1525.75   36.70
  -6   0  -6 1450.25   36.70
  -8   0  -6  901.61   22.90
   8   0   6  884.71   23.00
  -8   0  -6  860.61   24.50
   8   0   6  910.31   23.10
   8   0   6  935.91   22.90
  -8   0  -6  869.21   23.00
 -10   0  -6  501.35   14.00
  10   0   6  513.35   14.00
 -10   0  -6  505.85   14.20
  10   0   6  530.65   14.30
  10   0   6  504.55   14.10
 -10   0  -6  518.95   14.20
  12   0   6  251.37    8.10
 -12   0  -6  247.58    8.20
 -12   0  -6  246.68    7.90
  12   0   6  248.68    8.20
 -12   0  -6  246.08    8.10
 -14   0  -6  171.68    6.30
  14   0   6  165.98    6.50
 -14   0  -6  175.78    8.90
  14   0   6  170.98    7.60
 -14   0  -6  173.28    6.70
 -16   0  -6   12.00    2.50
  16   0   6   10.10    1.90
  16   0   6   13.60    2.50
  16   0   6    9.50    1.80
 -16   0  -6   11.90    2.00
 -16   0  -6   10.30    1.90
  18   0   6  178.48    7.50
 -18   0  -6  183.58    7.80
 -18   0  -6  174.78    7.30
 -18   0  -6  168.68    7.10
  18   0   6  188.48    7.70
  18   0   6  173.78    6.90
  20   0   6   -1.50    2.20
  20   0   6    1.20    2.60
 -20   0  -6   -3.20    1.80
  20   0   6    0.60    2.30
 -20   0  -6   -0.30    2.20
 -20   0  -6    2.30    2.60
 -22   0  -6   53.09    6.00
  22   0   6   46.10    4.70
  22   0   6   43.20    4.70
  22   0   6   48.40    5.30
 -22   0  -6   39.00    4.60
 -22   0  -6   47.70    6.20
  24   0   6    1.60    3.40
 -24   0  -6    1.40    4.10
 -24   0  -6    6.70    4.00
 -24   0  -6    0.40    2.80
  24   0   6   -2.20    3.10
 -26   0  -6   17.50    6.90
 -26   0  -6   23.50    5.30
 -26   0  -6   12.40    4.00
 -28   0  -6   57.09    7.50
 -28   0  -6   58.79    6.00
  29  -1  -6    3.40    6.80
 -29  -1   6    0.80    4.50
 -29  -1   6    2.50    4.00
 -29   1   6   -3.50    5.40
 -29   1   6   -6.20    6.50
  27  -1  -6    0.00    4.00
 -27  -1   6    6.90    3.90
  27  -1  -6    0.90    5.00
 -27  -1   6    2.20    3.20
 -27   1   6   -4.30    4.20
 -27   1   6   -3.40    3.90
 -27   1   6   -6.30    4.90
 -27   1   6   -1.00    2.30
 -25  -1   6   21.20    3.50
 -25  -1   6   16.50    3.20
 -25  -1   6   14.50    3.90
 -25  -1   6    6.30    4.50
  25  -1  -6   19.40    4.10
  25  -1  -6   18.90    4.50
 -25   1   6   23.20    2.60
 -25   1   6   19.20    4.70
 -25   1   6   19.80    4.30
 -25   1   6   15.20    2.80
 -23  -1   6   54.89    5.50
  23  -1  -6   51.59    6.60
 -23  -1   6   55.79    4.80
  23  -1  -6   56.89    5.60
 -23  -1   6   57.79    5.80
 -23  -1   6   52.39    5.60
 -23   1   6   53.59    6.20
 -23   1   6   61.39    3.70
  23   1  -6   44.10    5.20
 -23   1   6   60.29    6.20
 -21  -1   6   17.70    4.40
 -21  -1   6   16.20    2.90
  21  -1  -6   14.60    2.90
 -21  -1   6   16.50    2.80
  21  -1  -6   14.80    3.30
 -21  -1   6   12.90    2.80
 -21   1   6   19.30    3.40
 -21   1   6   17.70    2.00
  21   1  -6   14.00    2.70
 -21   1   6   14.90    1.70
 -21   1   6   13.90    3.00
 -19  -1   6    2.80    2.10
 -19  -1   6    0.60    2.10
  19  -1  -6    0.80    2.10
 -19  -1   6   -0.50    1.50
 -19  -1   6    1.80    1.70
  19  -1  -6   -0.40    2.40
 -19   1   6    1.70    1.30
  19   1  -6   -0.70    1.60
 -19   1   6   -0.90    1.00
 -19   1   6   -1.50    2.10
 -19   1   6    2.60    2.30
 -17  -1   6   97.19    4.90
 -17  -1   6   94.99    4.70
 -17  -1   6   91.79    4.70
  17  -1  -6   94.99    5.40
 -17  -1   6   87.69    4.50
  17  -1  -6   91.29    5.10
 -17   1   6   87.59    3.40
 -17   1   6   89.79    5.10
 -17   1   6   92.19    6.60
 -17   1   6   88.29    3.50
  17   1  -6   92.29    4.50
 -15  -1   6   28.10    3.00
  15  -1  -6   28.50    3.20
  15  -1  -6   26.60    3.50
 -15  -1   6   29.80    2.80
 -15  -1   6   23.90    2.90
 -15   1   6   29.70    3.20
 -15   1   6   26.80    3.20
 -15   1   6   28.30    1.90
  15   1  -6   28.90    2.90
 -15   1   6   27.70    1.80
  13  -1  -6  157.58    6.10
  13  -1  -6  169.98    6.50
 -13  -1   6  166.18    5.90
 -13  -1   6  163.68    5.90
 -13  -1   6  169.28    6.00
 -13   1   6  160.58    4.70
 -13   1   6  163.78    6.20
 -13   1   6  161.78    4.70
 -13   1   6  155.18    8.20
  13   1  -6  165.68    5.80
 -11  -1   6  152.48    5.40
  11  -1  -6  152.38    5.80
 -11  -1   6  155.38    5.50
  11  -1  -6  154.58    5.70
 -11  -1   6  155.58    5.50
 -11   1   6  152.88    4.30
 -11   1   6  156.38    5.70
 -11   1   6  164.28    5.80
 -11   1   6  153.08    4.30
  -9  -1   6   58.49    2.90
   9  -1  -6   61.39    3.20
  -9  -1   6   60.59    3.10
   9  -1  -6   55.19    3.30
  -9  -1   6   58.69    3.00
  -9   1   6   55.19    3.00
   9   1  -6   63.49    2.90
   9   1  -6   61.49    3.10
  -9   1   6   61.99    2.10
   7  -1  -6  270.07    7.00
  -7  -1   6  262.87    7.90
   7  -1  -6  267.07    8.10
  -7  -1   6  270.57    8.00
  -7  -1   6  270.87    7.90
   7  -1  -6  266.67    8.10
  -7   1   6  261.67    8.00
   7   1  -6  266.27    7.90
  -7   1   6  274.07    7.00
   7   1  -6  274.27    7.80
   5  -1  -6 1152.68   30.70
   5  -1  -6 1233.98   29.00
  -5  -1   6 1169.18   29.90
  -5  -1   6 1193.88   29.80
  -5  -1   6 1221.48   29.90
   5  -1  -6 1175.68   30.00
  -5   1   6 1211.08   29.90
  -5   1   6 1224.58   29.00
   5   1  -6 1229.78   29.80
   5   1  -6 1204.38   29.90
  -5   1   6 1159.98   29.90
   3  -1  -6   28.60    2.40
   3  -1  -6   30.40    2.00
   3  -1  -6   26.20    1.50
  -3  -1   6   27.50    2.00
  -3  -1   6   26.20    1.90
  -3   1   6   29.00    1.40
   3   1  -6   29.30    2.10
   3   1  -6   27.70    1.90
  -3   1   6   26.00    1.90
   1  -1  -6  261.37    8.00
  -1  -1   6  274.27    7.80
  -1  -1   6  263.77    7.90
   1  -1  -6  272.87    7.80
  -1  -1   6  274.17    7.80
   1  -1  -6  270.47    7.30
   1   1  -6  274.77    7.80
   1   1  -6  271.37    7.90
  -1   1   6  269.97    7.70
  -1   1   6  272.27    7.30
   1  -1   6  151.88    5.10
   1  -1   6  153.38    5.10
  -1  -1  -6  159.78    4.90
   1  -1   6  149.79    5.70
  -1  -1  -6  165.68    5.20
  -1   1  -6  163.48    5.10
   1   1   6  159.48    4.80
   1   1   6  160.08    5.10
  -1   1  -6  163.28    5.30
  -1   1  -6  157.08    5.20
  -3  -1  -6  837.32   20.40
   3  -1   6  718.43   21.60
   3  -1   6  798.32   20.40
  -3  -1  -6  786.92   20.30
   3  -1   6  829.42   20.50
  -3  -1  -6  805.02   20.10
   3   1   6  790.22   20.20
  -3   1  -6  819.42   20.40
   3   1   6  794.72   20.10
  -3   1  -6  785.82   20.40
  -3   1  -6  796.72   20.40
  -5  -1  -6   -0.20    0.80
   5  -1   6    0.10    0.80
  -5  -1  -6   -0.20    0.70
   5  -1   6   -0.60    0.80
  -5  -1  -6    0.30    0.80
   5  -1   6   -1.10    0.90
   5   1   6   -0.10    0.70
   5   1   6   -0.90    0.70
  -5   1  -6   -0.40    0.90
  -5   1  -6   -0.40    0.90
   5   1   6   -1.00    0.70
  -7  -1  -6   49.70    2.80
   7  -1   6   49.90    3.00
  -7  -1  -6   47.60    2.70
   7  -1   6   50.59    2.90
   7  -1   6   49.10    2.80
  -7  -1  -6   48.80    2.70
  -7   1  -6   51.59    2.80
   7   1   6   50.29    2.70
   7   1   6   50.79    2.70
  -7   1  -6   48.50    2.90
  -7   1  -6   51.79    2.90
  -9  -1  -6  605.94   16.20
  -9  -1  -6  593.94   16.10
  -9  -1  -6  588.94   16.20
   9  -1   6  606.24   16.50
   9  -1   6  610.74   16.20
   9  -1   6  605.04   16.50
  -9   1  -6  605.44   16.40
  -9   1  -6  605.74   16.40
   9   1   6  625.04   16.20
  11  -1   6  202.18    7.10
 -11  -1  -6  203.98    6.90
  11  -1   6  197.08    6.70
 -11  -1  -6  193.78    6.70
 -11  -1  -6  201.58    6.80
  11  -1   6  203.18    7.40
 -11   1  -6  194.88    7.00
  11   1   6  201.58    6.60
 -11   1  -6  197.28    6.70
  11   1   6  204.18    6.80
 -13  -1  -6   40.30    3.20
  13  -1   6   45.20    3.50
 -13  -1  -6   45.20    3.20
  13  -1   6   39.80    3.70
  13  -1   6   35.90    3.00
 -13  -1  -6   39.70    3.30
 -13   1  -6   42.10    3.60
  13   1   6   39.80    3.10
 -13   1  -6   42.20    3.10
  13   1   6   41.30    3.30
  15  -1   6    5.00    1.70
  15  -1   6    4.10    1.80
 -15  -1  -6    6.00    2.00
 -15  -1  -6    3.10    1.40
 -15  -1  -6    2.40    1.60
  15  -1   6    3.00    1.60
 -15   1  -6    3.30    1.90
 -15   1  -6    4.10    1.70
  15   1   6    3.40    1.40
  15   1   6    3.50    1.60
 -15   1  -6    8.10    1.90
  17  -1   6   -0.40    2.20
  17  -1   6   -0.70    1.90
 -17  -1  -6    0.30    2.00
 -17  -1  -6    1.50    1.80
  17  -1   6    0.80    2.30
 -17  -1  -6    0.80    2.10
 -17   1  -6   -1.90    2.00
 -17   1  -6    2.00    2.20
 -17   1  -6    3.90    1.80
  17   1   6    1.80    1.90
  17   1   6   -1.80    1.80
 -19  -1  -6   -1.90    2.30
 -19  -1  -6   -0.80    2.00
  19  -1   6    1.80    2.60
  19  -1   6    0.20    2.10
 -19  -1  -6    3.70    2.30
  19  -1   6    1.90    2.50
 -19   1  -6   -2.30    2.20
  19   1   6    3.70    2.30
  19   1   6    7.60    2.80
 -19   1  -6    4.20    2.70
 -21  -1  -6   42.30    4.90
  21  -1   6   46.80    5.00
  21  -1   6   55.39    6.70
  21  -1   6   51.19    5.80
 -21  -1  -6   48.30    5.80
 -21  -1  -6   46.40    5.50
 -21   1  -6   49.10    5.10
  21   1   6   39.00    5.20
 -21   1  -6   49.40    6.40
 -21   1  -6   57.99    4.70
 -23  -1  -6    2.60    3.50
 -23  -1  -6   -4.00    2.70
  23  -1   6   -1.50    3.50
  23  -1   6   -0.80    2.90
  23  -1   6   -3.70    3.70
 -23  -1  -6    0.70    3.40
 -23   1  -6    0.10    3.70
 -23   1  -6    1.00    3.80
 -23   1  -6    3.10    2.60
 -25  -1  -6   -1.00    4.10
 -25  -1  -6   -2.70    3.40
  25  -1   6    0.00    3.70
  25  -1   6   -1.50    4.50
 -25   1  -6    5.90    4.60
 -25   1  -6    1.10    4.90
 -25   1  -6    3.40    3.20
  27  -1   6   42.80    7.00
 -27  -1  -6   54.29    6.70
 -27  -1  -6   47.20    5.70
 -27   1  -6   64.29    7.20
 -27   1  -6   58.99    7.40
 -27   1  -6   53.59    8.50
 -26  -2   6    3.40    3.40
 -26  -2   6    2.60    3.80
  26  -2  -6   -0.50    3.50
 -24  -2   6    1.70    3.20
  24  -2  -6   -2.10    3.70
  24  -2  -6   -5.00    4.10
 -24  -2   6   -4.20    3.10
 -24  -2   6    1.60    2.70
 -24   2   6    1.30    4.10
 -24   2   6    9.70    5.40
  22  -2  -6   -3.90    3.40
 -22  -2   6    4.60    2.80
 -22  -2   6    0.70    2.40
  22  -2  -6   -2.90    2.80
 -22   2   6    0.00    3.60
  22   2  -6   -0.70    2.30
 -22   2   6   -2.40    3.40
  20  -2  -6  254.97   10.70
 -20  -2   6  245.98   10.60
 -20  -2   6  276.37   10.00
 -20  -2   6  260.67    9.40
 -20  -2   6  283.17    9.80
  20  -2  -6  265.87   10.60
 -20   2   6  277.57   10.50
  20   2  -6  257.47    8.90
 -20   2   6  267.77   10.30
  20   2  -6  275.87    9.00
 -18  -2   6   62.89    5.40
 -18  -2   6   65.89    4.40
 -18  -2   6   62.29    4.20
 -18  -2   6   64.39    4.70
  18  -2  -6   60.59    6.90
  18  -2  -6   75.19    5.30
 -18   2   6   59.29    5.00
 -18   2   6   64.99    5.30
  18   2  -6   67.09    4.00
  18   2  -6   60.89    3.90
  16  -2  -6   52.69    5.00
 -16  -2   6   45.10    4.40
 -16  -2   6   39.70    3.40
 -16  -2   6   43.90    3.80
 -16  -2   6   35.20    4.00
  16  -2  -6   49.40    4.20
 -16   2   6   44.60    4.40
 -16   2   6   45.00    4.70
  16   2  -6   44.50    3.20
  16   2  -6   44.30    3.10
  14  -2  -6   35.30    4.20
  14  -2  -6   36.50    3.70
 -14  -2   6   37.30    4.10
 -14  -2   6   35.90    3.00
 -14  -2   6   34.00    4.10
  14   2  -6   34.90    2.70
  14   2  -6   30.50    2.70
 -14   2   6   34.50    3.60
 -14   2   6   35.10    3.60
  12  -2  -6    2.60    1.60
 -12  -2   6    3.00    2.00
 -12  -2   6    2.10    1.30
 -12  -2   6    3.70    1.20
  12  -2  -6    1.40    1.70
  12   2  -6    2.90    1.50
 -12   2   6    3.20    1.90
 -12   2   6    3.30    1.40
  12   2  -6    2.10    1.10
  10  -2  -6    0.40    1.40
 -10  -2   6    0.00    1.10
 -10  -2   6    1.80    1.70
  10  -2  -6   -0.30    1.20
 -10  -2   6   -1.80    1.00
 -10   2   6   -1.00    1.10
  10   2  -6    0.00    0.90
 -10   2   6    0.40    1.10
  -8  -2   6   54.39    2.80
   8  -2  -6   53.29    3.20
  -8  -2   6   54.19    3.60
  -8  -2   6   52.19    2.90
   8  -2  -6   46.00    3.30
  -8   2   6   49.00    3.20
   8   2  -6   52.29    2.70
   8   2  -6   50.29    3.50
  -8   2   6   56.49    3.00
   8   2  -6   54.99    2.60
   6  -2  -6  378.16   11.10
  -6  -2   6  393.56   10.70
  -6  -2   6  394.66   10.80
  -6  -2   6  394.66   11.40
   6  -2  -6  392.06   11.10
   6   2  -6  390.46   10.40
  -6   2   6  383.76   10.90
  -6   2   6  383.06   10.90
   6   2  -6  393.96   10.40
   6   2  -6  393.26   11.40
  -4  -2   6   79.79    3.40
   4  -2  -6   79.29    3.50
  -4  -2   6   79.49    3.40
   4  -2  -6   77.09    3.60
   4  -2  -6   78.59    2.50
  -4  -2   6   79.69    3.90
   4   2  -6   77.89    3.00
   4   2  -6   76.99    3.80
  -4   2   6   79.99    3.40
   4   2  -6   81.29    3.10
  -4   2   6   79.79    3.50
  -2  -2   6   51.59    2.70
  -2  -2   6   50.99    3.10
  -2  -2   6   54.39    2.70
   2  -2  -6   50.69    2.20
   2  -2  -6   55.79    2.80
  -2   2   6   53.89    2.60
  -2   2   6   52.49    2.10
   2   2  -6   52.69    2.50
   2   2  -6   58.59    3.20
   2   2  -6   54.39    2.50
  -2   2   6   55.49    2.70
   0  -2   6    6.50    1.50
   0  -2   6    3.90    1.00
   0  -2  -6    3.70    1.10
   0  -2  -6    4.80    1.10
   0  -2  -6    4.20    1.00
   0   2  -6    4.20    1.40
   0   2   6    4.50    1.00
   0   2   6    5.60    1.00
   0   2   6    4.60    0.90
   0   2  -6    5.10    1.00
   0   2  -6    3.80    0.90
   2  -2   6  105.59    4.40
   2  -2   6   97.89    4.00
   2  -2   6  101.09    4.20
  -2  -2  -6  108.99    4.00
  -2  -2  -6  108.99    3.90
  -2  -2  -6  102.59    3.80
   2   2   6   99.99    3.70
   2   2   6   98.79    3.60
   2   2   6  100.29    3.60
  -2   2  -6  106.39    4.10
  -2   2  -6  102.09    4.30
  -2   2  -6  104.39    3.90
  -4  -2  -6   67.09    3.10
   4  -2   6   64.69    3.40
   4  -2   6   66.69    3.50
  -4  -2  -6   65.89    3.20
   4  -2   6   66.59    3.30
  -4   2  -6   67.89    3.20
   4   2   6   72.89    2.80
   4   2   6   68.39    3.10
   4   2   6   67.29    2.80
  -4   2  -6   61.29    3.40
  -4   2  -6   68.49    3.40
   6  -2   6    0.40    1.20
  -6  -2  -6    1.20    1.00
  -6  -2  -6    0.50    1.20
   6  -2   6    0.70    1.00
  -6  -2  -6    0.40    1.00
   6  -2   6   -1.10    1.30
   6   2   6   -0.30    1.20
  -6   2  -6    1.10    1.20
  -6   2  -6   -0.70    1.20
   6   2   6   -0.70    0.90
   6   2   6   -0.30    0.80
  -6   2  -6    0.80    0.90
  -8  -2  -6  109.49    4.40
  -8  -2  -6  111.39    4.40
  -8  -2  -6  115.49    4.80
   8  -2   6  110.49    4.80
   8  -2   6  113.19    4.90
   8  -2   6  115.79    5.00
   8   2   6  115.79    4.70
   8   2   6  111.89    4.00
  -8   2  -6  113.69    4.70
  -8   2  -6  110.79    4.70
  10  -2   6  196.08    7.40
 -10  -2  -6  208.88    6.80
 -10  -2  -6  202.38    6.70
  10  -2   6  199.58    7.50
 -10  -2  -6  207.18    7.20
 -10   2  -6  214.38    7.80
 -10   2  -6  207.48    7.10
  10   2   6  201.38    7.10
 -10   2  -6  207.78    7.20
  10   2   6  196.38    6.80
  10   2   6  207.78    6.40
  12  -2   6  116.09    5.50
 -12  -2  -6  112.69    5.40
 -12  -2  -6  119.79    5.00
  12  -2   6  118.69    5.80
  12  -2   6  115.59    5.20
 -12  -2  -6   95.39    6.70
  12   2   6  114.39    4.50
  12   2   6  120.79    4.60
 -12   2  -6  118.69    5.10
 -12   2  -6  118.59    5.50
 -12   2  -6  111.59    5.40
  12   2   6  114.19    5.20
  14  -2   6    0.90    2.30
 -14  -2  -6    3.00    1.60
 -14  -2  -6   -1.20    1.60
  14  -2   6   -0.20    1.80
  14  -2   6   -0.60    1.60
 -14   2  -6    1.30    1.70
  14   2   6    0.20    1.40
 -14   2  -6    0.40    1.80
  14   2   6    0.80    1.40
  14   2   6   -0.10    1.80
 -14   2  -6    2.40    2.60
  16  -2   6   -0.90    1.80
  16  -2   6   -2.30    2.90
 -16  -2  -6   -0.10    1.70
 -16  -2  -6   -2.50    1.80
  16  -2   6   -0.40    1.90
 -16  -2  -6   -1.70    2.20
  16   2   6    2.60    1.80
 -16   2  -6   -0.10    1.90
 -16   2  -6   -0.90    2.60
 -16   2  -6    1.60    2.30
  16   2   6    0.50    2.10
  16   2   6   -2.60    1.50
 -18  -2  -6   -0.50    2.10
  18  -2   6    3.30    3.00
 -18  -2  -6   -0.30    2.00
  18  -2   6   -1.00    2.30
 -18  -2  -6    0.30    2.50
  18  -2   6    0.00    2.20
  18   2   6    3.00    3.10
  18   2   6    1.20    2.10
  18   2   6   -0.20    2.00
 -18   2  -6    5.50    2.90
 -18   2  -6    6.00    3.00
 -20  -2  -6   33.90    4.00
 -20  -2  -6   40.20    4.80
  20  -2   6   34.00    4.50
  20  -2   6   31.80    3.70
  20  -2   6   27.50    4.40
 -20   2  -6   30.30    4.30
  20   2   6   35.30    4.40
 -20   2  -6   27.40    4.40
 -20   2  -6   34.10    3.70
 -22  -2  -6   19.10    4.50
  22  -2   6   10.40    3.60
  22  -2   6   11.20    4.50
  22  -2   6   18.80    3.80
 -22  -2  -6   18.40    3.90
 -22  -2  -6   16.60    3.40
 -22   2  -6    7.20    5.00
 -22   2  -6    8.70    3.90
 -22   2  -6   20.30    3.60
 -24  -2  -6  136.59    8.60
 -24  -2  -6  118.39    8.70
  24  -2   6  123.59    9.80
 -24   2  -6  125.59    7.90
 -23  -3   6   -0.10    4.50
  23  -3  -6   -0.70    3.80
 -21  -3   6    9.30    2.70
 -21  -3   6    7.80    3.70
  21  -3  -6    4.60    3.40
 -21  -3   6    6.10    3.60
  21   3  -6    7.10    1.70
 -19  -3   6    1.50    2.20
 -19  -3   6    1.90    2.40
  19  -3  -6    5.40    4.50
 -19  -3   6    1.50    3.00
  19  -3  -6   -1.90    2.60
  17  -3  -6    2.10    3.60
 -17  -3   6    4.50    2.80
 -17  -3   6   -2.40    1.70
  17  -3  -6    3.10    2.50
 -17  -3   6    3.50    2.00
 -17   3   6   -2.80    3.20
 -15  -3   6    0.40    1.70
  15  -3  -6    0.90    2.90
 -15  -3   6    1.80    1.50
 -15  -3   6   -1.30    2.50
  15  -3  -6    8.00    2.50
 -15   3   6    0.80    2.80
  13  -3  -6   -1.30    2.50
  13  -3  -6    0.20    1.90
 -13  -3   6    1.80    1.50
 -13  -3   6    0.90    3.00
 -13  -3   6    1.10    1.50
 -13   3   6    3.20    2.50
 -13   3   6    3.40    2.00
  11  -3  -6   42.50    5.10
 -11  -3   6   47.10    5.00
 -11  -3   6   41.40    3.10
  11  -3  -6   39.10    3.70
 -11  -3   6   33.30    2.80
 -11   3   6   46.60    3.60
 -11   3   6   44.10    4.00
   9  -3  -6   76.29    4.20
  -9  -3   6   76.99    5.30
  -9  -3   6   70.19    3.60
  -9  -3   6   70.59    3.60
   9  -3  -6   84.79    5.00
  -9   3   6   72.29    3.80
  -9   3   6   71.19    4.20
  -7  -3   6    1.60    2.20
  -7  -3   6    1.30    1.20
   7  -3  -6   -0.60    1.30
  -7  -3   6    0.80    1.20
   7  -3  -6   -0.60    1.60
  -7   3   6    1.80    1.50
   5  -3  -6    1.10    1.60
  -5  -3   6    2.70    1.20
  -5  -3   6    3.10    2.00
   5  -3  -6    1.50    1.20
  -5  -3   6    3.70    1.20
  -5   3   6    1.40    1.30
   5   3  -6   -0.20    1.80
  -5   3   6    1.90    1.20
   3  -3  -6   22.00    2.80
  -3  -3   6   16.40    2.50
   3  -3  -6   14.80    1.30
   3  -3  -6   15.40    1.40
  -3  -3   6   18.60    2.20
  -3  -3   6   19.60    2.30
   3  -3  -6   14.60    1.70
  -3   3   6   15.50    2.00
   3   3  -6   10.80    2.20
  -3   3   6   16.50    1.60
   1  -3  -6   21.90    2.30
   1  -3  -6   22.10    2.20
   1  -3  -6   21.60    2.20
  -1  -3   6   24.80    3.30
  -1  -3   6   18.00    2.30
  -1  -3   6   21.30    2.50
   1  -3  -6   22.60    2.60
   1   3  -6   21.20    1.70
  -1   3   6   18.90    1.80
   1   3  -6   20.80    2.70
  -1   3   6   21.50    1.70
   1   3  -6   22.40    1.60
   1  -3   6   25.60    2.70
  -1  -3  -6   25.30    2.50
  -1  -3  -6   22.80    2.50
   1  -3   6   27.40    2.70
   1  -3   6   22.20    2.70
  -1  -3  -6   25.60    2.20
  -1   3  -6   20.80    2.00
  -1   3  -6   26.60    2.00
  -1   3  -6   21.20    2.50
   3  -3   6   29.20    2.90
   3  -3   6   36.80    4.00
  -3  -3  -6   31.70    2.70
  -3  -3  -6   34.30    3.00
   3  -3   6   32.70    3.10
  -3  -3  -6   31.40    2.40
  -3   3  -6   32.50    3.40
  -3   3  -6   38.70    2.50
  -3   3  -6   31.80    2.50
   5  -3   6   14.90    2.50
  -5  -3  -6   19.40    2.10
   5  -3   6   16.30    2.20
  -5  -3  -6   14.50    2.20
   5  -3   6   11.30    1.90
  -5  -3  -6   13.80    1.70
  -5   3  -6   13.60    2.30
  -5   3  -6   17.30    2.00
  -5   3  -6   20.50    2.40
   7  -3   6   26.20    2.90
  -7  -3  -6   26.30    2.40
   7  -3   6   25.60    3.10
   7  -3   6   27.70    3.00
  -7  -3  -6   22.50    2.60
  -7  -3  -6   27.20    2.70
  -7   3  -6   24.80    2.80
  -7   3  -6   24.00    2.30
  -7   3  -6   27.90    3.30
   9  -3   6    3.30    2.40
  -9  -3  -6   -0.40    2.00
  -9  -3  -6    1.10    1.50
   9  -3   6    1.10    1.60
   9  -3   6   -0.90    2.10
  -9   3  -6   -0.40    1.70
  -9   3  -6   -2.40    1.90
  -9   3  -6   -2.40    1.70
  11  -3   6   10.40    2.60
  11  -3   6    6.20    2.80
  11  -3   6    6.40    2.30
 -11  -3  -6    7.60    1.70
 -11  -3  -6    7.20    1.90
 -11  -3  -6    7.90    2.50
 -11   3  -6    4.20    2.00
 -11   3  -6    8.70    2.50
 -11   3  -6    6.60    2.20
  13  -3   6   38.20    4.90
 -13  -3  -6   45.90    3.70
  13  -3   6   46.40    5.60
 -13  -3  -6   43.20    3.60
 -13  -3  -6   45.40    4.30
  13  -3   6   39.20    3.70
 -13   3  -6   38.40    4.30
 -13   3  -6   50.79    5.30
 -15  -3  -6   35.50    4.20
  15  -3   6   33.80    3.90
 -15  -3  -6   28.60    3.80
 -15  -3  -6   30.20    4.00
  15  -3   6   41.80    4.70
  15  -3   6   37.70    3.90
 -15   3  -6   41.90    4.40
 -17  -3  -6    0.80    3.30
  17  -3   6   -1.00    2.80
 -17  -3  -6    0.90    2.60
 -17  -3  -6    7.30    2.40
  17  -3   6    1.40    4.50
  17  -3   6    1.40    3.30
 -17   3  -6   -1.50    2.60
  19  -3   6    3.80    3.80
 -19  -3  -6   -4.80    4.40
 -19  -3  -6    6.40    3.80
  19  -3   6    3.00    3.60
 -19  -3  -6   -2.40    2.70
 -19   3  -6    1.00    3.20
  19   3   6    0.60    1.70
  21  -3   6   14.50    5.50
 -21  -3  -6    4.30    4.90
  21  -3   6    4.90    4.90
 -21   3  -6    3.40    3.70
 -16  -4   6    9.90    2.50
 -16  -4   6    3.00    4.30
 -14  -4   6   30.40    2.80
 -14  -4   6   27.50    2.70
 -14  -4   6   28.50    4.80
  14  -4  -6   29.60    4.00
 -12  -4   6    4.60    3.90
  12  -4  -6    3.30    2.70
 -12  -4   6    5.90    1.70
 -12  -4   6    6.10    1.80
  10  -4  -6   -0.90    3.00
 -10  -4   6   -0.30    1.60
  10  -4  -6    6.10    2.40
 -10  -4   6    4.30    1.60
 -10   4   6    1.00    2.20
  -8  -4   6    6.90    1.50
   8  -4  -6    7.10    3.00
   8  -4  -6    6.90    2.20
  -8   4   6    6.00    1.70
   6  -4  -6    2.10    1.90
  -6  -4   6    6.50    1.60
   6  -4  -6    2.20    2.60
  -6  -4   6    3.40    1.60
   4  -4  -6   21.90    2.90
  -4  -4   6   16.50    2.00
   4  -4  -6   15.70    1.50
   4  -4  -6   20.00    2.30
   4  -4  -6   17.60    1.60
  -4  -4   6   16.10    2.00
  -2  -4   6    2.50    1.70
   2  -4  -6    1.40    1.60
  -2  -4   6    1.20    1.70
   2  -4  -6   -0.10    1.70
   2  -4  -6    2.10    1.90
  -2  -4   6   -4.10    4.00
   2  -4  -6    0.60    2.00
   0  -4  -6   21.10    2.20
   0  -4  -6   29.50    3.30
   0  -4  -6   19.30    4.50
   0  -4   6   31.40    3.50
   0  -4  -6   21.40    2.50
   0  -4   6   19.90    4.10
   0  -4   6   21.30    2.60
   0   4  -6   24.80    3.50
   2  -4   6    7.60    3.70
  -2  -4  -6    4.50    2.20
   2  -4   6   -0.30    2.00
  -2  -4  -6   -1.50    2.50
  -2  -4  -6   -0.80    1.60
  -2  -4  -6    1.00    1.40
   2  -4   6    0.50    1.80
  -2   4  -6   -0.60    2.50
  -4  -4  -6   16.90    2.10
  -4  -4  -6   16.40    3.20
   4  -4   6   13.60    2.50
   4  -4   6   18.90    4.10
   4  -4   6   20.30    3.10
  -4  -4  -6   16.70    2.90
  -4  -4  -6   14.80    1.80
  -4   4  -6    8.40    3.20
  -6  -4  -6   10.50    1.60
  -6  -4  -6   10.80    3.60
  -6  -4  -6    5.60    2.80
   6  -4   6    6.40    2.40
   6  -4   6    8.90    2.90
   6  -4   6   -0.20    3.50
  -6   4  -6   10.70    3.10
  -6   4  -6    8.90    1.70
  -8  -4  -6   11.70    1.80
   8  -4   6    8.80    3.30
  -8  -4  -6    6.70    1.80
  -8  -4  -6    7.70    4.10
  -8  -4  -6    8.20    3.40
   8  -4   6    9.00    2.80
   8  -4   6    6.30    3.70
  -8   4  -6   10.10    2.40
  -8   4  -6    8.80    3.20
 -10  -4  -6   -0.30    1.60
 -10  -4  -6   -2.50    3.40
 -10  -4  -6   -0.60    1.70
  10  -4   6   -4.00    3.80
  10  -4   6   -0.30    2.70
 -10   4  -6    3.80    3.20
  12  -4   6    3.90    3.30
 -12  -4  -6    7.90    2.20
  12  -4   6    5.90    4.30
 -12  -4  -6    7.40    2.00
 -12  -4  -6    2.20    4.20
 -12   4  -6    9.90    3.60
 -14  -4  -6   -1.90    4.50
 -14  -4  -6    0.40    2.30
 -14   4  -6    2.80    3.60
 -30   0   7   -7.90    3.50
 -30   0   7   -3.50    4.90
 -28   0   7    5.40    4.40
 -28   0   7   -2.50    4.20
 -28   0   7   -2.80    3.00
 -26   0   7    1.70    3.60
 -26   0   7    6.70    5.70
 -26   0   7   -5.20    3.30
  26   0  -7    3.30    3.40
 -26   0   7    2.80    2.60
  26   0  -7    0.40    3.40
 -24   0   7   -0.40    2.70
  24   0  -7    0.70    2.90
  24   0  -7   -4.20    2.50
 -24   0   7    0.90    2.10
 -24   0   7    6.10    3.70
 -22   0   7   -0.30    2.20
 -22   0   7    2.40    1.80
 -22   0   7   -2.70    2.30
 -22   0   7    2.30    2.80
  22   0  -7    0.40    2.20
  22   0  -7   -0.30    2.30
 -20   0   7    0.60    2.30
 -20   0   7   -1.40    2.20
  20   0  -7   -1.90    1.90
  20   0  -7   -2.10    2.30
 -20   0   7   -0.60    2.00
 -20   0   7    0.30    1.50
 -18   0   7    2.60    2.00
 -18   0   7    0.00    1.60
  18   0  -7   -1.90    1.60
  18   0  -7    0.20    1.80
 -18   0   7    1.40    1.90
 -18   0   7    0.30    1.30
 -16   0   7    2.60    1.80
 -16   0   7   -0.10    1.60
  16   0  -7   -2.10    1.60
  16   0  -7   -0.20    1.40
 -16   0   7    1.30    1.60
 -16   0   7    0.90    1.10
 -14   0   7    0.80    2.00
  14   0  -7    0.40    1.60
 -14   0   7    0.60    1.30
 -14   0   7   -0.80    1.00
  14   0  -7    0.60    1.40
 -12   0   7    0.20    1.10
 -12   0   7   -2.50    1.00
  12   0  -7   -1.00    1.10
 -12   0   7   -0.60    0.90
  12   0  -7   -0.60    1.10
  10   0  -7    0.80    1.20
 -10   0   7    0.30    1.10
  10   0  -7    1.80    1.10
 -10   0   7   -1.10    1.00
 -10   0   7   -0.10    0.90
  10   0  -7   -0.70    0.80
   8   0  -7   -0.40    1.00
  -8   0   7   -0.50    0.80
  -8   0   7   -0.40    1.00
   8   0  -7   -0.10    0.70
   8   0  -7    1.70    1.00
   6   0  -7    0.40    0.80
  -6   0   7    0.20    0.80
  -6   0   7    0.10    0.90
   6   0  -7    0.00    0.80
   6   0  -7    0.30    1.20
  -6   0   7    1.20    0.80
  -4   0   7    0.00    0.70
  -4   0   7    0.30    0.80
   4   0  -7    0.50    0.80
   4   0  -7    0.20    0.80
  -4   0   7    0.00    0.80
   4   0  -7   -0.70    0.70
   2   0  -7   -0.80    0.80
  -2   0   7    1.30    0.80
  -2   0   7   -1.00    0.80
   2   0  -7    0.00    0.70
   2   0  -7    0.70    0.70
  -2   0   7   -0.40    0.70
   0   0  -7   -0.50    0.70
   0   0   7    0.50    0.70
   0   0  -7   -0.10    0.80
   0   0   7    0.20    0.80
   0   0  -7   -0.50    0.80
   0   0   7    0.40    0.80
  -2   0  -7    0.70    0.70
   2   0   7    0.30    0.70
  -2   0  -7   -0.60    0.80
   2   0   7    0.90    0.80
  -2   0  -7    0.50    0.70
   2   0   7    1.80    1.00
  -4   0  -7   -1.10    0.70
   4   0   7    0.00    1.00
  -4   0  -7   -0.20    1.00
   4   0   7    0.40    0.80
  -4   0  -7    0.30    0.80
   4   0   7   -0.40    0.70
   6   0   7    0.10    0.80
  -6   0  -7    0.70    1.00
  -6   0  -7   -0.10    0.80
   6   0   7    0.30    0.90
  -6   0  -7   -0.30    1.20
   6   0   7   -1.00    0.90
  -8   0  -7   -0.50    1.10
  -8   0  -7   -0.20    0.90
   8   0   7   -0.30    1.20
   8   0   7    0.30    0.90
   8   0   7    2.40    1.10
  -8   0  -7   -2.00    0.90
 -10   0  -7    2.10    1.40
 -10   0  -7    1.50    1.20
 -10   0  -7   -0.10    1.10
  10   0   7    0.80    1.20
  10   0   7    1.30    1.40
  10   0   7   -1.20    1.10
 -12   0  -7   -0.70    1.20
  12   0   7   -1.50    1.30
 -12   0  -7    0.20    2.30
 -12   0  -7    0.00    1.50
  12   0   7    1.50    1.40
  12   0   7    0.40    1.20
  14   0   7    1.30    1.70
 -14   0  -7    0.00    1.50
 -14   0  -7    0.20    1.60
  14   0   7   -1.00    1.50
 -14   0  -7   -0.70    1.40
  14   0   7   -0.10    1.50
 -16   0  -7    3.40    2.00
 -16   0  -7    3.10    2.20
  16   0   7   -0.10    1.80
  16   0   7    0.90    1.70
 -16   0  -7    0.20    1.60
  16   0   7   -2.20    1.90
 -18   0  -7   -3.20    2.20
 -18   0  -7    0.30    2.00
 -18   0  -7    2.50    2.40
  18   0   7   -1.70    2.00
  18   0   7    3.10    2.00
  18   0   7   -0.20    1.80
 -20   0  -7   -2.90    2.30
  20   0   7    4.00    2.90
 -20   0  -7   -0.90    2.70
  20   0   7   -0.10    2.40
 -20   0  -7    2.40    2.20
  20   0   7    0.90    2.90
  22   0   7   -0.60    2.60
 -22   0  -7    0.40    3.50
  22   0   7   -3.70    3.70
 -22   0  -7    1.90    3.40
 -22   0  -7    1.80    2.70
 -24   0  -7    1.60    3.10
  24   0   7   -4.60    3.90
  24   0   7    0.30    3.30
 -24   0  -7    1.40    3.90
 -24   0  -7    2.50    4.30
 -26   0  -7    0.50    3.40
 -26   0  -7   -4.20    4.70
 -29  -1   7    9.20    4.50
 -29  -1   7    8.50    4.20
 -27  -1   7    2.00    3.40
  27  -1  -7   -0.10    3.90
 -27  -1   7    3.90    4.10
  27  -1  -7   -4.30    5.40
 -27   1   7   -0.90    4.10
 -27   1   7    9.80    5.70
 -27   1   7   -0.80    2.50
 -25  -1   7    8.00    2.90
 -25  -1   7   11.40    3.70
  25  -1  -7   11.30    4.50
  25  -1  -7    4.20    3.50
 -25  -1   7    9.20    3.60
 -25   1   7   12.10    2.80
 -25   1   7   12.70    4.80
 -25   1   7    8.90    2.30
 -25   1   7   11.20    4.00
  25   1  -7    7.40    3.50
  23  -1  -7    4.50    2.70
 -23  -1   7    3.10    3.00
 -23  -1   7   -2.30    2.40
 -23  -1   7   -1.70    2.70
 -23  -1   7   -2.40    3.10
  23  -1  -7   -0.50    3.50
  23   1  -7    1.00    2.40
 -23   1   7    1.80    2.70
 -23   1   7    4.30    3.60
  23   1  -7   -2.20    3.10
 -23   1   7    3.30    1.70
 -23   1   7   -2.00    2.20
  21  -1  -7    9.60    2.80
  21  -1  -7    7.00    3.30
 -21  -1   7    5.00    2.80
 -21  -1   7    9.50    2.70
 -21  -1   7    6.70    2.60
 -21  -1   7    4.50    2.10
  21   1  -7    5.00    3.40
 -21   1   7    7.20    1.60
 -21   1   7    8.90    1.80
  21   1  -7    5.70    2.60
 -21   1   7   11.10    3.30
 -21   1   7    8.60    2.60
 -19  -1   7   24.00    3.10
 -19  -1   7   30.80    3.80
 -19  -1   7   32.40    3.40
  19  -1  -7   28.30    3.60
  19  -1  -7   32.70    3.50
 -19  -1   7   33.40    3.60
 -19   1   7   32.20    3.50
 -19   1   7   29.70    2.50
 -19   1   7   30.40    2.60
  19   1  -7   35.30    4.10
 -19   1   7   34.50    4.40
 -17  -1   7   89.89    4.90
 -17  -1   7   97.99    5.10
 -17  -1   7   83.09    4.60
  17  -1  -7   98.19    5.70
 -17  -1   7   91.09    5.00
  17  -1  -7  101.69    5.50
  17   1  -7   93.09    4.90
 -17   1   7   86.59    5.30
 -17   1   7   86.79    5.20
 -17   1   7   90.39    3.60
 -17   1   7   91.99    3.40
  15  -1  -7  313.17   10.10
 -15  -1   7  298.97    9.60
  15  -1  -7  302.47    9.90
 -15  -1   7  308.17    9.70
 -15  -1   7  305.27    9.50
 -15   1   7  300.47    9.90
  15   1  -7  305.47    9.50
 -15   1   7  250.57   12.20
 -15   1   7  310.47    8.10
  13  -1  -7  233.28    8.00
 -13  -1   7  222.08    7.50
 -13  -1   7  221.48    7.60
  13  -1  -7  231.68    8.10
 -13  -1   7  228.88    7.60
 -13   1   7  241.58    8.00
 -13   1   7  226.48    7.90
 -13   1   7  223.38    6.30
  13   1  -7  238.28    7.60
 -13   1   7  229.48    6.30
  11  -1  -7  318.67    9.90
 -11  -1   7  314.37    9.60
 -11  -1   7  313.37    9.60
  11  -1  -7  321.17   10.00
 -11  -1   7  323.97    9.60
  11   1  -7  319.27    9.50
 -11   1   7  325.57    9.80
 -11   1   7  317.87    9.90
  11   1  -7  323.77    9.50
 -11   1   7  319.37    8.40
   9  -1  -7  171.08    6.10
   9  -1  -7  170.48    6.10
   9  -1  -7  167.98    4.80
  -9  -1   7  166.28    5.80
  -9  -1   7  166.78    5.80
  -9  -1   7  172.58    5.80
  -9   1   7  177.78    6.00
   9   1  -7  160.78    6.10
  -9   1   7  164.58    4.80
  -9   1   7  162.68    5.90
   9   1  -7  169.68    5.90
   7  -1  -7  116.19    4.70
   7  -1  -7  118.29    4.60
  -7  -1   7  121.39    5.00
  -7  -1   7  117.39    4.40
   7  -1  -7  119.19    3.60
  -7  -1   7  113.79    4.40
  -7   1   7  120.39    4.60
   7   1  -7  117.29    4.40
  -7   1   7  115.89    3.50
  -7   1   7  110.19    4.50
   7   1  -7  113.39    4.30
  -5  -1   7  108.19    4.20
   5  -1  -7  108.89    3.50
   5  -1  -7  110.79    4.40
  -5  -1   7  110.09    4.20
   5  -1  -7  112.59    4.40
   5   1  -7  111.29    4.10
  -5   1   7  111.19    3.50
   5   1  -7  107.09    4.30
  -5   1   7  113.59    4.30
  -5   1   7   97.69    5.50
   3  -1  -7  687.83   18.00
  -3  -1   7  689.23   17.90
  -3  -1   7  675.23   17.90
   3  -1  -7  691.23   17.20
  -3  -1   7  668.93   17.90
   3  -1  -7  683.43   18.00
   3   1  -7  679.93   17.90
  -3   1   7  672.23   17.90
   3   1  -7  674.93   17.80
   3   1  -7  701.23   17.80
  -3   1   7  708.43   17.60
  -3   1   7  690.03   17.90
  -1  -1   7  117.89    4.50
   1  -1  -7  122.19    4.00
  -1  -1   7  119.09    4.40
  -1  -1   7  120.29    4.50
   1  -1  -7  117.69    4.40
   1  -1  -7  116.79    4.40
   1   1  -7  117.99    4.30
   1   1  -7  118.29    4.30
   1   1  -7  118.19    4.30
  -1   1   7  113.29    4.30
  -1   1   7  125.49    3.90
  -1   1   7  117.29    4.30
   1  -1   7  457.45   12.30
  -1  -1  -7  441.36   11.80
  -1  -1  -7  439.16   12.20
   1  -1   7  431.06   12.10
  -1  -1  -7  423.86   12.10
   1  -1   7  431.26   12.10
   1   1   7  450.75   11.80
  -1   1  -7  447.26   12.20
   1   1   7  455.25   12.10
   1   1   7  444.06   12.20
  -1   1  -7  456.85   12.20
  -1   1  -7  443.76   12.20
   3  -1   7   20.50    2.20
  -3  -1  -7   20.70    1.80
   3  -1   7   17.60    2.10
   3  -1   7   20.30    2.00
  -3  -1  -7   19.80    2.00
  -3  -1  -7   19.50    2.10
   3   1   7   20.80    1.80
  -3   1  -7   18.20    2.00
   3   1   7   20.80    1.90
  -3   1  -7   18.80    2.00
   5  -1   7    3.80    1.40
  -5  -1  -7    5.00    1.20
  -5  -1  -7    2.90    1.10
   5  -1   7    3.10    1.20
  -5  -1  -7    4.10    1.10
   5  -1   7    6.50    1.40
  -5   1  -7    4.20    1.20
   5   1   7    6.80    1.30
  -5   1  -7    4.10    1.10
  -5   1  -7    6.90    1.40
   5   1   7    3.70    1.00
  -7  -1  -7   64.39    3.30
   7  -1   7   65.79    3.30
   7  -1   7   65.79    3.60
  -7  -1  -7   65.19    3.40
   7  -1   7   65.59    3.60
  -7  -1  -7   64.59    3.40
   7   1   7   66.09    3.30
  -7   1  -7   66.49    3.50
  -7   1  -7   66.49    3.60
  -7   1  -7   70.09    3.50
   9  -1   7  287.07    8.80
   9  -1   7  288.37    9.10
  -9  -1  -7  288.67    8.90
   9  -1   7  283.57    9.20
  -9  -1  -7  293.97    8.90
  -9  -1  -7  283.27    8.90
  -9   1  -7  296.27    9.10
  -9   1  -7  281.07    8.90
   9   1   7  296.37    8.80
  -9   1  -7  284.17    9.10
  11  -1   7    4.50    1.60
 -11  -1  -7    3.10    1.40
 -11  -1  -7    0.30    1.40
 -11  -1  -7    2.20    1.50
  11  -1   7    2.00    1.50
  11  -1   7    1.20    1.20
  11   1   7    1.20    1.30
 -11   1  -7    1.60    1.60
 -11   1  -7    2.00    1.50
  11   1   7   -1.00    1.20
 -11   1  -7    3.50    1.60
 -13  -1  -7  216.88    7.60
  13  -1   7  202.68    7.80
 -13  -1  -7  215.98    7.60
  13  -1   7  220.28    7.40
 -13  -1  -7  205.98    7.40
  13  -1   7  211.38    7.80
  13   1   7  210.28    7.30
 -13   1  -7  196.78   10.40
 -13   1  -7  201.88    7.40
 -13   1  -7  210.18    7.80
  13   1   7  212.08    7.40
  15  -1   7    9.60    2.60
 -15  -1  -7    8.30    2.00
  15  -1   7    9.40    2.10
 -15  -1  -7   11.80    2.20
  15  -1   7   10.80    2.50
 -15  -1  -7    9.40    2.20
  15   1   7    7.60    1.80
 -15   1  -7   12.60    2.50
 -15   1  -7    7.20    2.10
 -15   1  -7   11.70    2.20
  15   1   7    5.90    2.00
 -17  -1  -7    4.00    2.00
  17  -1   7    3.60    3.40
 -17  -1  -7    7.40    2.10
  17  -1   7    4.00    2.60
  17   1   7    3.60    2.00
 -17   1  -7    5.40    2.40
 -17   1  -7    3.00    2.30
  17   1   7    6.10    2.30
  19  -1   7    0.20    2.70
  19  -1   7    2.50    2.50
 -19  -1  -7    0.20    2.50
 -19  -1  -7   -2.80    2.20
  19  -1   7   -1.40    2.40
 -19  -1  -7    3.70    2.50
  19   1   7    1.80    3.10
 -19   1  -7   -1.40    2.90
  19   1   7   -0.30    2.40
 -19   1  -7   -0.40    2.80
 -19   1  -7    2.90    2.40
  19   1   7   -1.00    2.50
  21  -1   7   33.30    3.90
 -21  -1  -7   32.60    3.70
  21  -1   7   40.70    4.80
  21  -1   7   36.90    4.90
 -21  -1  -7   54.09    6.10
 -21  -1  -7   50.29    6.00
 -21   1  -7   45.10    5.10
 -21   1  -7   38.00    4.50
  21   1   7   36.10    4.70
  21   1   7   48.90    5.80
 -21   1  -7   56.79    6.80
  23  -1   7   23.30    5.30
  23  -1   7   29.30    4.90
 -23  -1  -7   35.90    4.50
 -23  -1  -7   32.40    4.50
 -23  -1  -7   32.80    4.80
 -23   1  -7   30.10    4.00
 -23   1  -7   26.70    5.00
 -23   1  -7   31.70    5.50
 -25  -1  -7   -0.70    4.20
  25  -1   7   -0.90    4.90
 -25  -1  -7   -0.70    3.90
  25  -1   7   -4.10    5.10
 -25   1  -7    0.70    3.60
 -25   1  -7   -2.30    5.60
 -25   1  -7   -0.90    4.80
 -27  -1  -7   31.20    6.30
 -27   1  -7   26.00    5.20
  26  -2  -7    3.70    4.80
 -26  -2   7    8.10    4.10
 -26  -2   7    4.20    3.80
  24  -2  -7   16.50    5.30
 -24  -2   7   17.60    3.90
  24  -2  -7    7.10    3.50
 -24  -2   7   13.90    3.50
 -24   2   7   12.80    7.70
 -22  -2   7    0.40    2.60
 -22  -2   7   -2.40    2.70
 -22  -2   7   -4.60    2.70
  22  -2  -7    6.70    3.00
  22  -2  -7    4.70    4.10
 -22   2   7   -2.10    3.90
  22   2  -7    2.30    2.60
 -22   2   7    1.00    3.30
  20  -2  -7   57.59    5.70
  20  -2  -7   46.20    4.90
 -20  -2   7   39.00    4.40
 -20  -2   7   52.39    5.20
 -20   2   7   31.80    4.10
  20   2  -7   51.89    4.50
 -20   2   7   57.69    6.10
 -18  -2   7   52.09    5.60
 -18  -2   7   48.50    4.10
  18  -2  -7   44.40    4.50
 -18  -2   7   45.70    5.20
  18  -2  -7   46.30    6.80
 -18  -2   7   42.50    4.30
 -18   2   7   39.80    5.00
  18   2  -7   42.20    3.70
  18   2  -7   45.60    3.90
 -18   2   7   43.40    4.30
  16  -2  -7   42.20    5.00
 -16  -2   7   41.70    3.70
 -16  -2   7   45.20    4.80
  16  -2  -7   40.80    4.40
 -16  -2   7   46.90    3.90
  16   2  -7   45.60    3.40
  16   2  -7   42.30    4.60
 -16   2   7   46.80    4.70
 -16   2   7   45.30    4.60
  14  -2  -7  123.09    5.90
 -14  -2   7  119.99    5.30
 -14  -2   7  123.39    6.10
 -14  -2   7  118.49    5.20
  14  -2  -7  126.79    6.30
 -14   2   7  122.39    5.90
  14   2  -7  120.79    4.80
  14   2  -7  125.39    7.20
 -14   2   7  120.99    5.60
 -12  -2   7   41.40    3.20
 -12  -2   7   49.50    4.10
 -12  -2   7   45.60    3.10
  12  -2  -7   39.00    3.60
  12  -2  -7   41.10    3.80
  12   2  -7   49.40    3.00
 -12   2   7   45.70    3.60
  12   2  -7   45.30    3.00
 -12   2   7   46.90    3.80
 -10  -2   7   86.49    4.70
 -10  -2   7   88.69    4.00
  10  -2  -7   83.99    4.60
 -10  -2   7   87.49    4.00
  10  -2  -7   86.39    4.40
  10   2  -7   85.89    4.50
 -10   2   7   81.49    4.20
  10   2  -7   90.59    3.70
  10   2  -7   84.19    3.60
   8  -2  -7    6.30    1.50
   8  -2  -7    7.10    1.50
  -8  -2   7    8.40    1.40
  -8  -2   7    9.60    2.10
   8   2  -7    8.80    1.40
   8   2  -7    8.30    1.30
  -8   2   7    9.60    1.80
  -8   2   7    8.00    1.50
   8   2  -7    8.60    1.90
   6  -2  -7   77.49    4.00
  -6  -2   7   77.89    3.60
  -6  -2   7   79.89    3.70
   6  -2  -7   76.49    2.40
  -6  -2   7   84.49    4.30
   6  -2  -7   78.69    3.90
   6   2  -7   88.29    3.40
   6   2  -7   84.09    4.20
   6   2  -7   76.49    3.30
  -6   2   7   79.19    3.90
  -6   2   7   78.49    3.60
   4  -2  -7   17.10    1.40
  -4  -2   7   16.50    2.20
   4  -2  -7   13.60    1.90
  -4  -2   7   14.60    1.70
  -4  -2   7   16.50    2.10
   4  -2  -7   12.50    1.60
   4   2  -7   14.50    1.80
   4   2  -7   13.60    1.50
  -4   2   7   15.10    1.20
  -4   2   7   16.00    2.10
   4   2  -7   16.30    2.10
  -4   2   7   14.40    1.70
   2  -2  -7   47.00    2.90
  -2  -2   7   46.70    3.20
   2  -2  -7   49.60    2.30
  -2  -2   7   46.60    2.80
   2  -2  -7   46.50    3.00
   2   2  -7   49.30    2.70
  -2   2   7   48.60    2.80
  -2   2   7   48.60    2.80
   2   2  -7   47.50    3.10
   2   2  -7   49.30    2.60
   0  -2   7   25.80    2.30
   0  -2  -7   30.90    2.30
   0  -2  -7   23.70    2.00
   0  -2   7   30.00    2.70
   0  -2   7   29.70    2.50
   0   2  -7   26.10    2.20
   0   2   7   28.10    2.20
   0   2   7   26.50    2.20
   0   2   7   29.70    2.00
   0   2  -7   26.80    2.20
   0   2  -7   26.00    2.50
   2  -2   7   84.39    4.00
   2  -2   7   82.39    3.80
   2  -2   7   75.79    3.70
  -2  -2  -7   82.29    3.50
  -2  -2  -7   80.39    3.70
  -2  -2  -7   78.09    3.60
   2   2   7   82.39    3.40
  -2   2  -7   77.49    3.90
   2   2   7   78.09    3.40
   2   2   7   80.09    3.40
  -2   2  -7   77.59    3.50
  -4  -2  -7   52.19    2.90
  -4  -2  -7   51.99    3.00
   4  -2   7   49.70    3.40
   4  -2   7   52.79    3.20
   4  -2   7   50.39    3.30
  -4  -2  -7   50.09    2.90
  -4   2  -7   51.59    3.30
   4   2   7   49.50    2.90
  -4   2  -7   49.60    2.90
  -4   2  -7   49.10    3.20
   4   2   7   47.30    2.60
   4   2   7   53.59    2.80
   6  -2   7   84.59    4.30
   6  -2   7   86.49    4.30
  -6  -2  -7   80.99    4.00
  -6  -2  -7   85.79    3.90
  -6  -2  -7   88.59    4.00
   6  -2   7   87.39    4.30
  -6   2  -7   81.29    4.00
   6   2   7   88.49    4.00
   6   2   7   90.19    3.70
   6   2   7   93.59    3.70
  -6   2  -7   86.99    4.30
  -6   2  -7   78.49    4.20
  -8  -2  -7   43.40    3.30
   8  -2   7   39.10    3.60
   8  -2   7   36.30    3.40
  -8  -2  -7   39.50    2.90
  -8  -2  -7   41.20    3.10
   8  -2   7   43.40    3.40
  -8   2  -7   41.90    3.20
  -8   2  -7   42.90    3.30
   8   2   7   39.70    2.70
   8   2   7   41.30    3.10
   8   2   7   42.20    2.80
  10  -2   7    2.60    2.20
 -10  -2  -7    0.60    1.40
  10  -2   7    0.00    1.50
  10  -2   7   -0.20    1.70
 -10  -2  -7   -1.10    1.30
 -10  -2  -7    1.10    1.60
  10   2   7   -0.10    1.20
 -10   2  -7    1.80    1.60
  10   2   7    2.60    1.20
 -10   2  -7    1.00    1.80
 -10   2  -7    0.20    1.60
  10   2   7   -0.30    1.40
  12  -2   7   98.39    5.10
 -12  -2  -7   98.29    4.90
  12  -2   7   96.99    5.40
 -12  -2  -7   99.59    4.80
  12  -2   7  104.79    5.70
 -12  -2  -7   96.79    5.30
 -12   2  -7  103.29    5.00
  12   2   7   97.99    4.40
 -12   2  -7  100.99    5.20
 -12   2  -7   74.79    6.10
  12   2   7  100.19    5.00
  14  -2   7   20.80    2.80
 -14  -2  -7   23.00    2.70
  14  -2   7   25.90    3.20
 -14  -2  -7   19.10    2.70
  14  -2   7   24.40    3.10
 -14  -2  -7   20.90    2.60
 -14   2  -7   26.40    3.00
  14   2   7   26.20    3.00
 -14   2  -7   27.10    3.40
  14   2   7   26.10    3.20
  14   2   7   21.60    3.00
 -14   2  -7   23.10    3.10
 -16  -2  -7    5.30    2.50
 -16  -2  -7    1.80    2.10
  16  -2   7    4.10    3.00
 -16  -2  -7    4.20    2.50
  16  -2   7    2.20    2.30
  16  -2   7    0.50    4.20
  16   2   7    6.70    2.50
  16   2   7    3.20    2.00
 -16   2  -7    2.20    2.40
 -16   2  -7    7.90    2.90
 -16   2  -7    2.50    2.30
  16   2   7    4.70    1.90
 -18  -2  -7    2.60    2.40
 -18  -2  -7    2.50    2.70
  18  -2   7   -1.20    2.80
  18  -2   7    4.50    3.30
  18  -2   7    1.30    3.00
 -18   2  -7    3.70    2.80
  18   2   7   -1.90    2.10
 -18   2  -7   -0.50    3.30
 -18   2  -7    2.30    2.40
 -20  -2  -7   17.20    3.60
  20  -2   7   18.10    4.10
 -20  -2  -7   17.90    3.80
  20  -2   7   16.30    4.60
 -20  -2  -7   12.90    3.30
  20  -2   7   10.30    3.50
 -20   2  -7   16.00    4.00
  20   2   7   16.10    3.20
 -20   2  -7   16.20    4.60
 -20   2  -7   10.30    3.10
  22  -2   7    8.10    5.50
 -22  -2  -7   10.20    4.30
  22  -2   7   15.80    4.60
 -22  -2  -7   15.20    3.90
 -22   2  -7   10.20    3.40
 -24  -2  -7   12.00    4.40
 -24  -2  -7    2.40    4.60
  24  -2   7    8.60    4.90
 -24   2  -7    1.10    3.70
  23  -3  -7   33.00    5.80
 -21  -3   7  106.39    6.50
  21  -3  -7   95.69    8.20
 -21  -3   7  108.29    8.00
  21   3  -7  101.29    4.70
 -19  -3   7    1.00    3.30
 -19  -3   7   -1.70    2.30
 -19  -3   7   -4.30    2.60
  19  -3  -7    7.20    3.10
  19   3  -7   -0.60    1.60
 -17  -3   7   80.49    5.30
 -17  -3   7   79.59    6.20
  17  -3  -7   95.99    6.50
  17  -3  -7   81.19    7.40
 -17  -3   7   77.49    5.00
 -17   3   7   88.59    7.20
  17   3  -7   80.09    3.30
  15  -3  -7   38.70    4.10
 -15  -3   7   32.10    3.60
  15  -3  -7   39.80    4.40
 -15  -3   7   38.80    4.00
 -15   3   7   36.10    4.00
  13  -3  -7   36.20    4.30
 -13  -3   7   38.00    3.30
  13  -3  -7   32.80    3.80
 -13   3   7   42.60    4.80
 -13   3   7   40.60    4.00
 -11  -3   7    5.60    2.70
 -11  -3   7    8.30    1.70
  11  -3  -7    3.90    2.10
 -11  -3   7    7.20    1.70
  11  -3  -7    1.80    2.50
 -11   3   7    4.10    1.80
 -11   3   7    3.70    2.20
   9  -3  -7    3.70    2.10
  -9  -3   7    3.20    1.30
  -9  -3   7    4.40    2.50
  -9  -3   7    2.40    1.50
   9  -3  -7    4.70    1.70
  -9   3   7    1.10    1.90
  -9   3   7    1.00    1.60
  -7  -3   7    0.30    1.20
   7  -3  -7    4.70    1.60
  -7  -3   7    0.70    2.40
  -7  -3   7    1.00    1.40
   7  -3  -7   -0.60    1.80
   7   3  -7    1.60    1.90
  -7   3   7    1.50    1.70
  -7   3   7   -1.00    1.50
   5  -3  -7   34.10    3.00
   5  -3  -7   28.90    3.70
  -5  -3   7   40.60    4.40
  -5  -3   7   31.50    2.90
  -5  -3   7   30.60    2.80
   5   3  -7   29.80    3.20
   5   3  -7   33.10    1.80
   5   3  -7   31.20    1.90
  -5   3   7   33.30    2.90
  -5   3   7   31.10    2.70
   3  -3  -7    8.00    1.70
  -3  -3   7   10.40    1.80
  -3  -3   7    7.00    2.40
   3  -3  -7    8.70    1.20
  -3  -3   7    8.40    1.60
   3  -3  -7    7.80    1.60
   3  -3  -7   10.70    2.10
  -3   3   7   11.90    1.60
   3   3  -7   10.70    1.30
  -3   3   7    8.30    1.60
   3   3  -7    9.20    1.20
   3   3  -7   10.10    3.50
   1  -3  -7   51.99    3.10
  -1  -3   7   55.89    3.40
   1  -3  -7   49.60    2.90
  -1  -3   7   54.99    4.70
   1  -3  -7   55.69    3.60
  -1  -3   7   53.79    3.50
   1   3  -7   61.49    4.40
  -1   3   7   50.29    2.70
  -1   3   7   57.09    3.30
   1   3  -7   53.49    2.70
   1   3  -7   52.89    2.70
   1  -3   7   12.80    3.20
   1  -3   7    6.10    1.60
  -1  -3  -7    7.70    1.50
   1  -3   7    7.00    1.70
  -1  -3  -7    5.60    1.70
  -1  -3  -7    7.10    1.60
  -1   3  -7    6.90    2.20
   1   3   7    6.60    1.20
   1   3   7    8.30    1.20
  -1   3  -7    7.80    1.40
  -1   3  -7    6.50    1.40
   3  -3   7   13.30    2.00
   3  -3   7   12.00    2.00
  -3  -3  -7   12.30    1.80
  -3  -3  -7   12.20    1.70
   3  -3   7   15.80    2.70
  -3  -3  -7   13.30    2.00
   3   3   7   13.70    1.60
  -3   3  -7   11.40    1.80
  -3   3  -7   15.30    2.50
  -3   3  -7   13.80    1.70
   3   3   7   13.50    1.60
  -5  -3  -7   26.10    2.60
  -5  -3  -7   28.90    2.90
   5  -3   7   21.50    2.60
   5  -3   7   23.00    2.60
  -5  -3  -7   22.30    2.50
   5  -3   7   30.10    3.20
  -5   3  -7   21.80    2.90
  -5   3  -7   27.30    3.00
   7  -3   7    2.00    1.80
  -7  -3  -7    6.20    2.00
  -7  -3  -7    7.30    1.50
   7  -3   7    3.30    2.20
   7  -3   7    2.40    2.50
  -7  -3  -7    5.90    1.80
  -7   3  -7    3.30    1.70
  -7   3  -7    2.30    2.40
  -7   3  -7    6.40    2.10
   9  -3   7    6.50    2.20
   9  -3   7    8.40    2.70
   9  -3   7    3.20    2.60
  -9  -3  -7    4.10    1.70
  -9  -3  -7    2.80    2.30
  -9   3  -7    4.30    2.50
  -9   3  -7    3.60    1.90
  -9   3  -7    5.80    2.20
 -11  -3  -7   17.30    2.40
  11  -3   7   17.20    2.70
 -11  -3  -7   18.70    3.20
 -11  -3  -7   16.10    2.20
  11  -3   7   18.40    3.40
  11  -3   7   19.10    3.20
 -11   3  -7   12.90    2.90
 -11   3  -7   18.40    2.90
 -11   3  -7   16.50    2.90
  13  -3   7   -2.40    3.20
  13  -3   7    3.30    3.00
 -13  -3  -7   -1.60    1.80
 -13  -3  -7    1.40    2.30
  13  -3   7   -0.60    2.30
 -13  -3  -7    0.80    2.70
 -13   3  -7    2.80    2.80
 -13   3  -7   -1.80    2.40
 -15  -3  -7   18.50    2.70
  15  -3   7   14.40    3.10
  15  -3   7   15.70    3.70
  15  -3   7   22.00    4.30
 -15  -3  -7   19.70    3.70
 -15  -3  -7   12.50    2.90
 -15   3  -7   15.90    4.70
 -15   3  -7   14.50    3.30
  15   3   7   13.10    1.70
  17  -3   7   24.90    4.40
 -17  -3  -7   19.90    3.30
 -17  -3  -7   16.40    4.00
  17  -3   7   14.00    3.60
 -17  -3  -7   20.20    3.20
 -17   3  -7   11.20    3.30
  17   3   7   21.60    2.20
  19  -3   7   13.10    4.60
 -19  -3  -7    9.70    3.40
 -19  -3  -7   14.30    4.80
  19   3   7   11.60    2.50
 -19   3  -7   14.50    3.90
 -14  -4   7   10.40    4.20
 -14  -4   7   17.60    2.60
 -14  -4   7   15.00    2.80
 -12  -4   7   -0.50    2.00
  12  -4  -7   -1.10    2.80
 -12  -4   7   -0.50    2.10
 -10  -4   7   -3.30    1.70
  10  -4  -7    1.20    2.40
 -10   4   7   -0.40    2.50
   8  -4  -7    3.50    3.10
  -8  -4   7    5.50    1.70
  -8  -4   7    0.50    1.90
   8  -4  -7    2.60    2.20
  -8   4   7    0.50    1.90
   6  -4  -7    9.80    3.00
  -6  -4   7   12.90    2.20
  -6  -4   7   14.80    2.10
   6  -4  -7   10.10    2.30
   4  -4  -7   17.40    2.90
  -4  -4   7   12.50    2.30
  -4  -4   7   15.10    2.20
   4  -4  -7   13.90    2.30
  -2  -4   7   10.60    2.10
   2  -4  -7   11.30    1.90
   2  -4  -7    8.00    2.40
   2  -4  -7   11.20    2.20
   2  -4  -7    9.20    2.00
  -2  -4   7   10.80    2.30
   0  -4  -7   12.00    2.10
   0  -4  -7   14.90    2.40
   0  -4  -7   14.90    2.40
   0  -4   7   12.90    2.30
   0  -4   7   16.80    2.80
   0   4  -7   12.90    3.40
   2  -4   7    2.50    2.10
  -2  -4  -7    3.40    1.70
   2  -4   7   -0.50    2.40
  -2  -4  -7    0.70    1.80
  -2  -4  -7    1.50    2.40
  -2  -4  -7    1.80    2.70
  -2   4  -7   -2.30    2.90
  -4  -4  -7   -0.70    3.20
   4  -4   7    3.50    2.40
   4  -4   7    0.20    6.60
   4  -4   7    0.20    2.60
  -4  -4  -7    3.10    1.70
  -4  -4  -7    1.90    2.00
  -4  -4  -7    1.90    2.60
  -4   4  -7   -1.20    3.10
   6  -4   7   13.80    3.50
  -6  -4  -7   11.90    3.90
  -6  -4  -7    6.70    2.20
  -6  -4  -7    9.20    1.90
   6  -4   7    8.70    2.80
  -6  -4  -7   12.10    3.20
   6  -4   7   15.30    5.70
  -6   4  -7   10.80    2.10
  -6   4  -7    7.70    3.30
   8  -4   7   20.30    3.50
  -8  -4  -7   22.10    4.10
  -8  -4  -7   21.10    4.70
  -8  -4  -7   27.60    3.40
  -8  -4  -7   24.50    3.90
  -8   4  -7   25.50    4.00
  -8   4  -7   23.30    3.10
  10  -4   7   -4.10    3.20
 -10  -4  -7    5.10    2.20
 -10  -4  -7    2.20    3.90
 -10  -4  -7   -0.30    2.00
 -10   4  -7    0.50    3.60
 -12  -4  -7    0.60    4.30
 -12  -4  -7   -1.80    2.50
 -12  -4  -7    7.20    2.50
 -12   4  -7    0.30    3.70
 -28   0   8   -2.40    3.00
 -28   0   8   10.30    4.50
 -28   0   8    0.10    4.60
 -26   0   8   20.90    4.00
  26   0  -8   15.20    5.20
 -26   0   8   19.40    3.20
  26   0  -8   14.10    3.80
 -26   0   8   20.10    4.30
 -26   0   8   25.90    4.90
 -24   0   8    9.20    3.00
 -24   0   8    6.40    3.80
 -24   0   8   10.00    3.50
  24   0  -8   10.50    2.90
 -24   0   8    7.90    2.40
  24   0  -8   -1.10    3.40
 -22   0   8    3.40    3.00
  22   0  -8   -1.80    3.10
 -22   0   8   -0.10    2.00
  22   0  -8    7.40    3.00
 -22   0   8    3.90    2.50
 -22   0   8   -1.30    2.70
 -20   0   8   -1.80    1.60
  20   0  -8    3.50    2.50
 -20   0   8   -2.00    2.60
  20   0  -8    1.30    2.50
 -20   0   8    0.90    2.00
 -20   0   8   -0.20    2.30
 -18   0   8  106.09    4.90
  18   0  -8  103.59    5.70
 -18   0   8  102.09    4.50
 -18   0   8  110.49    5.80
  18   0  -8  106.29    5.70
 -18   0   8  103.99    5.70
  16   0  -8  263.47    9.30
 -16   0   8  275.67    9.50
  16   0  -8  285.97    9.50
 -16   0   8  267.07    8.30
 -16   0   8  268.27    9.40
 -14   0   8 1847.92   45.90
 -14   0   8 1851.51   47.00
  14   0  -8 1977.40   47.60
  14   0  -8 1839.62   46.90
 -14   0   8 1821.82   46.80
  12   0  -8 2095.89   50.79
  12   0  -8 1990.70   49.50
 -12   0   8 2037.00   50.49
 -12   0   8 2023.30   49.50
  12   0  -8 1971.70   50.29
 -10   0   8   15.20    2.30
  10   0  -8   14.70    1.90
 -10   0   8   12.90    1.70
 -10   0   8   13.40    1.50
  10   0  -8   11.20    2.10
  10   0  -8   15.50    1.60
   8   0  -8  174.48    5.70
  -8   0   8  185.18    6.30
  -8   0   8  186.38    6.30
   8   0  -8  176.98    6.30
   8   0  -8  177.58    6.30
  -8   0   8  179.18    5.70
   6   0  -8 1642.74   41.30
   6   0  -8 1637.94   41.30
   6   0  -8 1661.13   40.80
  -6   0   8 1652.23   42.20
  -6   0   8 1697.23   40.80
  -6   0   8 1669.63   41.40
   4   0  -8 1042.20   26.90
  -4   0   8 1090.29   26.40
  -4   0   8 1063.09   26.90
   4   0  -8 1050.99   26.40
   4   0  -8 1029.70   26.80
  -4   0   8 1038.20   26.80
  -2   0   8  117.19    4.10
   2   0  -8  108.09    6.10
   2   0  -8  119.09    4.60
  -2   0   8  117.69    4.50
   2   0  -8  112.09    4.20
  -2   0   8  115.79    4.70
   0   0   8    4.60    1.20
   0   0  -8    5.00    1.20
   0   0   8    4.40    1.10
   0   0  -8    4.00    1.10
   0   0  -8    5.50    1.30
   0   0   8    3.10    1.60
   2   0   8   21.30    2.00
   2   0   8   18.90    2.10
  -2   0  -8   18.60    2.40
   2   0   8   19.50    2.20
  -2   0  -8   19.20    1.90
  -2   0  -8   19.60    2.30
  -4   0  -8    6.30    1.30
  -4   0  -8    5.50    1.40
   4   0   8    5.90    1.20
   4   0   8    5.90    1.20
  -4   0  -8    7.00    1.40
   4   0   8    7.30    1.40
   6   0   8   97.29    4.40
   6   0   8  102.39    4.30
  -6   0  -8   98.59    4.40
  -6   0  -8   97.59    4.20
  -6   0  -8  106.39    4.50
  -8   0  -8    3.10    1.30
   8   0   8    1.40    1.30
  -8   0  -8    5.20    2.40
  -8   0  -8    2.40    1.40
   8   0   8    2.30    1.20
 -10   0  -8   58.39    3.70
  10   0   8   53.79    3.60
  10   0   8   59.89    3.80
  10   0   8   56.89    3.50
 -10   0  -8   55.09    3.80
 -10   0  -8   52.29    3.40
 -12   0  -8  343.57   10.50
  12   0   8  336.87   10.70
  12   0   8  342.97   10.50
  12   0   8  333.07   11.10
 -12   0  -8  332.47   10.80
 -12   0  -8  336.17   10.70
  14   0   8    2.60    2.10
 -14   0  -8    2.40    1.70
  14   0   8    0.10    1.50
 -14   0  -8    2.30    1.70
 -14   0  -8   -1.00    1.90
  14   0   8   -0.80    1.80
  16   0   8    3.10    1.90
 -16   0  -8    2.30    1.80
 -16   0  -8    9.90    2.20
 -16   0  -8    7.10    2.20
  16   0   8    5.90    1.90
  16   0   8    4.50    2.40
  18   0   8   82.79    5.40
 -18   0  -8   89.09    5.40
  18   0   8   98.49    6.60
 -18   0  -8   96.89    6.20
  18   0   8   98.99    6.10
 -18   0  -8   93.89    6.00
  20   0   8   12.00    3.20
 -20   0  -8    8.00    3.10
 -20   0  -8    6.50    2.70
 -20   0  -8   10.10    3.30
  20   0   8    6.20    3.20
  22   0   8    0.30    3.30
 -22   0  -8   -0.80    2.80
  22   0   8   -2.90    3.50
 -22   0  -8    5.60    3.80
 -24   0  -8    7.70    3.70
 -24   0  -8   13.10    4.40
 -24   0  -8    5.80    4.50
 -26   0  -8  113.29   11.30
 -26   0  -8   97.59    8.30
  27  -1  -8   16.70    5.80
 -27  -1   8   18.90    4.10
  27  -1  -8   17.80    5.00
 -27  -1   8   16.50    4.50
 -27   1   8   20.70    5.10
 -27   1   8   20.40    3.70
 -27   1   8   13.40    6.10
  25  -1  -8   27.80    4.80
  25  -1  -8   24.10    5.00
 -25  -1   8   19.40    3.60
 -25  -1   8   17.70    4.50
 -25  -1   8   21.90    4.00
 -25   1   8   26.30    2.90
 -25   1   8   15.60    4.90
 -25   1   8   27.20    4.80
  23  -1  -8    9.60    3.50
 -23  -1   8   -2.70    2.90
 -23  -1   8   -6.50    2.90
 -23  -1   8    4.90    3.40
 -23  -1   8    3.50    2.50
  23  -1  -8    1.70    3.20
 -23   1   8    5.70    3.10
  23   1  -8    5.30    2.70
 -23   1   8   -1.60    3.30
 -23   1   8    2.50    3.60
  21  -1  -8   39.00    4.40
 -21  -1   8   36.70    3.90
  21  -1  -8   28.40    3.80
 -21  -1   8   29.40    3.10
 -21  -1   8   31.50    3.50
 -21  -1   8   34.40    3.70
 -21   1   8   38.10    4.50
 -21   1   8   28.60    3.90
 -21   1   8   38.50    3.20
 -21   1   8   37.50    2.90
  21   1  -8   36.00    3.80
  21   1  -8   24.50    3.20
 -19  -1   8   61.89    4.50
 -19  -1   8   66.89    5.10
 -19  -1   8   63.99    4.80
  19  -1  -8   70.39    5.40
 -19  -1   8   68.59    5.10
  19  -1  -8   41.30    6.20
 -19   1   8   60.09    5.40
 -19   1   8   59.69    3.30
 -19   1   8   64.49    5.40
  19   1  -8   65.29    4.90
 -19   1   8   66.19    3.10
  19   1  -8   65.19    4.70
 -17  -1   8  321.67   10.50
 -17  -1   8  333.77   10.80
  17  -1  -8  327.97   11.10
  17  -1  -8  316.37   11.30
 -17  -1   8  345.27   11.00
  17   1  -8  325.17   10.60
 -17   1   8  326.97    9.10
 -17   1   8  337.87   11.20
 -17   1   8  323.07    9.00
  17   1  -8  332.17   10.70
 -17   1   8  327.57   11.10
 -15  -1   8   39.40    3.40
  15  -1  -8   42.50    4.00
 -15  -1   8   33.40    3.40
 -15  -1   8   44.20    3.80
  15  -1  -8   38.50    4.20
 -15   1   8   37.70    2.30
 -15   1   8   39.70    2.20
 -15   1   8   38.10    3.90
  15   1  -8   41.10    3.60
 -15   1   8   37.30    3.80
  15   1  -8   33.10    3.50
  13  -1  -8   66.19    4.30
 -13  -1   8   68.09    3.90
 -13  -1   8   64.99    3.90
  13  -1  -8   67.59    4.20
 -13  -1   8   70.89    4.00
  13   1  -8   65.29    3.80
  13   1  -8   63.39    3.90
 -13   1   8   60.49    4.20
  11  -1  -8  216.88    7.60
 -11  -1   8  209.18    7.30
  11  -1  -8  218.28    8.50
 -11  -1   8  229.18    7.40
 -11  -1   8  220.58    7.60
  11   1  -8  217.18    7.30
 -11   1   8  214.78    6.20
  11   1  -8  210.98    7.20
  11   1  -8  215.98    7.20
 -11   1   8  216.18    7.60
   9  -1  -8  103.79    3.40
  -9  -1   8  105.69    4.50
   9  -1  -8   97.29    4.60
  -9  -1   8  105.59    4.50
  -9  -1   8   99.09    4.40
   9  -1  -8  102.19    4.70
  -9   1   8  104.89    4.60
   9   1  -8   96.59    4.40
   9   1  -8   99.79    4.40
   9   1  -8  109.39    4.50
  -9   1   8  110.49    4.70
  -9   1   8  105.19    3.50
   7  -1  -8  146.19    4.50
  -7  -1   8  149.49    5.40
   7  -1  -8  143.09    5.50
   7  -1  -8  141.29    5.60
  -7  -1   8  145.49    5.40
  -7  -1   8  144.79    5.40
   7   1  -8  139.29    5.30
   7   1  -8  143.19    5.20
   7   1  -8  128.49    7.10
  -7   1   8  151.38    5.50
  -7   1   8  152.28    5.50
  -5  -1   8   27.90    2.40
  -5  -1   8   23.40    2.40
   5  -1  -8   22.00    1.70
   5  -1  -8   23.30    2.50
   5  -1  -8   26.30    2.50
  -5  -1   8   21.70    2.30
  -5   1   8   25.60    2.40
   5   1  -8   23.50    2.30
   5   1  -8   23.20    2.20
  -5   1   8   23.50    1.70
   5   1  -8   23.30    2.30
   3  -1  -8  214.18    6.30
   3  -1  -8  229.78    7.20
  -3  -1   8  218.38    7.00
   3  -1  -8  223.48    7.10
  -3  -1   8  218.98    7.10
  -3  -1   8  212.98    7.00
  -3   1   8  213.48    7.00
   3   1  -8  214.98    6.90
   3   1  -8  225.88    7.10
  -3   1   8  185.38    7.60
  -3   1   8  221.88    6.30
   3   1  -8  224.08    7.00
   1  -1  -8  674.93   17.80
  -1  -1   8  680.13   17.90
  -1  -1   8  644.04   17.70
   1  -1  -8  676.53   17.80
   1  -1  -8  665.93   17.20
  -1  -1   8  694.73   17.80
   1   1  -8  673.53   17.80
  -1   1   8  658.93   17.70
   1   1  -8  649.14   17.70
  -1   1   8  653.43   17.70
  -1   1   8  693.63   17.20
   1   1  -8  673.83   17.70
   1  -1   8  271.47    8.40
  -1  -1  -8  268.67    7.90
  -1  -1  -8  271.67    8.30
   1  -1   8  273.07    8.30
  -1  -1  -8  266.07    8.30
   1  -1   8  268.47    8.30
  -1   1  -8  263.67    8.30
   1   1   8  275.47    8.30
   1   1   8  276.17    7.80
  -1   1  -8  268.77    8.20
   1   1   8  275.07    8.30
  -3  -1  -8   77.29    3.70
  -3  -1  -8   70.69    3.30
   3  -1   8   75.69    3.70
   3  -1   8   76.59    3.70
   3  -1   8   71.69    3.80
  -3  -1  -8   72.99    3.60
  -3   1  -8   74.39    3.50
   3   1   8   79.49    3.30
  -3   1  -8   75.19    3.60
  -3   1  -8   74.29    3.80
   3   1   8   72.79    3.50
   3   1   8   71.59    3.50
   5  -1   8    8.60    1.70
   5  -1   8    8.60    1.70
  -5  -1  -8    6.40    1.50
  -5  -1  -8    5.30    1.40
   5  -1   8    6.40    1.40
  -5  -1  -8    8.50    1.50
   5   1   8    4.20    1.70
  -5   1  -8   10.10    1.60
   5   1   8    7.20    1.40
  -5   1  -8   10.00    1.60
  -5   1  -8    7.10    1.40
   5   1   8    5.70    1.50
  -7  -1  -8    1.70    1.30
  -7  -1  -8    1.20    1.30
   7  -1   8    2.50    1.20
   7  -1   8   -0.80    1.00
  -7  -1  -8    1.50    1.10
   7  -1   8   -1.40    1.30
  -7   1  -8    0.10    1.30
   7   1   8    0.20    1.00
  -7   1  -8    1.20    1.40
   7   1   8    1.10    1.10
  -7   1  -8    1.50    1.30
   7   1   8    1.40    1.20
  -9  -1  -8    7.80    1.70
  -9  -1  -8    4.00    1.60
   9  -1   8    4.20    1.40
   9  -1   8    2.00    1.70
  -9  -1  -8    2.70    1.40
   9  -1   8    5.20    2.00
   9   1   8    3.60    1.40
  -9   1  -8    4.80    1.60
   9   1   8    4.20    1.50
  -9   1  -8    3.80    1.50
   9   1   8    2.20    1.30
  -9   1  -8    4.40    1.60
 -11  -1  -8   14.10    2.10
  11  -1   8   20.90    2.50
 -11  -1  -8   13.00    2.20
 -11  -1  -8   12.10    2.00
  11  -1   8   18.10    2.50
  11  -1   8   20.10    2.70
  11   1   8   12.20    2.00
 -11   1  -8   14.00    2.30
 -11   1  -8   11.00    1.90
  11   1   8   15.60    2.10
 -11   1  -8   15.00    2.70
  11   1   8   16.70    2.10
 -13  -1  -8   53.49    4.20
 -13  -1  -8   49.40    4.10
 -13  -1  -8   56.29    4.00
  13  -1   8   56.49    4.00
  13  -1   8   55.89    4.70
  13  -1   8   58.79    4.50
  13   1   8   57.19    3.90
  13   1   8   56.39    4.00
 -13   1  -8   55.39    4.40
 -13   1  -8   58.59    4.10
  13   1   8   56.89    4.00
  15  -1   8   74.39    4.80
 -15  -1  -8   79.39    5.10
  15  -1   8   82.39    5.50
 -15  -1  -8   86.39    5.20
  15  -1   8   82.99    5.70
 -15  -1  -8   80.79    4.90
 -15   1  -8   71.99    5.30
  15   1   8   86.59    5.00
 -15   1  -8   79.19    5.20
  15   1   8   77.59    4.90
  15   1   8   71.09    4.90
  17  -1   8   44.90    5.70
 -17  -1  -8   48.10    4.60
  17  -1   8   39.00    4.60
  17  -1   8   53.19    5.40
 -17  -1  -8   47.00    4.70
 -17  -1  -8   42.10    4.70
 -17   1  -8   54.29    5.30
 -17   1  -8   49.60    4.50
  17   1   8   50.29    4.80
  17   1   8   54.59    4.70
 -17   1  -8   50.99    5.40
  17   1   8   46.60    4.80
 -19  -1  -8   -1.40    2.50
 -19  -1  -8   -2.20    2.60
  19  -1   8    2.70    2.90
  19  -1   8   -0.70    3.10
 -19  -1  -8    4.90    2.80
  19  -1   8   -2.40    3.60
 -19   1  -8    4.50    2.30
 -19   1  -8    2.10    2.70
 -19   1  -8    3.20    3.10
  19   1   8    4.90    2.90
  19   1   8   -1.70    2.40
 -21  -1  -8   -0.50    3.10
 -21  -1  -8    2.30    3.40
  21  -1   8    6.60    3.80
  21  -1   8    2.30    4.20
 -21  -1  -8   -1.40    2.80
 -21   1  -8    3.60    2.90
  21   1   8    3.70    3.00
 -21   1  -8    2.80    3.20
 -21   1  -8   -0.40    4.00
 -23  -1  -8   26.00    4.20
  23  -1   8   33.90    5.60
  23  -1   8   40.00    5.70
 -23  -1  -8   34.30    4.90
 -23   1  -8   28.70    5.60
 -23   1  -8   31.00    4.30
 -23   1  -8   29.90    5.10
 -25  -1  -8    8.70    5.00
  25  -1   8   23.40    7.10
 -25  -1  -8   15.20    4.50
  25  -1   8   17.00    6.80
 -25   1  -8   23.70   11.20
 -25   1  -8   18.80    4.50
 -25   1  -8   28.30    6.70
  26  -2  -8   -2.00    5.10
 -26  -2   8    9.20    4.60
 -26  -2   8    1.10    4.30
  24  -2  -8    9.60    4.50
 -24  -2   8    9.30    3.60
 -24  -2   8   11.20    3.70
 -22  -2   8   21.70    3.40
 -22  -2   8   25.50    4.00
  22  -2  -8   36.40    4.80
  22  -2  -8   28.80    5.90
 -22  -2   8   30.00    4.00
 -22   2   8   28.70    4.60
  22   2  -8   24.50    4.10
 -22   2   8   27.10    5.10
  20  -2  -8   12.80    3.40
  20  -2  -8   20.80    4.30
 -20  -2   8   11.10    2.90
 -20  -2   8   18.30    2.90
 -20  -2   8   15.30    3.00
  20   2  -8   18.00    2.90
 -20   2   8   19.50    3.80
 -20   2   8   12.00    3.90
 -18  -2   8  173.18    7.20
 -18  -2   8  145.69    7.90
  18  -2  -8  178.58    8.50
 -18  -2   8  157.98    8.40
  18  -2  -8  176.58    8.10
 -18   2   8  163.98    7.90
 -18   2   8  175.18    8.00
  18   2  -8  162.58    6.70
  18   2  -8  161.08    9.30
  16  -2  -8   26.30    3.40
 -16  -2   8   37.50    3.60
 -16  -2   8   28.20    3.40
  16  -2  -8   30.80    3.80
  16   2  -8   27.70    3.60
 -16   2   8   33.70    4.20
 -16   2   8   33.40    3.70
  16   2  -8   39.40    4.10
  14  -2  -8    1.30    2.30
  14  -2  -8    3.20    1.80
 -14  -2   8    2.70    2.40
 -14  -2   8    1.70    1.50
 -14   2   8   -0.40    1.80
  14   2  -8    3.10    1.60
  14   2  -8    1.40    1.60
 -12  -2   8   37.20    4.00
  12  -2  -8   36.00    3.80
 -12  -2   8   31.20    3.20
  12  -2  -8   38.80    4.00
 -12  -2   8   31.10    3.90
  12   2  -8   33.90    2.90
  12   2  -8   34.10    3.00
 -12   2   8   33.40    3.50
 -12   2   8   31.10    3.80
  10  -2  -8   11.00    2.20
  10  -2  -8   12.00    2.00
 -10  -2   8    7.30    2.10
 -10  -2   8   13.00    2.40
 -10  -2   8   11.50    1.80
  10   2  -8   11.90    1.70
  10   2  -8   12.30    2.20
 -10   2   8    9.30    1.70
  10   2  -8   10.70    1.70
  -8  -2   8  134.89    5.90
   8  -2  -8  132.09    5.70
  -8  -2   8  139.39    5.30
   8  -2  -8  137.19    5.80
   8   2  -8  127.89    5.70
   8   2  -8  125.79    4.90
  -8   2   8  139.39    5.40
   8   2  -8  135.79    5.00
   6  -2  -8    0.10    1.50
   6  -2  -8    0.90    1.20
  -6  -2   8   -0.80    1.10
  -6  -2   8    1.40    1.60
   6  -2  -8   -0.70    0.70
   6   2  -8    0.30    1.00
   6   2  -8    1.30    1.40
  -6   2   8   -0.60    1.20
   6   2  -8   -0.20    1.00
  -6   2   8   -0.60    0.60
  -4  -2   8   11.20    1.70
   4  -2  -8   12.90    1.50
  -4  -2   8   14.50    1.80
  -4  -2   8   17.60    2.30
   4  -2  -8   12.30    1.80
   4  -2  -8   19.20    2.20
  -4   2   8    9.20    1.60
  -4   2   8   12.00    1.40
  -4   2   8   11.50    1.70
   4   2  -8   10.80    1.60
   4   2  -8   12.70    2.00
   4   2  -8   10.90    1.40
   2  -2  -8   15.30    1.80
   2  -2  -8   15.30    1.90
   2  -2  -8   14.80    1.90
  -2  -2   8   15.90    2.10
  -2  -2   8   14.00    1.80
  -2  -2   8   13.00    1.70
  -2   2   8   14.70    1.60
  -2   2   8   16.20    2.00
   2   2  -8   13.70    1.70
   2   2  -8   13.90    2.10
  -2   2   8   12.40    1.70
   2   2  -8   11.70    1.50
   0  -2  -8  366.66   10.80
   0  -2   8  366.86   10.80
   0  -2   8  365.96   10.80
   0  -2  -8  363.16   10.70
   0  -2  -8  371.06   10.10
   0  -2   8  377.86   11.10
   0   2  -8  380.66   10.60
   0   2   8  357.56   10.00
   0   2  -8  359.06   10.60
   0   2  -8  371.96   11.10
   0   2   8  374.26   10.50
   0   2   8  356.36   10.50
  -2  -2  -8  242.28    7.60
   2  -2   8  237.98    7.80
  -2  -2  -8  214.98    8.30
   2  -2   8  235.38    7.80
   2  -2   8  235.08    7.90
  -2  -2  -8  230.28    7.20
  -2   2  -8  238.88    7.90
  -2   2  -8  228.08    7.60
   2   2   8  241.78    7.40
   2   2   8  232.08    7.30
  -2   2  -8  236.48    7.50
   2   2   8  242.08    7.20
  -4  -2  -8   38.10    2.90
   4  -2   8   39.00    3.30
   4  -2   8   42.20    3.40
  -4  -2  -8   51.09    3.10
  -4   2  -8   42.60    3.30
   4   2   8   41.80    2.80
   4   2   8   39.70    2.90
  -4   2  -8   43.90    3.30
   4   2   8   42.80    2.90
  -4   2  -8   41.50    3.00
   6  -2   8   15.90    2.20
   6  -2   8   17.00    2.40
   6  -2   8   19.30    2.40
  -6  -2  -8   15.60    2.00
  -6  -2  -8   15.90    2.10
   6   2   8   19.60    2.20
  -6   2  -8   14.20    1.90
   6   2   8   13.00    1.70
   6   2   8   16.90    1.90
  -6   2  -8   15.10    2.20
  -8  -2  -8   54.69    3.70
   8  -2   8   54.09    4.20
   8  -2   8   53.89    4.10
   8  -2   8   51.99    4.00
  -8  -2  -8   54.39    3.60
  -8  -2  -8   52.99    4.30
   8   2   8   47.00    3.20
   8   2   8   50.39    3.30
  -8   2  -8   45.00    3.60
  -8   2  -8   51.19    3.90
  -8   2  -8   46.10    4.20
   8   2   8   53.79    3.70
  10  -2   8   11.20    2.30
  10  -2   8   11.80    2.50
 -10  -2  -8    8.60    2.50
 -10  -2  -8    7.70    1.80
 -10  -2  -8    8.40    2.10
  10  -2   8   10.70    2.60
 -10   2  -8   10.50    2.40
 -10   2  -8    6.50    2.30
  10   2   8    8.90    1.70
  10   2   8    8.90    1.80
 -10   2  -8    7.60    2.10
  10   2   8    9.80    2.00
 -12  -2  -8    3.20    1.90
  12  -2   8    6.30    2.70
  12  -2   8    4.30    2.10
  12  -2   8    3.60    2.40
 -12  -2  -8    2.80    4.30
  12   2   8    2.50    1.60
  12   2   8    4.40    2.00
 -12   2  -8    4.00    2.10
  12   2   8    3.40    1.80
 -12   2  -8    2.00    2.70
  14  -2   8   49.90    5.20
 -14  -2  -8   52.29    4.40
 -14  -2  -8   37.80    4.50
  14  -2   8   42.20    3.90
 -14   2  -8   42.90    5.10
 -14   2  -8   46.50    4.40
  14   2   8   45.00    5.40
  14   2   8   42.70    3.80
 -14   2  -8   45.40    4.90
  14   2   8   48.80    4.60
 -16  -2  -8    5.10    2.60
  16  -2   8    6.90    3.50
  16  -2   8   15.20    3.50
 -16  -2  -8    7.50    2.80
 -16  -2  -8    7.10    2.80
  16  -2   8   12.60    3.20
 -16   2  -8    9.10    3.10
 -16   2  -8   11.30    3.40
  16   2   8   15.50    3.10
  16   2   8    9.60    4.10
  16   2   8    3.60    4.60
 -16   2  -8    8.40    2.80
 -18  -2  -8    3.90    3.30
  18  -2   8    6.20    3.50
  18  -2   8    9.40    3.30
 -18  -2  -8    4.20    2.70
  18  -2   8    5.80    4.30
 -18  -2  -8    8.50    3.10
 -18   2  -8   -1.00    2.60
 -18   2  -8    6.10    3.40
  18   2   8    6.10    2.60
 -18   2  -8    5.60    3.60
  20  -2   8   41.30    5.30
 -20  -2  -8   39.50    4.40
  20  -2   8   39.40    5.50
 -20  -2  -8   37.10    4.90
 -20   2  -8   34.70    4.30
 -20   2  -8   33.80    5.10
 -22  -2  -8   32.40    5.10
  22  -2   8   25.10    5.20
 -22  -2  -8   29.20    4.70
 -22   2  -8   33.60    4.50
  21  -3  -8   21.80    4.40
 -21  -3   8   14.50    4.20
 -19  -3   8    5.90    3.50
 -19  -3   8    4.40    2.60
 -19  -3   8    3.80    3.90
  19  -3  -8    5.60    3.20
  19   3  -8    3.60    2.10
  17  -3  -8   -1.10    2.80
 -17  -3   8    5.50    2.30
 -17  -3   8    2.30    2.70
  17  -3  -8   -6.00    4.30
  17   3  -8    4.40    1.70
  15  -3  -8   -1.60    3.40
 -15  -3   8    1.50    1.90
 -15  -3   8   -0.40    2.10
  15  -3  -8    2.50    2.60
 -15   3   8    0.10    3.10
  15   3  -8    0.10    1.40
  13  -3  -8    0.40    2.90
 -13  -3   8    0.20    2.00
 -13  -3   8   -2.10    1.70
  13  -3  -8    2.70    2.40
  13   3  -8    0.50    1.20
  13   3  -8    0.20    1.30
 -13   3   8   -1.30    2.60
 -11  -3   8    3.10    1.70
  11  -3  -8    0.60    1.90
  11  -3  -8   -0.20    2.50
 -11  -3   8    3.80    1.90
 -11   3   8   -0.60    2.20
 -11   3   8    1.70    1.90
  11   3  -8   -0.80    1.10
  11   3  -8   -0.50    1.20
  -9  -3   8    1.70    1.60
  -9  -3   8    0.90    1.40
   9  -3  -8   -0.60    1.80
  -9  -3   8    3.40    2.90
  -9   3   8    3.20    2.70
   9   3  -8    1.40    1.20
   9   3  -8    0.70    1.00
  -7  -3   8    1.20    1.60
   7  -3  -8    1.80    1.50
  -7  -3   8    0.70    1.50
  -7  -3   8    4.40    2.50
   7  -3  -8    3.40    2.30
   7   3  -8    3.30    2.50
  -7   3   8    0.70    1.70
   7   3  -8    2.50    1.30
   7   3  -8    1.50    1.10
  -7   3   8   -0.60    1.70
   5  -3  -8   45.40    4.20
   5  -3  -8   37.70    1.70
  -5  -3   8   36.00    3.90
  -5  -3   8   38.60    3.40
   5  -3  -8   46.10    3.60
  -5  -3   8   37.80    3.30
   5   3  -8   40.90    3.80
   5   3  -8   36.40    2.50
  -5   3   8   44.80    3.50
  -5   3   8   36.40    3.40
   5   3  -8   38.50    2.50
   3  -3  -8    0.90    1.10
   3  -3  -8    0.10    1.90
  -3  -3   8    1.70    1.70
   3  -3  -8    0.70    1.90
  -3  -3   8   -3.20    2.40
  -3  -3   8   -1.30    1.40
   3  -3  -8    1.60    1.50
   3   3  -8    0.00    2.00
   3   3  -8   -1.00    1.10
  -3   3   8    2.10    1.50
  -3   3   8    1.60    1.50
   3   3  -8   -0.70    1.40
   1  -3  -8   39.10    3.70
  -1  -3   8   37.10    3.60
  -1  -3   8   46.90    3.50
   1  -3  -8   37.40    3.20
  -1  -3   8   53.89    4.80
   1  -3  -8   46.40    2.80
   1   3  -8   46.20    2.90
  -1   3   8   40.90    3.00
   1   3  -8   39.10    2.90
   1   3  -8   47.90    4.30
  -1   3   8   36.90    2.80
   1  -3   8    0.30    1.80
  -1  -3  -8    1.30    1.70
  -1  -3  -8   -1.50    1.40
  -1  -3  -8   -0.20    1.30
   1  -3   8   -1.80    1.50
  -1   3  -8    0.40    1.30
  -1   3  -8    0.00    1.90
   1   3   8   -0.40    1.20
  -1   3  -8    0.10    1.40
   1   3   8    0.00    2.10
   3  -3   8    2.20    2.50
   3  -3   8    2.50    1.80
  -3  -3  -8    2.40    1.70
   3  -3   8    0.20    1.70
  -3  -3  -8    0.70    1.60
  -3  -3  -8    1.00    1.40
   3   3   8    0.80    1.20
  -3   3  -8    1.30    1.60
   3   3   8    0.50    1.20
  -3   3  -8    0.90    1.60
  -3   3  -8    1.00    2.00
  -5  -3  -8    6.50    1.70
   5  -3   8    2.70    2.60
  -5  -3  -8    7.70    1.80
   5  -3   8    6.50    2.20
   5  -3   8    7.50    2.20
  -5  -3  -8    9.30    2.30
   5   3   8    9.00    1.40
  -5   3  -8    8.10    2.00
   5   3   8    7.20    1.30
  -5   3  -8    5.80    2.30
  -5   3  -8    8.30    2.00
  -7  -3  -8   13.10    2.10
   7  -3   8   13.60    2.80
   7  -3   8    7.70    2.90
  -7  -3  -8    8.90    2.50
  -7  -3  -8   11.50    2.30
   7  -3   8   10.50    2.30
   7   3   8   10.60    1.40
  -7   3  -8   13.30    3.30
   7   3   8   13.30    1.50
  -7   3  -8   11.30    2.20
  -7   3  -8    6.50    2.40
  -9  -3  -8    3.70    2.10
   9  -3   8    6.80    2.90
   9  -3   8    5.40    3.20
  -9  -3  -8    5.70    3.00
   9  -3   8    4.70    2.50
  -9  -3  -8    5.60    1.90
  -9   3  -8    6.80    2.50
   9   3   8    7.90    2.50
   9   3   8    3.10    1.40
  -9   3  -8    6.10    2.80
   9   3   8    4.20    1.30
  -9   3  -8    5.00    2.40
  11  -3   8   86.59    5.80
 -11  -3  -8   84.59    5.80
  11  -3   8   92.59    6.60
  11  -3   8   72.69    6.30
 -11  -3  -8   73.89    5.00
 -11  -3  -8   71.59    4.70
  11   3   8   69.99    3.60
 -11   3  -8   66.69    5.40
  11   3   8   84.99    5.70
 -11   3  -8   77.29    6.00
  11   3   8   72.29    3.40
 -13  -3  -8    3.90    2.10
  13  -3   8   -2.30    3.50
  13  -3   8    2.80    2.90
 -13  -3  -8    1.80    2.60
  13  -3   8   -2.50    3.40
 -13  -3  -8    0.60    3.00
  13   3   8    0.40    1.50
 -13   3  -8   -0.80    2.60
 -13   3  -8    0.40    3.20
  15  -3   8   14.00    3.40
  15  -3   8   18.90    5.30
 -15  -3  -8   12.50    2.80
 -15  -3  -8   17.30    3.10
 -15  -3  -8   10.90    3.90
 -15   3  -8    9.30    3.60
  15   3   8   14.30    2.10
 -17  -3  -8    7.90    4.20
 -17  -3  -8   11.70    3.20
  17  -3   8    3.30    3.60
  17   3   8   10.70    2.50
 -17   3  -8    5.80    3.60
  19  -3   8   17.20    5.40
 -19  -3  -8    5.00    5.00
 -19   3  -8   12.50    4.30
 -12  -4   8    4.60    2.30
  10  -4  -8    0.90    2.60
 -10  -4   8    0.80    2.40
 -10  -4   8    1.00    2.00
  -8  -4   8   -0.80    2.20
   8  -4  -8    5.60    2.50
  -8  -4   8    1.40    2.20
  -8   4   8    7.10    2.50
   6  -4  -8    1.60    2.10
  -6  -4   8    4.80    2.20
   6  -4  -8   -3.90    3.10
  -6  -4   8   -1.40    2.10
  -4  -4   8   16.60    2.70
   4  -4  -8   11.60    2.50
  -4  -4   8   12.90    2.40
   4  -4  -8   12.30    3.20
   2  -4  -8    2.00    1.70
  -2  -4   8    1.20    2.10
   2  -4  -8   -1.60    2.40
   2  -4  -8    2.90    2.10
  -2  -4   8    1.10    2.30
   2   4  -8    1.40    3.30
   0  -4  -8   40.70    4.00
   0  -4  -8   40.70    4.50
   0  -4  -8   42.70    3.90
   0  -4   8   39.10    4.90
   0  -4   8   48.40    4.50
   0   4  -8   48.10    5.00
   2  -4   8    5.90    2.90
  -2  -4  -8    2.30    2.50
   2  -4   8    1.70    2.40
  -2  -4  -8    6.20    3.00
  -2  -4  -8    6.00    2.00
  -2  -4  -8    0.30    2.30
  -2   4  -8    2.40    3.40
  -4  -4  -8    3.60    2.00
   4  -4   8   12.40    2.80
   4  -4   8   -0.80    3.10
  -4  -4  -8    8.40    2.60
  -4  -4  -8    2.20    3.00
  -4  -4  -8    5.70    3.50
  -4   4  -8    5.40    1.90
  -4   4  -8    8.10    3.70
  -6  -4  -8   11.90    3.60
  -6  -4  -8    9.10    2.20
  -6  -4  -8    8.10    2.50
  -6  -4  -8   14.70    4.30
   6  -4   8    8.90    3.20
  -6   4  -8   11.70    3.70
  -6   4  -8   11.30    2.60
  -8  -4  -8   13.20    2.50
  -8  -4  -8   16.70    4.30
   8  -4   8   13.60    3.60
  -8  -4  -8   13.00    4.10
  -8   4  -8   26.10    4.20
 -10  -4  -8    5.40    4.30
 -10  -4  -8   -3.70    2.90
 -10   4  -8    4.90    4.00
 -28   0   9    5.30    3.50
 -28   0   9   -1.50    5.30
 -26   0   9    0.70    3.00
 -26   0   9   -1.40    4.80
 -26   0   9    4.00    3.60
 -26   0   9    5.80    4.00
  24   0  -9    2.80    3.30
 -24   0   9    2.90    2.40
 -24   0   9    1.10    3.80
 -24   0   9    1.20    3.60
 -24   0   9   -4.10    2.90
  24   0  -9    7.40    3.60
 -22   0   9    1.70    2.00
 -22   0   9    3.20    3.00
  22   0  -9    2.60    3.10
 -22   0   9   -1.70    2.70
 -22   0   9    1.50    2.40
  22   0  -9   -1.20    2.80
 -20   0   9    2.20    2.10
 -20   0   9    0.10    2.80
 -20   0   9    0.40    2.50
  20   0  -9    1.40    2.50
 -20   0   9    0.50    1.70
  20   0  -9   -3.00    2.40
 -18   0   9   -1.70    2.20
  18   0  -9    0.40    2.50
 -18   0   9   -0.70    1.70
  18   0  -9    3.10    2.20
 -18   0   9   -0.10    1.90
 -18   0   9    0.80    1.50
  16   0  -9   -1.40    2.10
 -16   0   9    1.70    1.60
 -16   0   9    1.60    1.60
  16   0  -9    1.60    2.00
 -16   0   9   -0.70    1.40
  14   0  -9   -0.40    1.40
 -14   0   9   -0.10    1.30
 -14   0   9   -2.70    1.60
 -14   0   9   -2.20    1.50
  14   0  -9   -0.50    1.50
 -12   0   9    1.00    1.30
  12   0  -9   -2.70    1.70
 -12   0   9   -0.70    1.20
  12   0  -9   -1.70    1.30
 -12   0   9   -2.60    1.40
  12   0  -9   -0.50    1.20
 -10   0   9   -0.40    1.30
  10   0  -9    0.40    1.40
 -10   0   9   -2.10    1.40
 -10   0   9   -1.00    1.20
  10   0  -9    0.70    1.10
  10   0  -9   -1.90    1.30
   8   0  -9   -0.40    1.30
   8   0  -9   -0.40    1.30
  -8   0   9    0.50    1.00
  -8   0   9    0.50    1.30
   8   0  -9   -0.50    1.00
  -8   0   9    0.40    1.30
   6   0  -9    0.20    1.30
  -6   0   9   -0.70    1.10
   6   0  -9   -2.20    1.10
   6   0  -9   -0.30    1.00
  -6   0   9    0.50    1.00
  -4   0   9   -0.10    1.30
   4   0  -9   -0.90    1.00
   4   0  -9    0.40    1.10
   4   0  -9   -0.20    1.40
  -4   0   9    1.30    1.00
  -4   0   9    1.10    1.20
   2   0  -9   -0.60    1.10
   2   0  -9   -0.70    1.20
  -2   0   9    2.60    1.30
   2   0  -9    0.90    1.00
  -2   0   9    1.00    1.20
  -2   0   9   -1.40    1.00
   0   0  -9    0.30    1.20
   0   0  -9   -0.10    1.20
   0   0   9   -0.80    0.90
   0   0  -9    0.00    1.10
   0   0   9   -0.50    1.30
   0   0   9   -1.20    1.10
  -2   0  -9   -0.50    1.10
  -2   0  -9    1.10    1.10
   2   0   9    0.70    2.10
   2   0   9   -1.10    1.10
   2   0   9    2.40    1.00
   4   0   9    0.10    1.20
  -4   0  -9    0.10    1.10
   4   0   9   -0.40    1.20
  -4   0  -9   -0.10    1.00
   4   0   9   -0.20    1.20
  -4   0  -9    2.50    1.30
  -6   0  -9    2.70    1.50
   6   0   9    0.90    1.10
   6   0   9    0.50    1.30
  -6   0  -9   -0.40    1.30
  -6   0  -9   -0.20    1.20
   6   0   9    0.90    1.30
  -8   0  -9    1.50    1.60
   8   0   9    1.00    1.40
  -8   0  -9   -0.70    1.20
   8   0   9    0.40    1.20
   8   0   9    0.40    1.40
  -8   0  -9    3.20    1.60
 -10   0  -9   -0.10    1.70
  10   0   9   -0.80    1.60
 -10   0  -9    0.20    1.50
 -10   0  -9    0.50    1.60
  10   0   9   -1.60    1.30
 -12   0  -9    0.80    1.50
  12   0   9    0.60    1.60
 -12   0  -9   -2.00    1.90
 -12   0  -9   -1.70    1.90
  12   0   9    0.50    2.00
  12   0   9    0.60    1.90
  14   0   9   -4.10    1.90
 -14   0  -9    0.70    2.10
  14   0   9    1.00    2.40
  14   0   9   -0.70    1.70
 -14   0  -9   -1.60    2.00
 -14   0  -9   -0.20    1.60
 -16   0  -9   -1.10    2.10
 -16   0  -9   -3.00    2.40
 -16   0  -9   -1.30    1.90
  16   0   9   -0.70    2.20
  16   0   9   -1.10    2.60
  16   0   9    0.70    2.30
  18   0   9   -1.60    2.50
  18   0   9    2.20    2.80
 -18   0  -9   -0.40    2.80
 -18   0  -9    2.20    2.80
  18   0   9    0.60    2.90
 -18   0  -9   -1.20    2.30
 -20   0  -9   -0.30    3.90
  20   0   9    2.40    3.60
  20   0   9   -4.10    3.30
 -20   0  -9    4.20    2.80
 -20   0  -9   -4.70    3.50
  22   0   9    3.70    4.00
 -22   0  -9    9.40    3.50
 -22   0  -9    0.90    4.10
 -22   0  -9   -1.50    4.00
  22   0   9    3.50    4.60
 -24   0  -9    2.30    3.80
 -24   0  -9    0.50    5.00
 -27  -1   9   12.30    4.70
  27  -1  -9    3.90    6.30
  27  -1  -9   -1.10    5.80
 -27  -1   9   15.70    4.20
 -27   1   9    8.30    6.70
  25  -1  -9   -0.10    4.70
 -25  -1   9   -0.30    3.60
 -25  -1   9   13.50    3.60
  25  -1  -9    4.70    4.40
 -25   1   9    4.50    5.00
 -25   1   9    1.20    2.30
 -25   1   9    4.80    4.60
  23  -1  -9   43.70    5.20
 -23  -1   9   42.10    4.80
 -23  -1   9   34.10    4.10
 -23  -1   9   31.00    3.60
 -23  -1   9   31.50    4.70
  23  -1  -9   35.40    4.80
 -23   1   9   43.20    5.10
  23   1  -9   33.40    3.90
 -23   1   9   43.90    3.60
 -23   1   9   43.30    5.30
 -21  -1   9   61.99    5.60
  21  -1  -9   54.89    5.50
 -21  -1   9   50.59    5.60
  21  -1  -9   53.59    6.30
 -21  -1   9   56.89    4.90
 -21  -1   9   60.59    6.00
  21   1  -9   55.09    5.60
 -21   1   9   46.30    6.10
 -21   1   9   52.59    6.60
 -21   1   9   55.99    3.70
 -21   1   9   61.99    3.50
  19  -1  -9  210.38    9.00
 -19  -1   9  198.48    8.10
 -19  -1   9  191.18    8.00
 -19  -1   9  201.18    8.30
  19  -1  -9  194.38    8.70
 -19   1   9  193.68    8.60
  19   1  -9  188.88    8.00
 -19   1   9  200.88    6.20
 -19   1   9  193.38    6.30
  19   1  -9  193.48    8.30
 -19   1   9  205.08    8.90
  17  -1  -9    5.90    2.10
 -17  -1   9    5.80    2.30
 -17  -1   9    3.30    2.00
  17  -1  -9    2.50    2.40
 -17  -1   9    3.00    2.30
 -17   1   9    1.20    1.70
 -17   1   9    2.80    1.20
 -17   1   9    0.80    1.40
  17   1  -9    1.60    2.00
 -17   1   9    5.80    2.20
  17   1  -9    4.20    2.30
 -15  -1   9  535.55   15.40
  15  -1  -9  555.14   16.00
  15  -1  -9  564.14   16.20
 -15  -1   9  539.85   15.60
 -15  -1   9  529.15   15.70
 -15   1   9  521.45   15.80
 -15   1   9  530.05   15.90
 -15   1   9  530.95   14.00
 -15   1   9  535.55   13.90
  15   1  -9  538.05   15.50
  15   1  -9  535.65   15.50
 -13  -1   9  510.35   14.40
 -13  -1   9  497.25   14.50
  13  -1  -9  493.15   14.90
 -13  -1   9  510.75   14.60
  13  -1  -9  501.55   14.80
  13   1  -9  506.85   14.30
 -13   1   9  499.85   13.00
  13   1  -9  518.25   14.50
 -13   1   9  500.45   14.80
 -13   1   9  495.95   14.70
  13   1  -9  479.05   14.30
 -11  -1   9   69.99    4.20
 -11  -1   9   70.89    4.10
  11  -1  -9   67.89    3.00
  11  -1  -9   74.09    4.60
  11  -1  -9   68.99    4.40
 -11  -1   9   73.29    4.10
  11   1  -9   71.99    4.00
 -11   1   9   67.49    4.30
 -11   1   9   73.59    4.20
 -11   1   9   73.09    3.00
  11   1  -9   67.89    4.00
  11   1  -9   69.09    4.00
  -9  -1   9  123.49    5.20
   9  -1  -9  121.99    4.10
   9  -1  -9  120.79    5.30
  -9  -1   9  120.29    5.10
  -9  -1   9  124.39    5.20
   9  -1  -9  126.19    5.60
  -9   1   9  119.39    4.10
   9   1  -9  116.89    5.00
  -9   1   9  129.89    5.40
   9   1  -9  119.79    5.00
   9   1  -9  119.29    5.10
  -7  -1   9   78.69    4.10
   7  -1  -9   84.19    4.30
   7  -1  -9   85.39    4.40
   7  -1  -9   82.09    3.20
  -7  -1   9   83.59    4.10
   7   1  -9   79.29    4.00
   7   1  -9   83.99    4.10
   7   1  -9   81.69    3.90
  -7   1   9   75.39    4.10
  -7   1   9   83.59    4.30
  -7   1   9   86.09    3.20
   5  -1  -9  169.28    6.40
  -5  -1   9  174.68    6.30
  -5  -1   9  182.78    6.30
   5  -1  -9  177.28    6.50
   5  -1  -9  178.48    5.50
  -5  -1   9  173.48    6.40
   5   1  -9  176.98    6.30
  -5   1   9  182.08    5.50
  -5   1   9  179.48    6.40
   5   1  -9  175.88    6.20
  -5   1   9  173.88    6.40
   5   1  -9  175.78    6.20
   3  -1  -9    0.80    0.90
   3  -1  -9   -0.40    1.40
  -3  -1   9    2.00    1.20
  -3  -1   9   -0.70    1.30
   3  -1  -9    2.50    1.30
  -3  -1   9    2.50    1.40
  -3   1   9    1.50    1.30
  -3   1   9    0.90    0.90
  -3   1   9    0.70    1.40
   3   1  -9    0.00    1.20
   3   1  -9    0.30    1.30
   3   1  -9    1.50    2.00
  -1  -1   9    6.80    1.40
  -1  -1   9    8.90    1.80
   1  -1  -9    8.60    1.60
   1  -1  -9    7.00    1.50
   1  -1  -9    7.40    1.30
  -1  -1   9    6.30    1.30
   1   1  -9    8.90    1.60
  -1   1   9    7.90    1.30
   1   1  -9    9.50    2.10
  -1   1   9    6.60    1.70
   1   1  -9    5.40    1.40
   1  -1   9  127.89    5.10
  -1  -1  -9  121.09    5.00
   1  -1   9  118.59    4.80
   1  -1   9  124.19    5.20
  -1  -1  -9  123.59    4.60
  -1  -1  -9  125.39    5.10
  -1   1  -9  128.49    5.10
  -1   1  -9  124.59    5.00
   1   1   9  116.19    5.70
   1   1   9  121.99    5.00
   1   1   9  122.99    4.50
  -1   1  -9  126.79    5.10
   3  -1   9   36.70    2.70
   3  -1   9   41.30    3.10
   3  -1   9   32.70    3.20
  -3  -1  -9   36.80    2.70
  -3  -1  -9   39.20    3.10
   3   1   9   41.00    3.00
  -3   1  -9   42.10    3.20
  -3   1  -9   34.30    2.90
  -3   1  -9   35.60    3.00
   3   1   9   34.80    3.00
   3   1   9   36.00    2.90
   5  -1   9   53.99    3.60
  -5  -1  -9   47.40    3.40
   5  -1   9   51.29    3.50
  -5  -1  -9   53.29    3.50
  -5  -1  -9   50.19    3.10
   5  -1   9   56.49    3.80
   5   1   9   50.39    3.20
   5   1   9   52.59    3.40
  -5   1  -9   55.89    3.50
  -5   1  -9   50.59    3.90
   5   1   9   47.30    3.20
  -5   1  -9   53.39    3.70
  -7  -1  -9   58.69    3.80
   7  -1   9   62.59    4.10
   7  -1   9   58.49    6.60
  -7  -1  -9   61.99    3.80
   7  -1   9   67.79    4.00
  -7  -1  -9   60.09    3.60
   7   1   9   60.79    3.70
   7   1   9   61.99    3.60
  -7   1  -9   60.89    5.00
   7   1   9   63.59    3.80
  -7   1  -9   59.69    3.70
  -7   1  -9   65.59    4.20
   9  -1   9    1.60    1.60
  -9  -1  -9    3.10    1.70
  -9  -1  -9    5.10    1.80
   9  -1   9    2.40    1.80
   9  -1   9    2.60    1.70
  -9  -1  -9    2.40    1.50
  -9   1  -9    2.10    1.50
   9   1   9    2.30    1.60
   9   1   9    4.30    1.80
   9   1   9    3.60    1.70
  -9   1  -9    3.00    1.90
  -9   1  -9    2.40    1.50
  11  -1   9   -0.20    1.70
 -11  -1  -9    1.50    1.90
  11  -1   9   -0.60    1.80
 -11  -1  -9    0.60    1.70
  11  -1   9   -1.60    1.60
 -11  -1  -9   -1.40    1.50
  11   1   9   -0.20    1.50
  11   1   9    0.40    1.60
 -11   1  -9   -1.10    1.60
 -11   1  -9   -0.30    1.80
  11   1   9   -0.70    1.80
 -11   1  -9   -0.90    1.60
 -13  -1  -9   26.40    3.10
 -13  -1  -9   20.40    2.80
  13  -1   9   22.80    2.80
  13  -1   9   30.30    3.50
 -13  -1  -9   19.60    2.80
  13  -1   9   28.30    3.60
 -13   1  -9   20.30    3.00
  13   1   9   19.20    2.50
 -13   1  -9   12.10    4.20
 -13   1  -9   14.70    2.40
  13   1   9   18.60    2.40
  13   1   9   27.60    3.10
  15  -1   9   -0.30    5.10
 -15  -1  -9    0.80    2.20
  15  -1   9    3.20    2.10
  15  -1   9   -2.50    2.10
 -15  -1  -9    1.40    2.20
 -15  -1  -9   -3.90    2.10
  15   1   9   -1.10    2.00
  15   1   9    2.30    2.10
 -15   1  -9   -1.80    2.40
 -15   1  -9    1.10    1.90
 -15   1  -9    2.60    2.40
  15   1   9    3.10    2.20
 -17  -1  -9   55.69    5.70
 -17  -1  -9   59.69    5.20
  17  -1   9   51.99    5.40
  17  -1   9   70.79    6.70
 -17  -1  -9   55.39    5.60
  17  -1   9   67.79    6.00
  17   1   9   74.29    5.50
  17   1   9   51.49    5.90
 -17   1  -9   65.89    5.90
 -17   1  -9   71.19    5.30
  17   1   9   63.69    5.70
 -17   1  -9   64.09    6.30
 -19  -1  -9    1.00    2.80
  19  -1   9    2.40    3.50
 -19  -1  -9    0.00    2.80
 -19  -1  -9    1.70    3.20
  19  -1   9   -2.70    3.60
 -19   1  -9    4.70    3.70
  19   1   9   -0.10    2.70
 -19   1  -9   -3.30    2.60
  19   1   9   -1.40    3.50
 -19   1  -9   -0.50    3.30
 -21  -1  -9   15.00    4.30
  21  -1   9   18.90    4.50
 -21  -1  -9   20.90    4.30
  21  -1   9   13.30    4.40
 -21  -1  -9   10.20    3.60
 -21   1  -9   13.80    4.50
 -21   1  -9   16.60    3.50
 -21   1  -9   16.70    5.00
 -23  -1  -9   -0.90    4.40
  23  -1   9    6.60    6.10
 -23  -1  -9   -1.10    3.90
  23  -1   9    5.10    4.30
 -23   1  -9   -2.00    3.90
 -23   1  -9   -2.10    5.00
 -23   1  -9   10.80    5.80
 -25  -1  -9    3.70    5.40
 -25   1  -9   10.60    4.80
  24  -2  -9   23.60    4.50
 -24  -2   9   24.20    4.60
 -24  -2   9   28.10    4.60
  22  -2  -9   63.39    7.60
 -22  -2   9   46.50    4.70
 -22  -2   9   60.79    6.10
  22  -2  -9   39.80    5.90
 -22   2   9   64.89    8.60
 -20  -2   9   73.09    5.90
  20  -2  -9   69.59    7.00
  20  -2  -9   63.29    7.80
 -20  -2   9   63.59    5.80
 -20  -2   9   69.19    5.60
  20   2  -9   62.79    7.00
 -20   2   9   68.99    6.90
 -20   2   9   57.99    6.20
 -18  -2   9   14.10    2.70
 -18  -2   9   13.40    2.90
  18  -2  -9   17.40    3.50
  18  -2  -9   11.20    3.50
 -18   2   9    9.60    3.00
 -18   2   9   14.20    3.50
  18   2  -9   14.80    3.20
 -16  -2   9   -2.00    1.70
  16  -2  -9    2.40    2.80
 -16  -2   9    4.20    2.80
  16  -2  -9    0.40    2.20
 -16  -2   9    3.20    2.30
  16   2  -9    0.50    2.00
 -16   2   9   -0.70    2.40
 -16   2   9    1.70    2.50
  16   2  -9    2.30    2.10
  14  -2  -9    2.70    3.60
 -14  -2   9   -0.90    1.80
  14  -2  -9    2.60    2.70
 -14  -2   9    3.70    2.60
 -14  -2   9    0.10    1.50
 -14   2   9   -1.10    2.50
  14   2  -9   -0.70    1.80
  14   2  -9    3.00    1.90
 -14   2   9    2.70    2.60
 -12  -2   9  279.47    9.30
  12  -2  -9  294.47   10.00
 -12  -2   9  280.37    9.50
  12  -2  -9  287.37   10.30
 -12  -2   9  280.67    9.90
  12   2  -9  292.97    9.10
 -12   2   9  285.37    9.70
 -12   2   9  277.17    9.70
  12   2  -9  279.97    8.90
 -10  -2   9   33.30    3.40
 -10  -2   9   31.30    3.20
  10  -2  -9   31.30    3.70
  10  -2  -9   34.70    4.20
  10   2  -9   31.40    3.10
  10   2  -9   30.00    3.00
 -10   2   9   30.90    3.50
 -10   2   9   33.60    3.70
  -8  -2   9   35.10    3.90
  -8  -2   9   34.90    3.20
   8  -2  -9   36.60    4.00
  -8  -2   9   34.50    3.50
   8  -2  -9   42.40    3.60
   8   2  -9   40.80    3.00
   8   2  -9   37.00    3.80
   8   2  -9   37.30    3.10
  -8   2   9   39.30    3.30
  -8   2   9   36.90    1.50
   6  -2  -9  141.09    4.30
  -6  -2   9  138.39    5.70
   6  -2  -9  136.39    5.80
  -6  -2   9  142.69    6.30
   6  -2  -9  140.59    6.10
  -6  -2   9  136.69    5.60
   6   2  -9  139.69    5.30
  -6   2   9  142.69    5.80
  -6   2   9  136.39    4.20
   6   2  -9  146.79    6.00
  -6   2   9  143.19    5.80
   6   2  -9  141.69    5.30
   4  -2  -9  112.09    5.30
  -4  -2   9  111.19    5.00
   4  -2  -9  111.29    3.90
   4  -2  -9  114.99    5.10
  -4  -2   9  110.79    4.90
  -4  -2   9  108.59    5.30
  -4   2   9  109.89    4.90
  -4   2   9  107.39    3.70
  -4   2   9  114.49    4.90
   4   2  -9  110.69    4.60
   4   2  -9  112.39    4.70
   4   2  -9  119.49    5.30
   2  -2  -9   13.60    1.90
  -2  -2   9   14.20    2.40
  -2  -2   9   13.30    2.10
   2  -2  -9   12.20    2.00
   2  -2  -9   12.10    1.50
  -2  -2   9   11.20    1.80
   2   2  -9   10.50    1.70
   2   2  -9   14.00    1.80
   2   2  -9   11.10    2.00
  -2   2   9   13.70    2.00
  -2   2   9   10.30    1.30
  -2   2   9    9.30    1.70
   0  -2   9   -0.60    1.60
   0  -2  -9    1.50    1.30
   0  -2  -9    1.80    1.20
   0  -2   9    2.60    1.50
   0  -2  -9    3.20    1.60
   0  -2   9    1.30    1.30
   0   2  -9    2.50    1.30
   0   2  -9    2.60    1.70
   0   2   9    3.00    1.30
   0   2  -9   -1.30    1.20
   0   2   9    0.20    1.20
   0   2   9    0.90    1.10
   2  -2   9   43.00    3.60
   2  -2   9   48.20    3.80
   2  -2   9   40.70    3.40
  -2  -2  -9   43.70    3.00
  -2  -2  -9   43.70    3.40
  -2  -2  -9   48.40    3.50
  -2   2  -9   36.40    3.50
   2   2   9   44.50    3.20
  -2   2  -9   44.10    3.30
   2   2   9   40.80    3.20
  -2   2  -9   43.70    3.20
  -4  -2  -9   -0.10    1.40
  -4  -2  -9    1.00    1.50
   4  -2   9    2.10    1.80
   4  -2   9   -2.10    1.60
  -4  -2  -9    0.00    1.40
   4  -2   9    1.30    1.50
  -4   2  -9    3.40    1.70
  -4   2  -9    0.20    1.40
   4   2   9    1.90    1.40
   4   2   9   -0.70    1.30
   4   2   9   -0.60    1.30
  -4   2  -9    1.30    1.60
   6  -2   9  141.09    6.30
   6  -2   9  156.08    6.30
   6  -2   9  141.39    6.30
  -6  -2  -9  140.59    5.70
  -6  -2  -9  142.89    6.00
   6   2   9  146.59    5.80
  -6   2  -9  150.78    6.30
   6   2   9  145.79    5.50
   6   2   9  148.89    5.60
  -6   2  -9  145.09    6.00
   8  -2   9   28.50    3.80
  -8  -2  -9   27.70    3.20
  -8  -2  -9   31.90    3.40
   8  -2   9   21.30    2.80
   8  -2   9   30.20    3.50
  -8  -2  -9   26.40    3.50
  -8   2  -9   27.50    2.90
  -8   2  -9   22.50    2.80
   8   2   9   28.20    3.00
  -8   2  -9   30.10    3.90
   8   2   9   24.40    3.10
   8   2   9   32.10    3.40
 -10  -2  -9   75.59    4.70
  10  -2   9   70.39    5.00
  10  -2   9   65.69    5.30
 -10  -2  -9   82.89    4.90
  10  -2   9   81.89    5.10
 -10  -2  -9   76.69    4.80
  10   2   9   74.49    4.40
 -10   2  -9   73.19    5.00
  10   2   9   69.49    4.30
 -10   2  -9   76.89    4.90
  10   2   9   66.69    4.60
 -12  -2  -9    7.90    2.30
 -12  -2  -9    8.30    2.60
  12  -2   9    6.70    3.20
 -12  -2  -9    8.70    2.30
  12  -2   9    4.80    2.80
  12  -2   9   12.20    3.00
 -12   2  -9    8.80    2.70
 -12   2  -9    6.80    2.70
  12   2   9    9.90    1.90
 -12   2  -9   12.00    2.60
  12   2   9    7.00    2.10
  12   2   9    8.00    2.50
  14  -2   9   94.39    7.00
 -14  -2  -9   77.99    5.70
  14  -2   9   92.29    6.20
  14  -2   9   72.89    5.90
 -14  -2  -9   78.99    5.70
 -14  -2  -9   77.09    5.50
  14   2   9   77.29    5.20
 -14   2  -9   77.29    5.50
  14   2   9   79.69    5.80
  14   2   9   86.99    5.20
 -14   2  -9   86.59    6.40
 -14   2  -9   75.89    6.00
  16  -2   9    2.90    3.30
 -16  -2  -9    4.40    2.80
 -16  -2  -9    3.30    2.90
  16  -2   9    7.00    3.40
 -16  -2  -9    0.00    2.60
  16  -2   9    8.40    3.50
 -16   2  -9   -2.70    3.10
 -16   2  -9    1.10    2.60
 -16   2  -9    3.40    3.40
 -18  -2  -9    0.20    2.90
 -18  -2  -9    3.00    3.20
  18  -2   9    6.90    3.80
 -18  -2  -9   -2.40    3.20
  18  -2   9    2.40    4.40
 -18   2  -9   -4.30    3.60
 -18   2  -9    1.40    3.00
  18   2   9    4.90    4.00
 -18   2  -9    1.80    4.10
 -20  -2  -9   -1.30    3.80
 -20  -2  -9   -2.10    3.60
  20  -2   9    6.50    4.40
 -20   2  -9   -2.60    3.40
 -22  -2  -9    0.60    4.50
  22  -2   9    6.10    5.40
 -22  -2  -9   10.70    4.60
 -22   2  -9   -6.00    3.90
  21  -3  -9    5.50    4.30
  19  -3  -9   -0.40    3.60
 -19  -3   9    3.00    2.70
 -19  -3   9    3.70    3.50
 -17  -3   9    0.70    2.80
 -17  -3   9   -0.60    2.50
  17  -3  -9    4.60    3.50
  17   3  -9    0.80    2.20
 -15  -3   9    0.90    2.00
  15  -3  -9    5.60    3.80
  15  -3  -9    3.30    2.80
  15   3  -9    4.80    2.00
 -13  -3   9    3.40    2.40
  13  -3  -9   -0.80    3.20
  13  -3  -9    1.70    2.50
 -13  -3   9    0.30    2.00
  13   3  -9   -1.30    1.60
 -13   3   9   -0.20    2.70
  11  -3  -9    5.70    2.40
 -11  -3   9    5.40    2.20
 -11  -3   9    6.10    2.10
  11  -3  -9   14.30    3.40
  11   3  -9   10.30    1.80
  11   3  -9   14.40    1.90
 -11   3   9   11.60    3.00
  -9  -3   9   87.79    5.00
  -9  -3   9   75.99    4.50
   9  -3  -9   89.09    5.40
   9  -3  -9   88.79    6.40
   9   3  -9   85.09    5.70
   9   3  -9   81.59    4.00
   9   3  -9   79.79    3.80
  -7  -3   9    0.10    1.80
   7  -3  -9    2.20    2.00
   7  -3  -9    1.20    2.50
  -7  -3   9    1.10    1.80
  -7  -3   9    4.60    3.10
  -7   3   9    0.60    2.00
  -7   3   9    4.40    2.10
   7   3  -9    0.10    2.30
   7   3  -9    0.80    1.40
   7   3  -9    0.70    1.50
  -5  -3   9   21.10    3.40
   5  -3  -9   19.90    2.60
   5  -3  -9   18.90    1.70
  -5  -3   9   20.30    2.60
   5  -3  -9   21.00    1.80
   5  -3  -9   22.70    3.20
  -5  -3   9   18.40    2.40
  -5   3   9   21.30    2.50
  -5   3   9   18.80    2.50
   5   3  -9   20.10    2.00
   5   3  -9   19.70    3.00
   3  -3  -9   55.29    4.70
  -3  -3   9   51.79    5.70
   3  -3  -9   56.39    3.00
   3  -3  -9   56.99    3.90
  -3  -3   9   53.89    4.00
  -3  -3   9   55.29    4.30
   3   3  -9   54.19    4.80
  -3   3   9   53.09    3.70
   3   3  -9   56.29    3.40
  -3   3   9   47.50    3.80
   3   3  -9   57.29    3.30
   1  -3  -9  421.66   12.50
  -1  -3   9  409.56   13.50
  -1  -3   9  421.26   12.70
   1  -3  -9  430.06   12.70
  -1  -3   9  425.76   12.60
   1  -3  -9  420.06   11.50
   1   3  -9  431.06   13.30
  -1   3   9  413.66   11.80
   1   3  -9  406.66   11.80
   1   3  -9  434.46   12.00
  -1   3   9  420.26   11.80
  -1  -3  -9   20.80    2.50
   1  -3   9   25.10    2.80
   1  -3   9   21.40    2.90
  -1  -3  -9   26.20    3.00
  -1  -3  -9   24.80    2.80
   1  -3   9   25.90    3.70
  -1   3  -9   28.20    3.40
   1   3   9   21.80    2.70
   1   3   9   20.00    2.20
  -1   3  -9   25.80    2.50
  -1   3  -9   21.20    2.30
  -3  -3  -9  155.98    6.30
   3  -3   9  140.69    7.50
   3  -3   9  154.48    6.80
   3  -3   9  163.48    6.70
  -3  -3  -9  149.39    6.20
  -3  -3  -9  150.98    5.90
  -3   3  -9  153.08    6.20
  -3   3  -9  147.39    6.00
  -3   3  -9  151.48    7.10
   3   3   9  143.59    5.40
   3   3   9  147.79    5.40
   5  -3   9   44.40    4.60
  -5  -3  -9   42.80    4.00
  -5  -3  -9   47.50    3.70
   5  -3   9   33.90    3.80
  -5  -3  -9   46.60    4.10
   5   3   9   38.70    3.20
  -5   3  -9   42.00    4.50
   5   3   9   45.60    3.20
  -5   3  -9   38.10    3.90
  -5   3  -9   47.30    4.90
   5   3   9   40.30    3.80
   7  -3   9    9.00    2.90
  -7  -3  -9   11.70    2.60
   7  -3   9   12.60    3.40
   7  -3   9    9.60    2.70
  -7  -3  -9   13.40    2.60
  -7  -3  -9   12.70    2.30
  -7   3  -9   13.30    2.90
   7   3   9   12.70    1.90
   7   3   9   16.40    2.80
  -7   3  -9   11.00    2.80
   7   3   9   10.70    1.80
   9  -3   9    0.70    2.50
   9  -3   9    2.00    3.50
   9  -3   9    4.10    3.10
  -9  -3  -9    4.60    2.00
  -9  -3  -9   -2.10    2.20
  -9  -3  -9    1.80    2.70
   9   3   9    3.50    1.70
  -9   3  -9    0.20    2.50
  -9   3  -9   -1.30    2.70
   9   3   9    2.10    2.60
 -11  -3  -9    1.80    3.10
 -11  -3  -9    2.00    2.60
  11  -3   9   17.10    7.20
  11  -3   9   -3.70    2.90
  11  -3   9    8.90    3.60
 -11   3  -9    1.70    2.80
  11   3   9    5.60    3.10
 -11   3  -9    1.60    3.10
  11   3   9    0.80    1.80
 -13  -3  -9    0.90    2.90
 -13  -3  -9    1.40    2.40
  13  -3   9    0.80    3.30
 -13  -3  -9    1.40    3.40
  13   3   9   -5.50    1.90
 -13   3  -9    2.40    3.10
 -15  -3  -9    5.60    4.00
  15  -3   9   13.20    3.70
 -15  -3  -9    8.10    3.10
  15   3   9    7.70    2.30
 -15   3  -9    1.70    3.60
 -17  -3  -9   12.20    4.70
  17  -3   9   15.90    5.00
 -17   3  -9    6.30    4.10
 -10  -4   9    0.80    3.20
  -8  -4   9    1.00    2.60
  -8  -4   9    6.00    2.40
   8  -4  -9    5.00    2.90
   6  -4  -9   -1.70    2.50
  -6  -4   9    1.10    2.60
  -6  -4   9   -2.00    2.30
  -6   4   9    2.80    2.10
   4  -4  -9   71.99    8.00
   4  -4  -9   61.39    5.00
  -4  -4   9   72.19    5.40
  -4  -4   9   64.29    5.10
   4   4  -9   69.39    7.30
  -2  -4   9   28.60    3.20
  -2  -4   9   27.10    3.70
   2  -4  -9   28.50    3.60
   2  -4  -9   28.90    3.10
   2   4  -9   26.50    4.30
   0  -4   9   -0.40    2.80
   0  -4  -9   -1.50    2.60
   0  -4  -9    4.10    2.20
   0  -4  -9    2.80    2.30
   0  -4   9    5.20    2.70
   0   4  -9   -8.50    3.50
  -2  -4  -9   -6.50    2.50
  -2  -4  -9    4.10    2.20
   2  -4   9    1.80    2.70
  -2  -4  -9   -1.40    2.60
  -2   4  -9   -0.10    1.70
  -2   4  -9    1.20    3.70
  -4  -4  -9    0.20    2.10
  -4  -4  -9   -1.00    3.00
  -4  -4  -9    0.90    2.90
   4  -4   9    4.60    2.90
  -4   4  -9    4.50    2.50
  -4   4  -9   -1.80    3.80
  -6  -4  -9   15.60    3.00
   6  -4   9   15.10    5.20
  -6  -4  -9   12.30    3.80
  -6  -4  -9   17.20    3.20
  -6   4  -9   18.40    4.10
  -8  -4  -9   -2.80    3.70
  -8   4  -9   -0.70    4.20
 -26   0  10    2.20    3.40
 -26   0  10   -2.60    4.30
 -26   0  10    3.70    4.00
 -24   0  10  162.38    7.90
 -24   0  10  144.79    7.20
  24   0 -10  143.69   10.20
 -24   0  10  146.89    9.10
 -24   0  10  146.69    9.70
  24   0 -10  151.68    9.30
 -22   0  10    2.80    4.40
 -22   0  10   -3.60    2.10
 -22   0  10   -0.40    3.90
  22   0 -10   -1.50    3.10
 -22   0  10    0.30    2.80
  22   0 -10    1.40    4.00
 -20   0  10   85.99    5.50
  20   0 -10   79.49    6.60
 -20   0  10   81.89    6.10
  20   0 -10   83.89    6.30
 -20   0  10   79.59    4.70
  18   0 -10  147.49    7.40
 -18   0  10  137.09    6.10
  18   0 -10  148.09    7.20
 -18   0  10  144.99    7.40
  16   0 -10 1236.68   33.00
 -16   0  10 1240.78   33.10
  16   0 -10 1285.77   33.20
 -16   0  10 1239.78   33.00
 -16   0  10 1269.97   31.90
 -14   0  10  236.68    7.80
  14   0 -10  236.18    8.70
  14   0 -10  238.78    9.00
 -14   0  10  228.38    8.60
 -14   0  10  248.58    8.90
 -12   0  10   22.30    2.20
  12   0 -10   25.90    2.80
 -12   0  10   28.20    3.40
 -12   0  10   30.70    3.50
  12   0 -10   23.80    2.70
  12   0 -10   23.20    2.80
  10   0 -10    9.00    1.90
 -10   0  10   13.10    2.20
  10   0 -10    8.10    1.50
 -10   0  10   10.50    1.70
 -10   0  10   10.10    2.10
  10   0 -10    7.50    1.90
  -8   0  10  148.79    6.00
  -8   0  10  151.08    6.10
   8   0 -10  152.68    6.10
   8   0 -10  143.69    5.40
   8   0 -10  152.58    6.10
  -8   0  10  141.69    5.50
   6   0 -10   16.40    1.90
  -6   0  10   13.90    2.00
  -6   0  10   14.50    2.00
   6   0 -10   16.90    2.20
   6   0 -10   14.40    2.00
  -6   0  10   14.50    2.10
  -4   0  10   57.99    3.90
   4   0 -10   56.19    3.30
   4   0 -10   64.59    3.80
  -4   0  10   55.99    3.60
   4   0 -10   55.59    3.70
  -4   0  10   58.89    3.20
   2   0 -10   64.19    3.70
  -2   0  10   60.89    3.80
   2   0 -10   64.69    3.80
  -2   0  10   63.19    3.30
  -2   0  10   61.29    3.80
   2   0 -10   59.69    3.30
   0   0  10   34.60    3.10
   0   0 -10   34.90    3.30
   0   0 -10   37.50    3.20
   0   0  10   31.00    3.20
   0   0 -10   36.60    2.70
   0   0  10   32.40    2.80
  -2   0 -10   23.50    3.00
   2   0  10   24.40    2.70
  -2   0 -10   21.90    2.80
   2   0  10   25.00    2.80
  -2   0 -10   25.00    2.60
   2   0  10   25.00    2.90
  -4   0 -10  340.57   10.60
  -4   0 -10  335.07   10.30
  -4   0 -10  333.77   10.60
   4   0  10  338.17   10.60
   4   0  10  349.96   10.30
   4   0  10  347.67   10.60
   6   0  10 1061.19   26.90
   6   0  10 1061.49   27.30
   6   0  10 1044.10   27.30
  -6   0 -10 1024.30   27.20
  -6   0 -10  996.10   26.90
  -6   0 -10 1032.30   27.20
   8   0  10  734.23   20.20
  -8   0 -10  737.43   20.00
  -8   0 -10  727.33   20.30
  -8   0 -10  723.73   20.10
   8   0  10  743.43   19.90
 -10   0 -10   21.00    2.60
 -10   0 -10   21.00    2.90
  10   0  10   22.20    2.50
  10   0  10   26.00    3.10
  10   0  10   24.90    2.90
 -10   0 -10   27.80    3.20
  12   0  10   18.70    2.70
  12   0  10   20.90    3.20
 -12   0 -10   14.40    2.60
  12   0  10   18.30    3.00
 -12   0 -10   18.10    2.90
 -12   0 -10   20.20    2.80
 -14   0 -10   42.60    4.20
  14   0  10   41.80    5.10
 -14   0 -10   43.30    4.90
 -14   0 -10   35.70    3.80
  14   0  10   40.20    4.80
  16   0  10  182.38    8.40
  16   0  10  187.18    8.70
 -16   0 -10  175.68    8.50
 -16   0 -10  183.18    7.70
  16   0  10  189.18    8.00
 -16   0 -10  189.78    8.50
 -18   0 -10    5.10    4.00
 -18   0 -10    6.00    2.70
  18   0  10   10.90    3.90
 -18   0 -10    1.60    3.40
  18   0  10    2.60    2.90
 -20   0 -10   28.00    3.90
  20   0  10   29.10    5.50
 -20   0 -10   31.80    4.90
  20   0  10   21.10    4.00
 -20   0 -10   29.50    5.10
 -22   0 -10   11.00    6.60
 -22   0 -10   11.10    4.00
 -22   0 -10    6.90    5.10
 -24   0 -10    2.70    5.70
 -24   0 -10    2.30    3.90
 -27  -1  10   -6.50    4.00
  27  -1 -10    5.90    8.30
 -27  -1  10   -2.40    4.90
 -25  -1  10   -2.90    3.80
  25  -1 -10    3.40    5.40
 -25  -1  10   -0.30    3.60
  25  -1 -10    8.50    4.50
 -25   1  10    0.10    4.80
 -25   1  10    0.90    5.00
 -23  -1  10    9.90    3.10
  23  -1 -10    5.60    4.00
 -23  -1  10   14.60    4.10
 -23  -1  10    6.70    7.10
  23  -1 -10   11.10    4.40
 -23   1  10    6.10    4.00
 -23   1  10   10.10    2.20
 -23   1  10    5.00    4.40
 -23   1  10    9.00    3.10
 -21  -1  10    1.90    2.80
  21  -1 -10    4.80    3.40
 -21  -1  10    5.40    3.10
 -21  -1  10    2.20    2.60
 -21  -1  10    1.40    3.10
  21  -1 -10    9.50    4.10
 -21   1  10    6.40    3.60
 -21   1  10    0.20    1.80
 -21   1  10    3.40    1.70
  21   1 -10    3.90    3.20
  21   1 -10   -1.70    4.20
 -21   1  10    6.00    3.50
  19  -1 -10   26.00    3.60
 -19  -1  10   22.70    3.60
 -19  -1  10   20.70    3.30
  19  -1 -10   20.90    3.40
 -19  -1  10   25.20    3.60
 -19   1  10   31.90    3.00
 -19   1  10   23.50    2.70
  19   1 -10   20.40    3.20
  19   1 -10   21.40    4.10
 -19   1  10   24.80    3.60
 -17  -1  10   37.10    3.60
 -17  -1  10   34.30    3.50
  17  -1 -10   40.40    4.30
 -17  -1  10   37.30    4.40
  17  -1 -10   45.20    6.70
 -17   1  10   41.00    4.10
 -17   1  10   37.80    2.70
 -17   1  10   42.00    3.00
  17   1 -10   42.80    4.70
 -17   1  10   42.00    4.20
  17   1 -10   37.70    4.60
  15  -1 -10   77.99    5.70
 -15  -1  10   80.69    5.00
 -15  -1  10   75.49    5.10
 -15  -1  10   90.29    5.30
  15  -1 -10   93.59    5.70
 -15   1  10   75.89    5.70
  15   1 -10   86.69    5.20
  15   1 -10   88.29    5.20
 -15   1  10   84.99    5.50
 -15   1  10   83.79    3.60
 -13  -1  10  989.60   25.90
  13  -1 -10  985.90   26.50
 -13  -1  10  983.60   26.30
 -13  -1  10  977.50   26.20
  13  -1 -10  982.50   26.50
 -13   1  10 1007.90   26.50
 -13   1  10  969.90   26.40
 -13   1  10  978.50   24.60
  13   1 -10  949.51   26.00
  13   1 -10  973.70   25.90
  13   1 -10 1000.80   26.10
  11  -1 -10   48.50    2.80
 -11  -1  10   46.10    3.80
  11  -1 -10   49.50    4.50
  11  -1 -10   48.60    4.10
 -11  -1  10   52.69    3.90
 -11  -1  10   46.60    3.90
 -11   1  10   46.10    4.00
  11   1 -10   45.20    3.70
  11   1 -10   47.70    3.70
  11   1 -10   49.10    4.00
 -11   1  10   49.20    4.10
 -11   1  10   49.99    2.70
  -9  -1  10   11.00    1.90
  -9  -1  10    9.40    1.70
  -9  -1  10   10.00    2.10
   9  -1 -10   17.00    2.40
   9  -1 -10   14.30    2.50
   9  -1 -10   12.60    1.50
  -9   1  10   11.90    1.90
   9   1 -10   12.50    2.00
   9   1 -10   12.80    2.00
  -9   1  10   11.70    1.50
   9   1 -10   14.20    2.30
  -9   1  10   10.30    1.80
   7  -1 -10   48.80    2.70
   7  -1 -10   51.29    3.90
  -7  -1  10   44.30    3.50
   7  -1 -10   48.40    3.70
  -7  -1  10   51.49    3.70
  -7  -1  10   47.30    3.80
  -7   1  10   47.60    2.70
   7   1 -10   48.70    3.40
   7   1 -10   42.70    3.50
  -7   1  10   47.30    3.80
   5  -1 -10  114.19    5.30
  -5  -1  10  129.39    5.30
   5  -1 -10  123.19    4.50
  -5  -1  10  124.49    5.50
   5  -1 -10  127.39    5.60
  -5  -1  10  127.79    5.40
  -5   1  10  125.89    4.50
   5   1 -10  125.49    5.30
  -5   1  10  127.89    5.50
   5   1 -10  127.39    5.30
  -5   1  10  122.69    5.30
   3  -1 -10   33.60    3.40
   3  -1 -10   32.00    3.20
   3  -1 -10   35.30    2.50
  -3  -1  10   27.70    3.20
  -3  -1  10   36.00    3.00
  -3  -1  10   29.40    3.10
  -3   1  10   28.80    3.00
   3   1 -10   33.40    3.20
   3   1 -10   27.20    2.90
  -3   1  10   32.30    2.40
  -3   1  10   36.20    3.20
   3   1 -10   31.40    3.00
  -1  -1  10   10.80    1.90
  -1  -1  10    9.10    1.90
   1  -1 -10    9.00    1.60
   1  -1 -10   10.80    2.00
   1  -1 -10    8.90    1.60
  -1  -1  10    8.10    1.90
  -1   1  10    9.40    1.80
   1   1 -10    9.20    1.80
  -1   1  10    9.40    1.80
   1   1 -10    8.00    1.50
   1   1 -10   12.10    2.00
  -1   1  10   11.90    1.60
  -1  -1 -10   63.69    4.00
  -1  -1 -10   62.49    3.90
   1  -1  10   60.69    3.80
   1  -1  10   61.89    4.00
  -1  -1 -10   58.69    3.30
   1  -1  10   61.39    3.70
   1   1  10   61.79    3.80
  -1   1 -10   61.99    3.90
   1   1  10   58.19    4.70
   1   1  10   61.39    3.30
  -1   1 -10   57.89    3.80
  -1   1 -10   55.49    3.70
   3  -1  10  135.79    5.50
  -3  -1 -10  134.79    5.60
   3  -1  10  126.39    5.70
  -3  -1 -10  129.09    5.50
   3  -1  10  126.29    5.60
  -3  -1 -10  128.59    5.20
   3   1  10  123.29    4.90
  -3   1 -10  123.49    5.70
   3   1  10  131.89    5.50
  -3   1 -10  125.29    5.40
   5  -1  10  586.54   16.10
  -5  -1 -10  563.14   15.70
  -5  -1 -10  548.65   15.90
   5  -1  10  566.44   16.20
   5  -1  10  579.94   17.50
  -5  -1 -10  572.04   16.10
   5   1  10  578.94   16.00
  -5   1 -10  577.64   16.20
   5   1  10  582.64   15.70
  -5   1 -10  565.54   16.00
   5   1  10  534.85   16.20
  -5   1 -10  557.14   15.90
   7  -1  10   55.49    4.20
   7  -1  10   54.69    4.40
  -7  -1 -10   54.99    4.10
   7  -1  10   60.09    4.00
  -7  -1 -10   54.69    4.00
  -7  -1 -10   60.29    3.80
   7   1  10   55.19    4.00
  -7   1 -10   47.60    4.20
  -7   1 -10   63.49    4.10
   7   1  10   49.50    3.80
   7   1  10   53.49    3.90
  -7   1 -10   52.39    4.20
   9  -1  10   53.29    4.20
   9  -1  10   48.30    4.40
  -9  -1 -10   48.70    4.20
  -9  -1 -10   51.79    4.20
  -9  -1 -10   50.49    3.80
   9  -1  10   46.80    4.30
  -9   1 -10   52.49    3.90
  -9   1 -10   54.19    4.40
  -9   1 -10   48.20    4.60
   9   1  10   48.00    4.00
   9   1  10   46.80    4.00
  11  -1  10   51.59    4.40
  11  -1  10   52.39    5.10
 -11  -1 -10   51.49    4.70
  11  -1  10   49.30    4.70
 -11  -1 -10   53.29    4.70
  11   1  10   55.39    4.50
  11   1  10   54.79    4.20
  11   1  10   44.70    4.40
 -11   1 -10   44.30    4.80
 -11   1 -10   45.70    4.10
 -11   1 -10   51.59    4.60
 -13  -1 -10   48.60    6.10
  13  -1  10   56.49    4.60
 -13  -1 -10   58.89    5.30
  13  -1  10   64.19    5.80
 -13  -1 -10   63.69    4.60
  13  -1  10   58.09    5.20
 -13   1 -10   57.49    5.40
  13   1  10   58.39    4.70
  13   1  10   61.29    5.00
 -13   1 -10   48.90    4.40
 -13   1 -10   64.69    5.50
  13   1  10   56.89    4.60
  15  -1  10   -0.30    3.00
  15  -1  10   -2.60    2.30
 -15  -1 -10    4.20    2.60
 -15  -1 -10    2.50    2.60
  15  -1  10   -2.30    2.50
 -15  -1 -10   -2.20    2.70
  15   1  10    3.30    2.70
 -15   1 -10    0.90    2.30
  15   1  10    1.60    2.50
 -15   1 -10    2.80    2.80
 -15   1 -10   -1.10    2.60
 -17  -1 -10    3.50    3.30
  17  -1  10    3.10    3.10
 -17  -1 -10    6.00    3.00
  17  -1  10   -1.60    3.20
 -17  -1 -10   -3.50    3.00
 -17   1 -10    0.00    3.40
  17   1  10   -0.20    3.00
 -17   1 -10   -0.90    3.20
  17   1  10    4.10    2.90
 -17   1 -10    4.60    2.70
 -19  -1 -10   39.20    5.20
  19  -1  10   49.10    5.70
 -19  -1 -10   46.60    5.60
 -19  -1 -10   45.90    5.10
  19  -1  10   40.50    4.70
 -19   1 -10   46.30    5.50
  19   1  10   58.29    6.70
 -19   1 -10   47.30    5.60
 -19   1 -10   33.80    4.20
 -21  -1 -10    1.30    3.50
  21  -1  10    5.10    4.20
  21  -1  10   -0.30    5.00
 -21  -1 -10   -2.20    4.10
 -21   1 -10   -5.40    4.50
 -21   1 -10   -1.00    4.80
 -21   1 -10    2.60    3.80
  23  -1  10   21.30    7.40
 -23  -1 -10   -0.20    4.90
 -23  -1 -10   -0.60    3.90
 -23   1 -10    4.00    6.50
 -23   1 -10    1.90    4.00
  24  -2 -10   14.20    5.20
 -24  -2  10   -0.60    3.90
 -24  -2  10    2.30    4.00
 -22  -2  10   19.60    4.00
 -22  -2  10   15.20    3.60
  22  -2 -10   13.90    4.40
 -20  -2  10    1.30    2.60
 -20  -2  10    4.80    3.40
  20  -2 -10   -1.70    3.40
  20  -2 -10   -2.30    4.20
 -20   2  10    2.10    3.80
  18  -2 -10    8.60    2.80
 -18  -2  10    8.10    2.50
  18  -2 -10   12.50    4.00
 -18  -2  10   12.80    3.20
 -18   2  10    6.70    3.20
  18   2 -10    5.20    2.80
 -18   2  10    5.00    3.30
  16  -2 -10    1.30    2.50
 -16  -2  10   -3.10    2.10
 -16  -2  10    0.00    2.10
  16  -2 -10   -0.30    3.00
  16   2 -10   -0.50    2.20
 -16   2  10    2.60    3.00
 -16   2  10    3.80    2.80
  14  -2 -10   -2.70    2.10
  14  -2 -10   -0.40    2.90
 -14  -2  10    1.20    2.20
 -14  -2  10    3.00    1.80
 -14  -2  10    0.60    2.70
 -14   2  10   -0.50    2.40
 -14   2  10    1.40    2.30
  14   2 -10   -0.80    1.80
  14   2 -10    2.30    2.10
  12  -2 -10  282.57   12.00
 -12  -2  10  314.37   11.00
  12  -2 -10  313.87   11.10
 -12  -2  10  327.97   10.50
 -12  -2  10  325.47   10.60
  12   2 -10  314.27   10.80
 -12   2  10  334.97   12.10
  12   2 -10  324.47   10.10
 -12   2  10  323.77   11.40
  12   2 -10  310.97   10.10
  10  -2 -10  415.36   13.20
 -10  -2  10  411.26   12.50
 -10  -2  10  401.86   12.50
 -10  -2  10  425.46   13.00
  10  -2 -10  415.06   14.10
  10   2 -10  404.96   12.80
  10   2 -10  415.56   12.10
 -10   2  10  405.56   12.70
  10   2 -10  380.76   11.90
 -10   2  10  400.46   12.60
   8  -2 -10    2.00    0.90
   8  -2 -10    1.50    2.00
   8  -2 -10    4.10    2.10
  -8  -2  10    1.20    1.60
  -8  -2  10   -0.70    1.80
  -8  -2  10    2.50    2.50
   8   2 -10    3.40    2.00
  -8   2  10    1.50    1.90
   8   2 -10    2.40    1.60
  -8   2  10    0.90    0.80
   8   2 -10    4.40    1.70
  -6  -2  10   11.60    2.70
   6  -2 -10   10.10    2.10
  -6  -2  10    7.90    3.60
   6  -2 -10   14.20    1.40
  -6  -2  10   12.40    2.30
   6  -2 -10   10.60    2.40
  -6   2  10   13.60    1.40
  -6   2  10   12.70    2.40
   6   2 -10   14.00    2.10
   6   2 -10   13.70    1.90
  -6   2  10    7.70    2.10
   4  -2 -10    3.00    1.70
  -4  -2  10    3.00    1.70
  -4  -2  10    0.80    1.50
   4  -2 -10    3.40    2.00
  -4  -2  10    2.30    2.10
   4  -2 -10    1.60    1.10
  -4   2  10   -2.50    1.60
   4   2 -10    1.40    1.40
   4   2 -10    1.50    1.80
  -4   2  10    1.20    1.10
   4   2 -10    3.70    1.60
  -4   2  10    1.60    1.60
  -2  -2  10  206.48    7.60
   2  -2 -10  211.08    7.70
   2  -2 -10  212.18    6.60
   2  -2 -10  211.18    7.60
  -2  -2  10  211.48    7.90
  -2  -2  10  214.38    7.60
   2   2 -10  210.18    7.90
   2   2 -10  214.38    7.30
  -2   2  10  210.38    7.50
   2   2 -10  199.08    7.30
  -2   2  10  214.88    7.50
  -2   2  10  204.78    6.50
   0  -2  10    5.30    1.70
   0  -2  10    5.50    1.70
   0  -2 -10    6.50    1.50
   0  -2  10    3.30    2.10
   0  -2 -10    5.40    1.80
   0  -2 -10    3.00    1.80
   0   2 -10    9.20    1.90
   0   2 -10    6.20    2.10
   0   2  10    6.80    1.90
   0   2  10    6.10    1.40
   0   2 -10    8.80    1.90
   0   2  10    7.20    1.70
  -2  -2 -10  567.04   15.20
   2  -2  10  572.34   16.10
   2  -2  10  558.74   16.10
   2  -2  10  576.24   16.10
  -2  -2 -10  464.45   17.80
  -2  -2 -10  570.04   15.90
   2   2  10  556.44   15.20
   2   2  10  558.24   15.60
  -2   2 -10  577.04   15.80
   2   2  10  560.04   15.50
  -2   2 -10  575.14   16.90
  -4  -2 -10   34.20    3.60
   4  -2  10   45.40    4.10
  -4  -2 -10   37.30    3.30
  -4  -2 -10   37.30    3.70
   4  -2  10   34.10    4.10
   4  -2  10   31.40    3.90
   4   2  10   38.00    3.50
  -4   2 -10   38.20    3.60
   4   2  10   39.20    3.50
   4   2  10   35.40    3.20
  -6  -2 -10    0.50    1.60
   6  -2  10    1.00    1.90
   6  -2  10    1.90    2.20
  -6  -2 -10    4.20    1.70
   6  -2  10    2.20    2.20
  -6  -2 -10    1.20    1.80
  -6   2 -10    1.80    2.00
   6   2  10    1.20    1.70
  -6   2 -10    2.20    2.10
   6   2  10    1.20    1.70
  -6   2 -10    1.50    1.80
   6   2  10    2.20    1.60
   8  -2  10    2.20    2.40
  -8  -2 -10    7.40    2.20
   8  -2  10    3.90    4.10
   8  -2  10    3.90    2.50
  -8  -2 -10    4.20    2.10
  -8  -2 -10    4.10    1.90
  -8   2 -10    6.80    2.40
   8   2  10    6.40    2.10
  -8   2 -10    4.90    2.50
   8   2  10    6.70    2.10
  -8   2 -10    6.30    2.10
   8   2  10    7.70    1.90
 -10  -2 -10    3.30    2.20
  10  -2  10    0.50    2.40
  10  -2  10    0.00    2.70
 -10  -2 -10   -1.70    2.20
 -10  -2 -10    3.20    2.00
  10  -2  10    1.00    2.30
 -10   2 -10   -0.50    2.00
 -10   2 -10    0.90    2.50
 -10   2 -10   -1.00    2.10
  10   2  10    4.80    2.00
  10   2  10    0.10    1.90
  10   2  10    2.10    2.20
  12  -2  10    4.60    2.60
 -12  -2 -10    5.60    2.50
 -12  -2 -10    5.20    2.60
  12  -2  10    9.60    3.40
 -12  -2 -10    1.10    2.30
 -12   2 -10    4.00    2.60
  12   2  10    6.50    2.20
 -12   2 -10    5.90    3.00
  12   2  10    0.00    2.60
 -12   2 -10    4.50    2.80
  12   2  10    5.10    2.20
 -14  -2 -10   -3.10    2.70
 -14  -2 -10    1.80    2.70
 -14  -2 -10   -0.30    2.80
  14  -2  10    0.30    2.90
  14  -2  10    2.50    3.90
  14   2  10   -0.20    2.30
 -14   2 -10   -0.40    3.00
 -14   2 -10   -0.90    3.40
 -14   2 -10    4.40    2.80
  16  -2  10    2.30    3.80
 -16  -2 -10    4.70    3.20
  16  -2  10    2.70    3.50
 -16  -2 -10   -2.30    2.80
 -16  -2 -10    1.10    3.00
 -16   2 -10   -0.40    4.00
  16   2  10    5.80    3.90
 -16   2 -10    4.00    3.80
 -16   2 -10    0.50    3.00
  18  -2  10    7.50    5.60
  18  -2  10    4.30    3.50
 -18  -2 -10   -3.80    3.50
 -18  -2 -10   -7.10    3.50
 -18   2 -10   -3.90    3.20
  20  -2  10   14.00    5.00
 -20  -2 -10    4.70    4.20
 -20  -2 -10   -2.00    4.20
 -20   2 -10    1.60    4.00
 -19  -3  10   -1.00    4.60
  19  -3 -10    6.50    4.60
 -17  -3  10    4.50    2.80
  17  -3 -10    5.30    3.30
 -15  -3  10    0.40    2.90
  15  -3 -10    2.30    3.20
 -15  -3  10   -1.40    2.50
  15   3 -10   -2.70    2.20
  13  -3 -10    3.40    3.70
 -13  -3  10    2.30    2.70
  13  -3 -10    1.00    2.40
 -13  -3  10    8.70    2.40
  13   3 -10    4.90    2.10
  11  -3 -10    4.30    3.40
  11  -3 -10    0.00    2.50
 -11  -3  10    0.80    2.50
 -11  -3  10   -1.10    2.10
  11   3 -10    1.20    1.90
 -11   3  10   -2.40    2.70
   9  -3 -10   71.09    6.20
   9  -3 -10   56.29    5.20
  -9  -3  10   61.49    5.10
  -9  -3  10   71.19    4.80
  -9   3  10   68.99    6.40
   9   3 -10   66.19    5.80
   9   3 -10   68.99    4.00
   7  -3 -10   53.29    6.10
  -7  -3  10   55.29    4.60
  -7  -3  10   50.29    4.40
   7  -3 -10   54.49    4.80
   7   3 -10   42.30    4.30
  -7   3  10   46.50    4.70
   7   3 -10   49.60    3.80
  -5  -3  10   18.50    2.60
   5  -3 -10   10.70    2.40
   5  -3 -10   18.30    1.90
   5  -3 -10   18.50    3.30
  -5  -3  10   16.20    2.80
   5   3 -10   17.70    2.50
   5   3 -10   15.30    3.00
  -5   3  10   17.50    2.60
   5   3 -10   15.30    3.10
   3  -3 -10    3.40    1.90
  -3  -3  10    1.90    2.30
   3  -3 -10    0.90    2.50
  -3  -3  10   -0.20    1.80
   3  -3 -10    0.30    1.30
  -3   3  10    2.20    2.50
   3   3 -10   -0.80    1.70
   3   3 -10    1.90    2.50
  -3   3  10    1.50    1.90
   3   3 -10   -1.00    1.70
  -1  -3  10   98.99    9.30
  -1  -3  10   68.79    4.80
   1  -3 -10   61.89    5.00
   1  -3 -10   74.99    4.80
   1  -3 -10   74.39    4.00
  -1  -3  10   79.19    5.40
   1   3 -10   73.99    4.50
  -1   3  10   74.29    4.60
   1   3 -10   75.49    4.90
  -1   3  10   76.79    5.10
   1   3 -10   72.89    5.60
  -1  -3 -10    8.30    2.10
   1  -3  10   16.50    3.70
   1  -3  10    9.10    2.40
  -1  -3 -10    9.30    2.30
  -1  -3 -10    7.50    2.50
   1  -3  10   10.20    2.70
   1   3  10   10.80    2.20
   1   3  10    9.90    2.40
  -1   3 -10   15.90    3.10
   1   3  10   13.10    2.00
  -1   3 -10    9.40    2.30
   3  -3  10   -1.60    4.50
  -3  -3 -10   -1.10    2.10
   3  -3  10    2.30    2.10
  -3  -3 -10    1.30    2.00
  -3  -3 -10   -1.40    1.90
   3   3  10    3.30    2.20
  -3   3 -10   -0.80    2.70
   3   3  10    0.40    2.00
  -3   3 -10    2.80    2.20
  -5  -3 -10    2.60    2.30
  -5  -3 -10   -2.00    2.20
  -5  -3 -10    5.70    2.10
   5  -3  10    1.20    2.50
   5  -3  10    1.40    2.40
   5   3  10   -0.30    2.10
  -5   3 -10   -1.10    2.60
   5   3  10    2.10    1.80
  -7  -3 -10    6.10    2.70
  -7  -3 -10    3.60    2.60
   7  -3  10    5.70    3.20
  -7  -3 -10    4.90    2.30
   7  -3  10    3.90    2.80
   7   3  10    2.20    1.90
  -7   3 -10    3.30    2.90
   7   3  10    5.30    2.70
  -9  -3 -10    1.10    2.80
  -9  -3 -10    0.40    2.30
   9  -3  10    1.60    3.20
  -9  -3 -10   -5.60    2.50
   9  -3  10   -5.70    3.20
   9   3  10    2.30    2.00
  -9   3 -10   -0.30    2.90
   9   3  10    0.90    2.80
  -9   3 -10   -1.70    3.50
 -11  -3 -10   17.20    3.70
 -11  -3 -10   19.10    3.10
 -11  -3 -10   18.20    3.40
  11  -3  10   17.00    3.80
 -11   3 -10   16.20    3.80
  11   3  10   21.80    2.70
  13  -3  10    4.20    3.70
 -13  -3 -10    5.80    3.10
 -13  -3 -10   -1.90    3.70
  13   3  10   -1.20    2.50
 -13   3 -10   -0.80    3.50
  15  -3  10   -7.50    4.10
 -15  -3 -10   -0.50    4.50
 -15  -3 -10    0.60    4.30
 -15   3 -10   -6.80    4.00
  -4   4  10   86.09    6.10
   4   4 -10   99.89    8.60
   2  -4 -10   34.30    5.30
  -2  -4  10   32.00    5.40
   2   4 -10   33.00    5.20
   0  -4 -10   -1.90    3.80
   0   4 -10   -3.40    4.10
  -2  -4 -10   12.50    4.60
  -2   4 -10    7.60    4.40
  -4  -4 -10    8.10    6.10
  -4   4 -10    7.20    4.50
  -6  -4 -10   -2.60    3.60
  -6   4 -10   12.00    4.50
 -26   0  11    3.00    4.70
 -26   0  11    3.10    3.30
 -24   0  11   -0.40    3.60
 -24   0  11    1.70    2.90
 -24   0  11   -3.30    3.70
 -24   0  11    7.10    4.50
 -22   0  11    2.40    3.10
 -22   0  11   -0.40    3.30
  22   0 -11   -1.60    3.50
 -22   0  11   -2.20    2.90
  22   0 -11    0.30    3.00
 -22   0  11   -1.50    2.70
 -20   0  11    2.70    3.10
 -20   0  11   -1.20    2.50
  20   0 -11    1.40    3.30
  20   0 -11   -0.80    3.20
 -20   0  11    0.90    2.10
 -20   0  11    2.50    2.50
  18   0 -11   -1.80    3.20
 -18   0  11   -2.50    2.40
  18   0 -11   -0.80    2.50
 -18   0  11    0.30    2.10
 -18   0  11    1.00    2.90
 -16   0  11    1.80    2.00
 -16   0  11    3.20    2.70
 -16   0  11    1.40    2.30
  16   0 -11    2.60    2.50
  16   0 -11   -1.20    2.30
  14   0 -11   -4.70    2.40
  14   0 -11   -3.30    1.90
 -14   0  11   -0.30    1.80
  14   0 -11    0.70    1.80
 -14   0  11   -2.40    1.80
 -14   0  11   -3.40    2.10
  12   0 -11   -1.10    1.90
 -12   0  11    1.70    1.70
  12   0 -11    0.10    1.90
 -12   0  11    3.30    2.00
  12   0 -11   -0.20    1.60
 -12   0  11    0.40    1.80
  10   0 -11    1.00    1.70
  10   0 -11    2.10    1.50
 -10   0  11    1.40    1.50
  10   0 -11   -1.20    1.90
 -10   0  11    0.60    1.80
 -10   0  11    0.30    1.90
   8   0 -11   -0.50    1.50
   8   0 -11    1.40    1.70
  -8   0  11   -1.40    1.30
   8   0 -11   -1.30    1.90
  -8   0  11    0.60    1.30
   6   0 -11    1.30    1.30
  -6   0  11    0.70    1.40
  -6   0  11   -0.50    1.60
   6   0 -11   -1.90    1.60
  -6   0  11   -0.60    1.80
   4   0 -11   -2.90    1.50
  -4   0  11    0.60    1.60
   4   0 -11   -2.40    1.30
   4   0 -11   -1.10    1.60
  -4   0  11    0.70    1.60
  -4   0  11   -1.30    1.40
  -2   0  11   -1.30    1.40
   2   0 -11    0.00    1.30
  -2   0  11   -0.90    1.60
   2   0 -11   -1.30    1.20
   2   0 -11   -0.50    1.60
  -2   0  11    0.00    1.30
   0   0  11    1.40    1.60
   0   0  11    0.60    1.60
   0   0 -11   -1.20    1.40
   0   0 -11   -0.10    1.60
   0   0  11   -0.40    1.50
   0   0 -11    1.10    1.40
  -2   0 -11   -0.50    1.50
   2   0  11    1.60    1.50
   2   0  11   -0.70    1.50
   2   0  11    0.50    1.40
  -2   0 -11    1.40    1.70
  -2   0 -11    0.00    1.50
   4   0  11   -1.00    1.50
   4   0  11    1.80    1.90
  -4   0 -11   -1.30    1.70
   4   0  11   -1.10    1.60
  -4   0 -11    1.10    1.60
  -4   0 -11   -1.30    1.70
   6   0  11    1.20    1.80
  -6   0 -11    1.60    1.70
   6   0  11    1.20    1.80
   6   0  11    0.10    1.90
  -6   0 -11    3.50    2.00
  -6   0 -11    1.40    1.70
  -8   0 -11   -0.40    1.70
   8   0  11   -1.20    1.90
   8   0  11   -3.30    1.70
  -8   0 -11   -2.40    2.00
   8   0  11   -1.30    1.70
  -8   0 -11    1.10    2.00
 -10   0 -11    0.20    2.10
  10   0  11    1.10    1.90
 -10   0 -11   -0.60    2.20
 -10   0 -11   -3.30    1.80
  10   0  11   -1.70    2.00
  10   0  11    1.10    2.20
 -12   0 -11    3.00    2.10
  12   0  11    1.50    2.60
  12   0  11    4.00    2.80
 -12   0 -11   -0.20    2.30
 -12   0 -11    0.70    2.50
  12   0  11   -0.10    2.40
 -14   0 -11   -0.20    2.90
  14   0  11   -1.80    2.30
  14   0  11    2.70    2.80
 -14   0 -11    1.80    2.40
 -14   0 -11    1.00    2.80
  14   0  11   -6.70    2.60
 -16   0 -11    4.20    3.30
 -16   0 -11   -1.80    5.30
 -16   0 -11    1.50    2.50
  16   0  11    0.80    2.80
  16   0  11    1.10    3.40
 -18   0 -11    1.50    3.10
  18   0  11    2.00    3.30
  18   0  11   -0.90    3.60
 -18   0 -11   -1.50    3.10
 -18   0 -11    1.20    3.70
 -20   0 -11    2.30    3.40
 -20   0 -11   -5.10    4.60
  20   0  11   -6.70    4.60
 -20   0 -11   -3.80    3.80
 -22   0 -11   -6.70    5.10
 -22   0 -11    4.10    3.90
  25  -1 -11   44.50   10.60
 -25  -1  11   55.69    5.40
 -25  -1  11   57.09    6.10
  25  -1 -11   58.09    7.20
 -25   1  11   55.99    6.60
 -25   1  11   71.69    8.60
  23  -1 -11    6.40    5.40
 -23  -1  11   11.40    4.20
  23  -1 -11    0.40    4.10
 -23  -1  11    5.90    3.40
 -23   1  11   -3.20    4.20
 -23   1  11    6.10    2.20
 -23   1  11   -1.00    4.50
 -21  -1  11   -2.50    3.00
 -21  -1  11   -5.30    2.80
  21  -1 -11   -2.90    4.00
 -21  -1  11    2.30    4.00
  21  -1 -11   -0.20    3.70
 -21   1  11    2.90    3.60
 -21   1  11    0.70    1.80
 -21   1  11   -4.20    3.70
  19  -1 -11    3.90    2.80
 -19  -1  11    1.90    2.70
  19  -1 -11    2.80    3.10
 -19  -1  11    0.40    3.10
 -19  -1  11    3.30    3.30
 -19   1  11    2.20    1.60
  19   1 -11    7.60    3.20
 -19   1  11    0.00    1.80
 -19   1  11    2.80    3.00
  17  -1 -11   73.39    6.60
 -17  -1  11   87.29    6.00
 -17  -1  11   74.29    5.70
  17  -1 -11   69.69    6.20
 -17  -1  11   56.19    5.30
  17   1 -11   67.99    5.80
 -17   1  11   75.09    3.80
 -17   1  11   61.39    6.10
 -17   1  11   68.99    3.50
 -17   1  11   78.59    6.10
 -15  -1  11   -0.60    2.40
 -15  -1  11    1.40    2.40
  15  -1 -11    4.60    3.00
 -15  -1  11    1.10    2.60
  15  -1 -11   -0.10    2.30
 -15   1  11    1.50    2.40
 -15   1  11    7.40    2.20
 -15   1  11    2.10    1.50
  13  -1 -11   47.80    4.70
  13  -1 -11   43.40    4.30
 -13  -1  11   47.10    4.40
 -13  -1  11   43.20    4.40
 -13  -1  11   55.09    4.40
  13  -1 -11   48.50    3.10
 -13   1  11   43.40    4.60
 -13   1  11   40.50    4.60
  13   1 -11   47.40    4.20
 -13   1  11   45.50    3.00
  13   1 -11   44.00    4.70
  11  -1 -11   -2.10    2.10
 -11  -1  11    1.20    2.00
  11  -1 -11    1.10    2.10
 -11  -1  11   -0.70    1.80
 -11  -1  11    1.60    2.00
  11  -1 -11    1.20    1.30
 -11   1  11    2.30    1.30
 -11   1  11    0.50    1.70
  11   1 -11    1.90    2.00
  11   1 -11    1.30    2.10
 -11   1  11    0.50    2.20
   9  -1 -11   21.80    2.70
  -9  -1  11   32.20    3.80
  -9  -1  11   22.50    2.70
   9  -1 -11   24.20    2.60
   9  -1 -11   28.10    3.40
  -9  -1  11   33.30    3.80
   9   1 -11   25.30    3.10
  -9   1  11   31.90    3.60
  -9   1  11   28.50    3.10
  -9   1  11   24.30    2.50
   9   1 -11   28.30    2.90
   9   1 -11   24.50    2.80
   7  -1 -11   14.90    1.80
  -7  -1  11   13.40    2.30
   7  -1 -11   17.10    2.70
   7  -1 -11   19.80    2.60
  -7  -1  11   15.70    2.50
  -7  -1  11   16.20    2.30
   7   1 -11   14.20    2.10
  -7   1  11   19.50    2.70
  -7   1  11   19.60    2.40
   7   1 -11   19.90    2.70
  -7   1  11   15.80    2.70
   7   1 -11   17.30    2.40
  -5  -1  11   32.50    3.70
  -5  -1  11   34.00    3.50
  -5  -1  11   39.20    3.70
   5  -1 -11   32.60    3.50
   5  -1 -11   35.40    2.80
   5  -1 -11   32.70    3.70
   5   1 -11   32.40    3.40
  -5   1  11   32.10    3.80
  -5   1  11   33.80    3.50
   5   1 -11   34.00    3.70
   5   1 -11   32.50    3.50
  -5   1  11   39.90    2.80
  -3  -1  11   21.40    2.60
   3  -1 -11   21.30    2.40
   3  -1 -11   21.80    2.50
  -3  -1  11   24.10    2.80
   3  -1 -11   20.00    2.50
  -3  -1  11   21.80    2.50
   3   1 -11   26.50    3.30
   3   1 -11   26.10    2.70
  -3   1  11   22.10    2.50
   3   1 -11   22.90    2.70
   1  -1 -11  121.09    5.50
  -1  -1  11  108.19    5.40
  -1  -1  11  113.89    5.60
  -1  -1  11  108.29    5.20
   1  -1 -11  115.49    5.50
   1  -1 -11  117.69    4.70
  -1   1  11  113.99    4.70
  -1   1  11  114.69    5.50
   1   1 -11  111.59    5.30
  -1   1  11  113.49    5.40
   1   1 -11  116.49    5.40
  -1  -1 -11  279.97    8.90
  -1  -1 -11  286.37    9.70
   1  -1  11  281.87    9.40
   1  -1  11  283.17    9.60
  -1  -1 -11  294.67    9.60
   1  -1  11  282.67    9.80
   1   1  11  287.87    9.50
   1   1  11  286.37    9.40
  -1   1 -11  277.97    9.30
  -1   1 -11  287.17    9.50
  -1   1 -11  288.77    9.60
   1   1  11  285.97    8.80
  -3  -1 -11   76.49    4.70
   3  -1  11   83.29    4.80
   3  -1  11   78.89    4.90
  -3  -1 -11   65.39    4.50
  -3  -1 -11   68.79    4.10
   3  -1  11   70.29    4.50
  -3   1 -11   67.89    4.30
   3   1  11   72.99    4.00
   3   1  11   77.89    4.60
  -3   1 -11   65.69    4.50
   3   1  11   79.09    4.70
   5  -1  11  497.95   14.60
   5  -1  11  498.35   14.90
  -5  -1 -11  487.35   14.20
   5  -1  11  495.05   14.80
  -5  -1 -11  501.05   14.70
  -5   1 -11  498.55   14.60
   5   1  11  499.35   14.60
  -5   1 -11  514.85   14.90
   5   1  11  463.25   14.90
  -5   1 -11  484.65   14.50
   5   1  11  514.95   14.30
   7  -1  11  370.46   12.30
   7  -1  11  385.16   12.40
  -7  -1 -11  394.36   12.20
  -7  -1 -11  372.36   12.10
  -7  -1 -11  381.56   11.80
   7  -1  11  380.16   12.00
   7   1  11  388.66   12.10
  -7   1 -11  386.46   12.40
   7   1  11  368.26   11.60
  -7   1 -11  399.86   12.40
   9  -1  11   18.70    2.80
   9  -1  11   17.40    2.80
  -9  -1 -11   16.70    2.80
   9  -1  11   11.40    2.70
  -9  -1 -11   17.60    2.80
  -9  -1 -11   14.90    3.80
   9   1  11   24.60    3.00
   9   1  11   14.50    2.40
  -9   1 -11   18.70    2.60
  -9   1 -11   20.40    3.10
  -9   1 -11   19.50    3.10
  11  -1  11   27.90    4.00
  11  -1  11   25.30    3.20
  11  -1  11   19.10    3.40
 -11  -1 -11   24.80    5.10
 -11  -1 -11   16.40    2.60
 -11  -1 -11   18.80    3.00
 -11   1 -11   21.50    3.50
 -11   1 -11   22.80    3.30
 -11   1 -11   19.60    3.00
  11   1  11   21.10    2.90
  13  -1  11   57.39    5.20
 -13  -1 -11   70.79    5.10
  13  -1  11   61.79    6.10
  13  -1  11   59.89    5.50
 -13  -1 -11   59.79    6.00
 -13  -1 -11   77.69    5.90
 -13   1 -11   62.79    6.00
 -13   1 -11   72.09    6.00
  13   1  11   64.39    5.20
 -13   1 -11   64.89    5.10
  13   1  11   74.99    6.00
 -15  -1 -11   37.30    4.20
 -15  -1 -11   46.10    4.90
  15  -1  11   32.70    4.40
 -15  -1 -11   39.50    4.30
  15  -1  11   34.70    4.60
 -15   1 -11   40.20    4.70
  15   1  11   40.00    4.50
 -15   1 -11   27.40    3.40
 -15   1 -11   36.90    4.50
 -17  -1 -11    3.70    3.20
 -17  -1 -11   -1.70    4.70
 -17  -1 -11   -2.40    3.30
  17  -1  11   -2.90    3.70
  17  -1  11    2.30    3.90
 -17   1 -11    5.30    3.80
  17   1  11   -4.30    5.20
 -17   1 -11    0.60    3.70
 -17   1 -11    1.90    3.00
 -19  -1 -11    1.90    4.20
  19  -1  11    7.50    5.10
 -19  -1 -11    0.80    3.30
  19  -1  11   -0.10    4.20
 -19   1 -11   -0.60    4.50
 -19   1 -11   -4.60    3.30
 -19   1 -11   -1.90    4.60
 -21  -1 -11    6.40    5.00
  21  -1  11   -5.70    5.20
  21  -1  11  -10.80    6.40
 -21  -1 -11    0.00    4.00
 -21   1 -11   -2.40    5.10
 -21   1 -11   -2.70    3.80
 -21   1 -11  -12.60    5.40
  22  -2 -11   67.59    6.90
 -22  -2  11   73.79    7.70
 -22  -2  11   72.19    7.30
 -20  -2  11    7.40    3.70
  20  -2 -11   12.60    4.30
  18  -2 -11    0.90    4.10
 -18  -2  11    0.00    3.10
 -18  -2  11    0.90    2.50
  18  -2 -11    3.10    3.00
 -18   2  11    0.90    3.80
  18   2 -11    3.00    3.70
 -16  -2  11   17.30    3.10
 -16  -2  11   23.20    3.50
  16  -2 -11   30.40    4.20
  16  -2 -11   21.40    4.00
 -16   2  11   22.50    3.40
  16   2 -11   23.00    3.50
 -16   2  11   23.90    4.00
 -14  -2  11   68.39    5.40
  14  -2 -11   72.59    6.00
  14  -2 -11   62.39    6.60
 -14  -2  11   81.39    5.30
  14   2 -11   74.39    5.20
 -14   2  11   76.39    5.80
 -14   2  11   62.89    5.80
 -12  -2  11    9.20    2.90
 -12  -2  11    2.10    2.20
 -12  -2  11    0.10    2.20
  12  -2 -11   -2.90    3.10
  12  -2 -11    5.00    2.70
  12   2 -11    1.40    2.30
  12   2 -11    5.70    2.10
  12   2 -11    1.50    2.00
 -12   2  11    0.60    2.40
 -10  -2  11   35.40    4.10
 -10  -2  11   29.60    3.60
  10  -2 -11   32.80    3.60
  10  -2 -11   31.50    2.00
  10  -2 -11   30.20    3.70
 -10  -2  11   27.30    3.10
 -10   2  11   31.00    1.70
  10   2 -11   33.80    3.90
  10   2 -11   34.70    3.70
  10   2 -11   30.00    3.10
 -10   2  11   23.00    3.20
  -8  -2  11   -2.10    2.30
   8  -2 -11    2.10    2.00
  -8  -2  11    2.20    2.10
   8  -2 -11    2.50    2.60
  -8  -2  11   -2.50    1.60
   8  -2 -11    1.10    1.20
  -8   2  11    3.50    2.00
   8   2 -11    0.70    2.20
  -8   2  11    2.80    2.50
   8   2 -11    1.60    1.80
   8   2 -11    1.60    1.90
   6  -2 -11   35.40    2.60
   6  -2 -11   34.50    4.00
  -6  -2  11   39.30    4.00
   6  -2 -11   35.00    3.60
  -6  -2  11   37.20    4.30
  -6  -2  11   35.50    3.70
   6   2 -11   29.50    3.60
  -6   2  11   35.00    4.10
  -6   2  11   30.70    2.30
   6   2 -11   35.10    4.10
   6   2 -11   35.00    3.60
   4  -2 -11   84.19    5.40
  -4  -2  11   85.79    5.30
  -4  -2  11   74.99    5.60
   4  -2 -11   94.79    3.80
   4  -2 -11   89.49    5.30
  -4  -2  11   91.39    5.10
  -4   2  11   68.29    4.80
   4   2 -11   87.79    4.80
   4   2 -11   84.19    5.10
  -4   2  11   90.19    3.70
  -4   2  11   87.79    5.10
   4   2 -11   83.59    4.70
  -2  -2  11  205.58    8.30
   2  -2 -11  216.88    8.10
   2  -2 -11  209.28    6.90
   2  -2 -11  214.48    8.20
  -2  -2  11  216.98    8.20
  -2  -2  11  211.78    8.10
   2   2 -11  207.78    7.60
   2   2 -11  221.38    7.90
  -2   2  11  214.98    7.90
  -2   2  11  211.68    6.80
   2   2 -11  214.18    8.30
  -2   2  11  217.58    7.90
   0  -2 -11  191.58    7.60
   0  -2 -11  185.58    7.40
   0  -2  11  177.18    7.60
   0  -2  11  185.38    7.60
   0  -2 -11  194.58    6.60
   0  -2  11  185.28    7.60
   0   2 -11  181.38    7.50
   0   2 -11  193.78    7.10
   0   2  11  185.18    6.40
   0   2 -11  176.18    7.10
   0   2  11  185.18    7.20
   0   2  11  186.88    7.20
   2  -2  11   95.79    5.60
   2  -2  11   91.79    5.50
  -2  -2 -11  101.39    4.80
  -2  -2 -11   89.19    5.20
  -2  -2 -11  102.19    5.60
   2  -2  11   98.99    5.80
  -2   2 -11   98.39    5.20
   2   2  11   96.79    4.60
   2   2  11   97.49    5.10
   2   2  11   94.79    5.20
  -2   2 -11   86.19    5.20
  -4  -2 -11   42.40    4.20
  -4  -2 -11   44.20    3.70
  -4  -2 -11   41.20    4.40
   4  -2  11   34.60    4.10
   4  -2  11   46.00    4.40
   4  -2  11   42.90    4.80
   4   2  11   52.59    4.00
   4   2  11   38.90    3.50
  -4   2 -11   45.60    4.20
   4   2  11   46.60    4.00
  -4   2 -11   45.00    4.20
  -4   2 -11   44.00    4.20
  -6  -2 -11    1.90    2.10
   6  -2  11    4.50    2.60
  -6  -2 -11    4.40    2.00
  -6  -2 -11   -1.30    1.80
   6  -2  11   -0.40    2.50
   6  -2  11    1.90    2.10
  -6   2 -11    2.80    2.50
  -6   2 -11   -0.90    1.90
   6   2  11    0.60    1.90
   6   2  11    2.80    1.90
   6   2  11    2.80    2.00
  -6   2 -11    0.40    2.30
   8  -2  11   27.80    3.50
   8  -2  11   35.20    4.20
  -8  -2 -11   26.40    3.40
  -8  -2 -11   31.50    3.50
   8  -2  11   29.10    3.80
  -8   2 -11   36.80    4.60
   8   2  11   31.70    3.40
  -8   2 -11   30.50    3.60
   8   2  11   33.20    4.20
   8   2  11   26.90    3.00
  10  -2  11    5.90    3.60
 -10  -2 -11    1.20    2.40
 -10  -2 -11   10.90    2.90
 -10  -2 -11    2.40    2.40
  10  -2  11    0.10    2.90
  10  -2  11    6.70    3.00
  10   2  11    1.70    2.30
 -10   2 -11   -1.30    2.70
 -10   2 -11   -1.30    2.40
  10   2  11   -4.20    2.50
  10   2  11    1.80    2.60
 -10   2 -11    0.50    2.50
  12  -2  11   18.00    4.00
 -12  -2 -11   20.60    3.70
 -12  -2 -11   21.20    3.40
  12  -2  11   22.90    4.50
 -12  -2 -11   18.20    3.50
 -12   2 -11   24.30    3.80
 -12   2 -11   18.70    3.40
 -12   2 -11   23.40    4.20
  12   2  11   18.40    3.20
 -14  -2 -11   16.00    3.50
 -14  -2 -11   18.60    3.90
  14  -2  11   13.10    4.30
 -14  -2 -11   17.70    3.70
  14  -2  11   21.10    4.10
 -14   2 -11   19.30    3.60
 -14   2 -11   20.60    5.40
 -14   2 -11   24.40    4.30
  14   2  11   18.40    3.40
 -16  -2 -11   33.70    4.70
 -16  -2 -11   43.90    5.00
  16  -2  11   48.90    5.80
 -16   2 -11   39.70    4.70
  18  -2  11   10.30    5.00
 -18  -2 -11   10.60    4.00
 -18  -2 -11   22.40    4.60
 -18   2 -11   21.40    4.30
  17  -3 -11   -1.80    3.70
 -15  -3  11   -1.50    2.70
  15  -3 -11    1.50    3.50
 -13  -3  11   86.89    8.20
 -13  -3  11  107.19    6.30
  13  -3 -11   86.69    7.20
  13   3 -11   86.19    5.50
  11  -3 -11  115.99    7.10
 -11  -3  11  108.09    6.20
  11  -3 -11  100.49    9.00
 -11  -3  11  107.59    6.70
  11   3 -11  103.39    5.60
  -9  -3  11   49.30    5.60
   9  -3 -11   59.69    5.60
   9  -3 -11   58.49    6.80
  -9  -3  11   64.89    5.40
   9   3 -11   55.49    5.90
   9   3 -11   45.90    4.50
  -9   3  11   46.30    5.70
  -7  -3  11  144.59    7.00
  -7  -3  11  140.39    7.20
   7  -3 -11  150.68    8.30
   7  -3 -11  149.19    7.40
   7   3 -11  140.79    7.90
  -7   3  11  141.09    7.20
   5  -3 -11  116.69    4.10
  -5  -3  11  115.89    6.40
  -5  -3  11  116.99    6.30
   5  -3 -11  113.39    6.40
  -5   3  11  121.89    6.30
   5   3 -11  119.59    7.00
   5   3 -11  111.39    5.60
  -3  -3  11   91.99    6.00
   3  -3 -11   91.29    6.40
   3  -3 -11   84.79    4.00
  -3  -3  11   79.69    5.60
   3  -3 -11   81.19    5.50
   3   3 -11   90.49    6.40
  -3   3  11   89.89    5.60
   3   3 -11   88.79    5.10
   1  -3 -11   -0.70    2.20
  -1  -3  11    3.30    2.30
   1  -3 -11   -0.60    1.90
   1  -3 -11   -0.50    2.50
  -1  -3  11    3.20    2.70
  -1   3  11   -3.90    2.20
   1   3 -11    1.00    3.00
   1   3 -11    3.10    2.30
  -1  -3 -11   21.10    2.70
  -1  -3 -11   20.10    3.20
  -1  -3 -11   20.30    3.10
   1  -3  11   18.70    3.00
   1   3  11   24.50    2.90
  -1   3 -11   20.10    3.50
  -1   3 -11   21.00    3.00
   1   3  11   24.30    2.60
  -3  -3 -11    3.00    2.60
  -3  -3 -11    4.20    2.30
   3  -3  11    7.90    3.10
  -3  -3 -11    4.80    2.30
   3  -3  11   -0.30    2.40
   3   3  11    3.20    2.20
  -3   3 -11   11.60    2.80
  -3   3 -11    1.30    3.00
   5  -3  11    0.00    2.70
   5  -3  11   -0.90    3.00
  -5  -3 -11    2.10    2.70
  -5  -3 -11   -1.00    2.90
  -5  -3 -11    2.10    2.40
  -5   3 -11    1.40    3.10
   5   3  11   -2.80    2.20
  -5   3 -11   -2.20    2.80
   5   3  11   -0.50    2.50
  -7  -3 -11    3.60    2.80
  -7  -3 -11   -0.90    2.40
   7  -3  11    5.20    3.10
  -7  -3 -11    8.10    3.40
   7  -3  11    2.10    3.50
  -7   3 -11    0.40    3.10
   7   3  11    3.30    2.40
   7   3  11    6.30    2.90
  -9  -3 -11    0.10    2.60
  -9  -3 -11   -3.40    3.10
  -9  -3 -11   -4.20    3.30
   9  -3  11   -3.30    3.40
   9   3  11   -0.30    3.50
  -9   3 -11   -2.10    3.20
   9   3  11   -1.40    2.40
  11  -3  11    4.30    4.00
 -11  -3 -11    9.60    3.20
 -11  -3 -11    5.50    3.80
 -11   3 -11    7.30    3.60
 -13  -3 -11   12.50    4.30
  13  -3  11    6.30    4.60
 -13   3 -11    6.60    4.20
 -24   0  12   -1.00    3.90
 -24   0  12    2.90    4.60
 -24   0  12    1.80    3.20
 -22   0  12    4.90    4.10
 -22   0  12    2.20    2.70
 -22   0  12    4.70    4.60
  22   0 -12    3.80    4.30
  22   0 -12   -0.70    5.00
 -22   0  12    0.10    3.40
  20   0 -12   33.30    5.10
  20   0 -12   32.50    4.40
 -20   0  12   28.00    4.30
 -20   0  12   28.60    5.10
 -20   0  12   39.00    3.90
 -18   0  12   17.10    3.10
 -18   0  12   21.50    3.40
 -18   0  12   23.80    3.70
  18   0 -12   20.20    3.90
  18   0 -12   21.50    3.90
  16   0 -12   41.30    4.70
 -16   0  12   44.20    7.30
  16   0 -12   51.59    5.60
 -16   0  12   45.30    4.70
 -16   0  12   44.60    4.50
 -14   0  12   37.30    4.10
  14   0 -12   33.30    3.80
  14   0 -12   40.70    5.00
 -14   0  12   26.50    3.40
 -14   0  12   38.10    4.00
  14   0 -12   37.20    3.80
  12   0 -12  256.87    9.80
 -12   0  12  266.77    9.80
 -12   0  12  271.17    8.80
 -12   0  12  273.67    9.90
  12   0 -12  260.57    8.70
  12   0 -12  263.97    9.90
  10   0 -12   34.30    4.30
  10   0 -12   32.40    3.40
 -10   0  12   31.80    3.40
  10   0 -12   23.20    2.80
 -10   0  12   35.90    4.30
   8   0 -12  304.87   10.40
   8   0 -12  300.67   10.30
  -8   0  12  291.67    9.40
  -8   0  12  302.97   10.40
  -8   0  12  298.27   10.40
   8   0 -12  293.37    9.50
   6   0 -12   22.30    2.40
  -6   0  12   24.90    3.00
  -6   0  12   29.20    3.30
   6   0 -12   28.20    3.30
  -6   0  12   30.50    3.20
  -4   0  12  152.88    6.70
   4   0 -12  160.48    6.90
   4   0 -12  153.48    6.80
  -4   0  12  148.99    5.90
  -4   0  12  157.28    6.90
   4   0 -12  160.28    6.20
   2   0 -12   10.90    2.10
  -2   0  12   11.00    2.10
   2   0 -12   11.20    1.80
  -2   0  12   13.90    2.70
   2   0 -12   15.00    2.70
  -2   0  12   12.10    2.00
   0   0  12  161.18    6.90
   0   0  12  172.08    6.60
   0   0 -12  168.48    6.50
   0   0  12  166.08    7.10
   0   0 -12  165.88    7.00
   0   0 -12  164.58    7.00
  -2   0 -12  100.69    5.10
   2   0  12  101.39    5.20
  -2   0 -12  100.99    5.50
  -2   0 -12  107.49    5.60
   2   0  12   98.39    5.50
  -4   0 -12 1971.10   49.00
   4   0  12 1992.60   49.50
   4   0  12 1901.61   49.20
  -4   0 -12 1948.31   49.30
   4   0  12 1935.31   48.80
  -6   0 -12  924.91   25.90
   6   0  12  958.30   26.00
  -6   0 -12  940.01   25.90
   6   0  12  924.31   25.80
   6   0  12  939.91   25.40
  -6   0 -12 1053.79   29.10
   8   0  12   30.40    3.40
  -8   0 -12   47.00    4.90
  -8   0 -12   46.90    4.80
   8   0  12   40.90    4.80
  -8   0 -12   42.80    4.10
   8   0  12   36.10    3.40
  10   0  12   15.00    3.00
  10   0  12   16.00    3.20
 -10   0 -12   12.90    3.10
 -10   0 -12   15.60    2.90
  10   0  12   16.80    3.00
 -10   0 -12   14.50    3.00
  12   0  12    6.30    3.10
 -12   0 -12    4.50    2.50
 -12   0 -12    7.30    3.10
 -12   0 -12    6.10    4.20
  12   0  12    9.90    2.70
  12   0  12    9.40    3.00
  14   0  12   19.00    3.80
 -14   0 -12   16.10    3.30
  14   0  12   15.20    3.80
 -14   0 -12   22.40    3.90
 -14   0 -12   15.20    3.50
 -16   0 -12   22.20    4.50
  16   0  12   24.70    3.80
 -16   0 -12   25.60    3.80
  16   0  12   20.60    4.60
 -16   0 -12   28.50    4.30
  18   0  12    2.70    3.90
 -18   0 -12    8.80    3.30
 -18   0 -12    5.70    4.60
 -18   0 -12    3.10    4.10
  18   0  12    1.20    4.10
 -20   0 -12    3.00    3.80
 -20   0 -12    0.70    5.30
 -23  -1  12   32.80    4.50
  23  -1 -12   28.70    9.20
 -23  -1  12   30.00    4.40
  23  -1 -12   43.60    7.30
 -23   1  12   25.40    5.50
 -23   1  12   28.20    6.00
  21  -1 -12    1.70    4.20
  21  -1 -12    3.30    4.20
 -21  -1  12   -3.20    3.50
 -21   1  12   -3.00    4.40
 -21   1  12   -1.50    2.10
 -21   1  12    1.90    4.10
 -19  -1  12   -1.40    3.30
 -19  -1  12    0.80    3.30
  19  -1 -12    0.10    4.20
 -19  -1  12    2.60    4.30
  19  -1 -12    2.40    3.70
 -19   1  12    1.40    1.80
 -19   1  12   -0.10    3.70
 -19   1  12    6.60    3.90
  19   1 -12    2.20    3.50
 -17  -1  12   85.99    6.30
 -17  -1  12   89.29    8.70
  17  -1 -12   90.29    7.90
  17  -1 -12   88.99    7.10
 -17  -1  12   91.79    6.40
 -17   1  12   86.09    7.20
  17   1 -12   92.59    6.90
 -17   1  12   89.69    4.80
  17   1 -12   74.29    6.10
 -17   1  12   91.99    7.10
  15  -1 -12   24.40    4.10
  15  -1 -12   22.40    3.50
 -15  -1  12   19.90    2.80
 -15  -1  12   21.80    3.40
 -15  -1  12   21.90    3.70
 -15   1  12   22.00    2.30
 -15   1  12   27.10    3.90
 -15   1  12   20.80    3.50
  15   1 -12   22.30    3.60
  15   1 -12   20.20    3.50
  15   1 -12   25.10    3.30
 -13  -1  12   38.00    4.90
 -13  -1  12   25.80    3.30
  13  -1 -12   36.20    4.20
 -13  -1  12   32.60    4.50
  13  -1 -12   37.10    3.00
  13  -1 -12   42.90    5.20
  13   1 -12   44.60    5.30
 -13   1  12   34.40    3.00
 -13   1  12   29.20    3.50
 -13   1  12   30.40    3.70
  13   1 -12   43.30    4.80
  13   1 -12   34.30    3.60
 -11  -1  12  106.39    6.00
  11  -1 -12  112.39    6.40
 -11  -1  12  113.39    6.10
  11  -1 -12  110.09    4.50
  11  -1 -12  115.79    6.70
 -11   1  12   99.19    4.50
  11   1 -12  108.49    5.90
 -11   1  12  115.69    6.30
  11   1 -12  102.69    6.00
 -11   1  12  103.69    6.10
  -9  -1  12   58.29    4.70
  -9  -1  12   57.89    4.80
   9  -1 -12   47.80    4.70
  -9  -1  12   50.09    4.90
   9  -1 -12   51.89    3.40
   9  -1 -12   50.29    5.10
  -9   1  12   55.19    3.90
   9   1 -12   52.09    4.50
   9   1 -12   51.79    4.70
  -9   1  12   61.29    4.70
   9   1 -12   57.29    4.30
  -9   1  12   57.69    5.10
   7  -1 -12   -1.80    1.40
  -7  -1  12    0.10    1.90
  -7  -1  12    3.50    2.10
  -7  -1  12    0.70    2.10
   7  -1 -12    0.50    2.10
   7  -1 -12   -2.90    2.30
  -7   1  12   -1.90    1.70
  -7   1  12   -1.20    2.20
   7   1 -12   -0.30    1.90
   7   1 -12    2.00    2.10
   7   1 -12   -1.50    2.00
  -7   1  12    1.50    1.50
  -5  -1  12   17.80    2.50
   5  -1 -12   17.00    2.60
   5  -1 -12   20.70    3.10
   5  -1 -12   18.80    2.20
  -5  -1  12   25.90    2.90
  -5  -1  12   22.10    3.00
   5   1 -12   28.00    3.30
  -5   1  12   25.80    3.10
   5   1 -12   26.00    3.00
  -5   1  12   25.80    2.90
   5   1 -12   14.40    2.30
  -5   1  12   17.80    2.40
   3  -1 -12    5.40    2.00
   3  -1 -12    4.90    1.80
  -3  -1  12    7.90    2.20
   3  -1 -12    5.60    2.40
  -3  -1  12    5.70    2.20
  -3  -1  12    6.40    3.40
  -3   1  12    2.40    1.70
   3   1 -12    4.10    1.80
   3   1 -12    7.10    2.00
  -3   1  12    5.20    1.70
  -3   1  12    2.80    2.40
   3   1 -12   10.80    2.20
  -1  -1  12   49.70    4.50
   1  -1 -12   42.30    5.00
   1  -1 -12   46.30    4.10
   1  -1 -12   39.30    3.40
  -1  -1  12   45.60    4.30
  -1  -1  12   41.10    3.90
   1   1 -12   32.60    3.80
   1   1 -12   38.60    3.70
  -1   1  12   39.10    4.30
   1   1 -12   45.30    4.20
  -1   1  12   39.30    3.40
  -1   1  12   34.30    3.90
  -1  -1 -12  328.67   10.90
   1  -1  12  324.47   11.00
  -1  -1 -12  330.17   10.20
   1  -1  12  332.07   10.70
   1  -1  12  333.87   11.00
  -1  -1 -12  347.97   11.10
   1   1  12  316.27   10.70
   1   1  12  339.17   11.00
  -1   1 -12  336.87   10.90
  -1   1 -12  295.97   11.40
   1   1  12  333.57   10.20
  -1   1 -12  333.07   10.90
   3  -1  12  113.39    6.30
   3  -1  12  116.79    5.80
  -3  -1 -12  115.59    6.20
   3  -1  12  114.99    6.10
  -3  -1 -12  109.79    5.90
  -3  -1 -12  118.29    5.40
   3   1  12  113.59    6.10
  -3   1 -12  111.19    6.00
   3   1  12  116.99    5.30
   3   1  12  120.99    6.00
  -3   1 -12  107.49    5.80
  -3   1 -12  119.19    6.10
  -5  -1 -12   14.50    2.80
   5  -1  12   16.70    2.70
  -5  -1 -12   14.20    2.50
  -5  -1 -12   12.50    2.30
   5  -1  12   17.40    3.00
   5  -1  12   10.60    2.50
  -5   1 -12   10.20    2.40
   5   1  12   14.30    2.60
   5   1  12   14.80    2.60
  -5   1 -12   16.40    2.80
   5   1  12   16.10    2.50
  -5   1 -12   14.60    2.90
  -7  -1 -12  595.64   17.20
   7  -1  12  564.94   17.30
  -7  -1 -12  572.04   17.10
   7  -1  12  584.54   16.90
   7  -1  12  573.34   17.20
  -7   1 -12  577.64   17.20
   7   1  12  567.34   16.90
  -7   1 -12  566.24   16.80
   7   1  12  578.44   16.90
  -7   1 -12  601.74   17.40
   7   1  12  555.74   16.50
   9  -1  12  101.39    6.30
  -9  -1 -12   79.59    5.50
  -9  -1 -12   67.59    6.60
   9  -1  12   80.49    6.40
   9  -1  12   80.19    5.70
  -9  -1 -12   84.39    6.10
   9   1  12   85.29    5.70
   9   1  12   82.59    5.80
  -9   1 -12   93.69    6.40
  -9   1 -12   82.79    6.10
  -9   1 -12   79.89    5.40
   9   1  12   95.49    5.50
  11  -1  12    2.90    3.00
 -11  -1 -12   -1.20    2.90
 -11  -1 -12    0.20    2.70
  11  -1  12    0.10    3.10
 -11  -1 -12    0.20    2.10
  11   1  12   -2.80    2.60
  11   1  12    3.40    2.80
  11   1  12    0.60    2.70
 -11   1 -12   -0.20    2.30
 -11   1 -12   -1.40    2.40
 -11   1 -12    0.10    2.80
 -13  -1 -12   15.10    3.40
 -13  -1 -12    3.60    4.40
  13  -1  12    4.50    3.40
  13  -1  12    6.40    3.00
 -13  -1 -12   11.90    2.60
  13   1  12    8.40    3.00
 -13   1 -12    9.30    2.90
 -13   1 -12    4.00    3.50
 -13   1 -12    8.70    3.60
  13   1  12    4.10    2.90
 -15  -1 -12    4.30    2.90
 -15  -1 -12   11.30    3.60
  15  -1  12    6.60    4.10
 -15  -1 -12   10.70    3.80
  15  -1  12    9.40    4.10
  15   1  12   16.00    4.60
 -15   1 -12    4.80    3.60
 -15   1 -12    6.50    3.10
 -15   1 -12   14.10    4.30
 -17  -1 -12    9.00    4.10
  17  -1  12    7.90    4.70
  17  -1  12   10.30    4.80
 -17  -1 -12    5.20    3.30
 -17   1 -12    0.80    4.70
 -17   1 -12    9.50    4.50
 -17   1 -12    4.10    3.30
 -19  -1 -12    5.40    3.90
  19  -1  12    1.70    8.80
 -19  -1 -12   10.80    4.80
  19  -1  12   28.70    6.50
 -19   1 -12   22.70    5.50
 -19   1 -12   13.00    3.90
 -19   1 -12   10.50    5.70
  22  -2 -12    1.80    4.80
 -22  -2  12   -2.10    4.20
 -22  -2  12   -5.30    4.60
  20  -2 -12    2.20    3.90
 -20  -2  12    3.10    3.80
  18  -2 -12   -8.00    6.20
  18  -2 -12    0.90    3.30
 -18  -2  12   -0.30    2.70
  16  -2 -12   13.20    4.60
 -16  -2  12    3.00    2.60
 -16  -2  12    8.30    3.20
  16  -2 -12   -3.60    3.20
  16   2 -12    1.70    3.90
 -16   2  12    4.50    3.50
  14  -2 -12  136.39    7.80
  14  -2 -12  116.39    8.50
 -14  -2  12  127.99    7.20
 -14   2  12  125.29    7.60
  14   2 -12  131.19    7.10
 -14   2  12  134.29    7.80
 -12  -2  12   68.79    5.40
  12  -2 -12   55.69    5.90
 -12  -2  12   56.09    5.70
  12  -2 -12   66.49    7.30
 -12   2  12   61.09    6.00
  12   2 -12   60.39    5.20
  12   2 -12   57.49    5.60
  10  -2 -12   75.89    6.80
  10  -2 -12   64.99    3.00
  10  -2 -12   64.39    5.60
 -10  -2  12   67.19    5.90
 -10  -2  12   69.99    5.30
  10   2 -12   67.29    5.50
 -10   2  12   61.09    7.10
  10   2 -12   58.69    4.90
 -10   2  12   62.99    6.30
  10   2 -12   59.99    4.90
   8  -2 -12    3.80    2.20
   8  -2 -12   -0.70    3.00
   8  -2 -12    1.50    1.50
  -8  -2  12    1.30    2.30
  -8  -2  12    4.90    3.20
  -8  -2  12    2.10    2.30
  -8   2  12   -1.50    2.80
   8   2 -12    4.40    2.20
  -8   2  12    3.80    2.50
   8   2 -12    3.30    2.10
   8   2 -12    1.20    2.30
  -8   2  12    3.50    1.30
  -6  -2  12    4.50    2.90
  -6  -2  12    1.80    2.20
  -6  -2  12    3.20    2.30
   6  -2 -12    3.70    2.30
   6  -2 -12    2.70    1.60
   6  -2 -12    4.00    2.80
   6   2 -12    4.10    2.50
  -6   2  12    2.50    2.30
   6   2 -12    2.00    2.10
   6   2 -12    5.70    2.20
  -6   2  12    3.10    1.40
   4  -2 -12    6.50    2.20
  -4  -2  12    4.60    2.30
  -4  -2  12    3.20    2.50
   4  -2 -12   -0.60    2.50
   4  -2 -12    4.80    1.60
  -4  -2  12    5.00    3.10
  -4   2  12    6.70    2.70
   4   2 -12    3.80    2.20
   4   2 -12    7.70    2.60
  -4   2  12    5.70    1.50
   4   2 -12    1.90    2.10
  -2  -2  12  119.79    6.40
   2  -2 -12  119.49    6.20
   2  -2 -12  112.49    6.30
  -2  -2  12  106.59    6.50
  -2  -2  12  123.49    6.50
   2  -2 -12  109.49    4.90
  -2   2  12  110.69    4.70
   2   2 -12  108.29    6.10
  -2   2  12  109.69    6.00
   2   2 -12   95.39    5.80
  -2   2  12  111.49    6.00
   2   2 -12  110.09    5.70
   0  -2 -12   54.39    4.80
   0  -2 -12   55.99    5.00
   0  -2  12   46.80    5.20
   0  -2  12   47.90    4.80
   0  -2  12   45.80    4.70
   0  -2 -12   41.90    3.60
   0   2 -12   56.09    4.50
   0   2  12   42.90    4.40
   0   2  12   47.40    4.50
   0   2  12   45.00    3.50
   0   2 -12   44.00    4.60
   2  -2  12   -1.90    2.40
   2  -2  12   -4.70    2.40
  -2  -2 -12   -0.60    2.20
  -2  -2 -12   -0.40    1.90
   2  -2  12    0.80    2.10
  -2  -2 -12    0.20    2.10
  -2   2 -12   -1.50    2.20
  -2   2 -12   -0.20    2.20
  -2   2 -12    1.80    2.70
   2   2  12   -4.50    2.10
   2   2  12   -0.50    1.70
   2   2  12   -2.30    2.10
  -4  -2 -12    1.30    2.20
  -4  -2 -12   -0.60    2.30
   4  -2  12    1.90    2.30
   4  -2  12   -1.50    2.60
  -4  -2 -12   -2.90    2.00
   4  -2  12   -0.10    2.90
  -4   2 -12    0.40    2.30
   4   2  12    1.30    2.00
   4   2  12   -2.80    1.90
  -4   2 -12    2.10    2.40
   4   2  12    0.50    2.20
  -4   2 -12    0.10    2.30
   6  -2  12    6.70    2.80
  -6  -2 -12    8.90    2.70
  -6  -2 -12    4.00    2.70
   6  -2  12    6.20    3.30
  -6   2 -12    5.20    2.80
  -6   2 -12    4.60    2.60
   6   2  12    7.60    2.50
   6   2  12    6.00    2.40
   6   2  12    4.10    2.30
  -8  -2 -12   86.29    5.60
  -8  -2 -12   87.59    6.50
  -8  -2 -12   85.19    5.90
   8  -2  12   82.39    6.60
   8  -2  12   96.09    7.00
  -8   2 -12   90.39    6.40
   8   2  12   82.09    5.90
  -8   2 -12   93.39    6.90
  -8   2 -12   91.89    6.40
   8   2  12   84.39    5.80
 -10  -2 -12  217.18    9.10
 -10  -2 -12  214.48    8.70
  10  -2  12  225.58   10.40
 -10  -2 -12  201.68    9.30
  10  -2  12  218.38    9.70
  10   2  12  182.18    8.80
 -10   2 -12  218.08   10.00
 -10   2 -12  201.08    9.50
  10   2  12  206.18    8.80
 -10   2 -12  200.38    9.00
 -12  -2 -12   11.30    3.40
 -12  -2 -12    5.90    3.70
  12  -2  12   10.90    4.50
  12  -2  12    5.30    3.90
 -12  -2 -12    9.70    3.30
 -12   2 -12   12.90    3.60
  12   2  12   12.00    4.60
 -12   2 -12    8.10    3.80
  14  -2  12    2.70    6.20
  14  -2  12    5.30    4.20
 -14  -2 -12    6.20    3.60
 -14  -2 -12    7.80    3.60
 -14   2 -12    6.00    3.90
 -16  -2 -12    6.70    4.10
  16  -2  12   -1.60    5.10
 -16  -2 -12   -1.30    4.00
 -16   2 -12   -0.20    3.90
 -18  -2 -12   12.90    4.70
 -18  -2 -12   23.20    7.70
  18  -2  12   16.80    6.30
 -18   2 -12   18.50    4.70
  15  -3 -12    5.20    3.60
 -13  -3  12    6.10    3.10
  13  -3 -12   -1.90    3.30
 -11  -3  12   17.00    3.30
  11  -3 -12    7.60    3.80
  11   3 -12   15.30    4.10
   9  -3 -12    0.80    3.10
  -9  -3  12    7.50    2.90
  -9  -3  12    0.70    3.80
   9   3 -12   -1.40    3.30
  -7  -3  12    1.40    2.70
   7  -3 -12    0.50    2.90
   7  -3 -12    2.60    4.20
  -7  -3  12   -1.30    2.90
   7   3 -12    0.10    3.50
   7   3 -12    5.20    3.40
   5  -3 -12   27.30    4.10
   5  -3 -12   18.40    2.00
  -5  -3  12   19.50    3.40
  -5  -3  12   15.30    3.30
   5  -3 -12   19.20    3.30
   5   3 -12   19.70    3.70
  -5   3  12   24.80    4.50
   5   3 -12   16.60    3.00
   3  -3 -12   26.80    3.80
  -3  -3  12   24.10    3.40
  -3  -3  12   28.50    3.90
   3  -3 -12   31.10    3.50
   3   3 -12   32.70    4.00
   3   3 -12   29.90    3.60
  -3   3  12   35.80    4.00
   1  -3 -12    2.40    2.10
   1  -3 -12    3.10    3.20
   1  -3 -12    0.60    2.60
  -1  -3  12    0.60    2.90
   1   3 -12    5.20    2.90
  -1   3  12    3.50    2.90
   1   3 -12    7.40    3.20
  -1   3  12    6.40    2.10
  -1  -3 -12    4.90    2.80
   1  -3  12    2.40    3.30
   1  -3  12    3.00    2.80
  -1  -3 -12    1.70    2.50
  -1  -3 -12    0.40    3.10
   1   3  12    6.50    2.90
  -1   3 -12    2.40    4.00
  -1   3 -12    1.70    3.30
   1   3  12    1.90    2.40
  -3  -3 -12    2.70    2.70
  -3  -3 -12   -1.00    2.60
   3  -3  12   -0.70    3.70
   3  -3  12    2.00    3.00
  -3  -3 -12   -4.60    3.00
   3   3  12   -2.40    2.50
  -3   3 -12   -0.70    3.30
   3   3  12    3.80    4.20
   5  -3  12    1.80    3.30
  -5  -3 -12    7.70    5.50
  -5  -3 -12    2.30    2.80
  -5  -3 -12    1.30    2.70
  -5   3 -12    2.20    3.50
   5   3  12    0.00    2.90
   5   3  12   -8.90    4.10
   7  -3  12    4.10    3.70
  -7  -3 -12   14.80    3.40
  -7  -3 -12    2.40    3.00
   7   3  12    6.30    3.40
  -7   3 -12    2.70    3.60
  -9  -3 -12    2.20    3.60
   9  -3  12    9.10    4.20
  -9  -3 -12    8.00    3.30
  -9   3 -12    4.50    3.80
  11  -3  12   13.30    4.70
 -11  -3 -12    9.50    4.30
 -11   3 -12    8.90    4.30
 -24   0  13    3.20    5.00
 -24   0  13   -5.60    3.50
 -22   0  13   -2.60    4.20
 -22   0  13  -10.00    3.60
 -22   0  13    0.20    3.00
 -20   0  13    2.50    4.40
 -20   0  13   -3.80    4.00
  20   0 -13    1.70    4.00
  20   0 -13   -3.20    4.80
 -20   0  13    6.50    3.50
 -18   0  13   -2.70    2.90
  18   0 -13    1.90    4.00
 -18   0  13    0.20    5.80
  18   0 -13    0.80    3.40
 -18   0  13   -0.10    3.70
 -16   0  13   -3.10    2.90
  16   0 -13   -0.10    2.80
  16   0 -13   -2.30    3.70
 -16   0  13    0.80    2.70
 -16   0  13   -2.70    3.00
  14   0 -13   -1.10    2.70
  14   0 -13   -1.40    3.00
 -14   0  13    1.80    2.50
  14   0 -13   -0.60    2.20
 -14   0  13   -2.10    2.90
 -14   0  13    2.00    2.30
 -12   0  13    0.60    3.40
  12   0 -13   -0.10    2.00
 -12   0  13    0.50    2.10
  12   0 -13    0.70    2.90
 -12   0  13    2.90    2.40
  12   0 -13    0.20    2.70
 -10   0  13    1.90    2.30
  10   0 -13   -4.00    2.10
 -10   0  13   -1.90    2.00
  10   0 -13    1.40    2.00
  10   0 -13    0.10    2.70
   8   0 -13   -1.40    1.80
  -8   0  13   -0.80    3.30
   8   0 -13   -0.10    2.00
  -8   0  13    0.80    2.30
  -8   0  13   -1.50    2.00
   8   0 -13    5.80    2.80
  -6   0  13    0.00    3.20
   6   0 -13   -5.70    2.40
   6   0 -13    1.40    1.80
  -6   0  13   -0.20    2.00
   6   0 -13    0.60    1.90
  -6   0  13    0.20    2.00
   4   0 -13   -1.30    1.80
   4   0 -13    3.00    2.40
  -4   0  13   -1.10    2.00
  -4   0  13    1.00    1.90
   4   0 -13    0.30    1.90
  -4   0  13   -2.00    4.70
  -2   0  13   -0.40    1.90
   2   0 -13    1.20    2.70
   2   0 -13    2.50    2.00
  -2   0  13    1.40    2.20
   2   0 -13    0.00    1.80
  -2   0  13    3.40    2.60
   0   0 -13   -0.10    1.90
   0   0 -13   -1.20    1.90
   0   0  13    2.30    2.00
   0   0  13    3.20    2.10
   0   0  13    3.60    2.50
   2   0  13   -1.70    2.50
  -2   0 -13   -0.10    1.90
   2   0  13    1.60    2.20
  -2   0 -13    0.30    2.00
  -2   0 -13    0.70    2.80
   2   0  13    1.90    2.20
   4   0  13   -1.10    2.60
   4   0  13    0.70    2.10
  -4   0 -13    0.70    2.50
  -4   0 -13   -1.70    1.80
   4   0  13   -1.20    2.00
  -4   0 -13    1.20    3.10
  -6   0 -13    0.30    2.60
   6   0  13   -0.90    2.20
   6   0  13    3.10    2.60
  -6   0 -13   -2.70    1.90
   6   0  13   -1.20    2.60
  -8   0 -13    6.00    3.20
  -8   0 -13   -2.30    2.00
  -8   0 -13   -1.20    2.70
   8   0  13   -1.60    2.40
   8   0  13   -2.00    2.30
   8   0  13    3.70    2.80
 -10   0 -13    0.30    2.20
 -10   0 -13    2.60    3.00
 -10   0 -13    2.50    2.90
  10   0  13   -1.00    3.20
  10   0  13    0.10    3.00
  12   0  13    1.50    3.70
 -12   0 -13   -1.40    3.30
 -12   0 -13    0.80    3.40
  12   0  13   -0.60    3.30
 -12   0 -13   -6.00    2.40
  14   0  13   -1.30    3.50
 -14   0 -13    1.40    2.80
 -14   0 -13    3.00    5.40
  14   0  13   -1.00    3.10
 -14   0 -13    0.30    3.80
  16   0  13   11.40    4.50
  16   0  13   -0.50    5.00
 -16   0 -13    3.00    3.60
 -16   0 -13   10.10    3.60
 -16   0 -13   -1.80    4.50
 -18   0 -13   -0.50    4.20
 -18   0 -13   -0.20    5.00
 -20   0 -13   -8.00    6.00
 -23  -1  13    1.60    4.00
 -23  -1  13    0.30    4.40
 -23   1  13    7.20    6.30
  21  -1 -13   25.70    6.70
  21  -1 -13   22.40   10.00
 -21  -1  13   24.40    4.80
 -21   1  13   30.80    5.20
 -21   1  13   27.50    5.60
 -19  -1  13    6.20    3.80
  19  -1 -13   -6.10    4.60
  19  -1 -13   -5.30    3.50
 -19  -1  13   -4.00    5.10
 -19   1  13   -0.20    3.90
 -19   1  13   -5.80    3.70
 -19   1  13   -0.60    2.00
 -17  -1  13   31.00    4.70
 -17  -1  13   24.70    4.10
  17  -1 -13   27.30    5.00
  17  -1 -13   34.20    4.60
 -17   1  13   30.60    4.80
  17   1 -13   29.90    4.30
 -17   1  13   28.30    4.60
 -17   1  13   26.80    2.90
 -15  -1  13   -1.40    3.20
  15  -1 -13   -5.00    3.60
 -15  -1  13    3.80    2.70
 -15  -1  13   -6.00    3.10
  15  -1 -13    4.20    3.40
  15   1 -13    3.30    2.90
  15   1 -13    0.20    2.80
 -15   1  13    2.20    1.90
 -15   1  13   -1.70    2.90
 -15   1  13    1.90    2.70
  15   1 -13    7.60    3.60
 -13  -1  13   -0.90    2.40
  13  -1 -13    0.20    2.70
  13  -1 -13    2.10    3.50
 -13  -1  13    1.40    2.90
  13  -1 -13    1.00    1.90
 -13   1  13   -2.40    2.80
  13   1 -13    3.50    3.00
 -13   1  13    3.70    3.20
 -13   1  13    0.70    1.90
  13   1 -13    3.80    3.30
  13   1 -13   -0.70    2.60
 -11  -1  13   36.40    3.90
  11  -1 -13   47.80    3.60
 -11  -1  13   42.50    4.40
  11  -1 -13   45.70    5.40
  11  -1 -13   37.20    4.30
 -11  -1  13   41.70    4.40
  11   1 -13   41.70    4.60
 -11   1  13   41.50    5.10
  11   1 -13   39.00    4.00
 -11   1  13   35.10    3.60
  11   1 -13   39.80    5.00
   9  -1 -13   19.00    3.30
  -9  -1  13   11.70    2.60
  -9  -1  13   18.00    2.90
   9  -1 -13   15.70    2.30
   9  -1 -13   10.70    3.10
  -9  -1  13   17.90    3.60
  -9   1  13   19.00    3.10
  -9   1  13   13.40    3.40
   9   1 -13   19.10    3.20
   9   1 -13   15.50    2.80
  -9   1  13   19.60    2.30
   9   1 -13   17.40    2.90
  -7  -1  13   21.30    3.20
   7  -1 -13   28.10    2.70
   7  -1 -13   21.30    3.20
  -7  -1  13   29.20    3.60
   7  -1 -13   27.70    3.70
  -7  -1  13   26.80    3.40
  -7   1  13   26.70    3.60
  -7   1  13   28.10    3.40
   7   1 -13   23.30    3.00
   7   1 -13   34.40    4.50
   7   1 -13   38.00    4.80
  -7   1  13   31.90    3.40
   5  -1 -13  248.28    8.30
  -5  -1  13  243.98    9.30
   5  -1 -13  238.38    9.40
   5  -1 -13  255.27    9.70
  -5  -1  13  244.88    9.00
  -5  -1  13  243.78    9.60
   5   1 -13  252.47    9.50
  -5   1  13  247.98    9.40
   5   1 -13  253.67    9.30
  -5   1  13  244.28    8.10
   5   1 -13  260.67    9.10
  -5   1  13  247.68    9.60
  -3  -1  13   42.60    5.00
  -3  -1  13   35.20    4.30
   3  -1 -13   40.80    4.50
  -3  -1  13   42.50    4.20
   3  -1 -13   44.90    3.70
   3  -1 -13   43.60    5.00
   3   1 -13   46.60    5.10
  -3   1  13   46.60    4.70
   3   1 -13   38.70    4.10
  -3   1  13   45.90    3.80
   3   1 -13   44.60    4.80
  -3   1  13   52.59    5.30
  -1  -1  13   20.60    3.10
   1  -1 -13   13.50    2.40
  -1  -1  13   24.90    3.60
  -1  -1  13   21.30    3.00
   1  -1 -13   20.70    2.50
   1  -1 -13   23.30    3.40
  -1   1  13   15.90    2.80
   1   1 -13   25.40    3.30
  -1   1  13   22.10    3.10
   1   1 -13   17.10    2.90
   1   1 -13   22.10    3.10
  -1   1  13   22.00    2.60
  -1  -1 -13   40.40    4.70
   1  -1  13   41.50    4.80
  -1  -1 -13   43.50    5.10
   1  -1  13   38.70    4.40
   1  -1  13   50.59    5.10
  -1  -1 -13   42.00    3.90
  -1   1 -13   37.20    4.20
  -1   1 -13   37.90    4.60
   1   1  13   40.90    4.40
   1   1  13   43.20    4.80
   1   1  13   47.50    4.10
  -1   1 -13   51.49    4.80
  -3  -1 -13  272.97    9.50
  -3  -1 -13  289.17   10.50
   3  -1  13  289.77   10.70
   3  -1  13  261.97   10.00
  -3  -1 -13  286.27   10.30
   3  -1  13  288.77   10.50
   3   1  13  279.47   10.30
  -3   1 -13  288.47   10.30
  -3   1 -13  287.07   10.10
  -3   1 -13  293.17   10.40
   3   1  13  285.47   10.30
   3   1  13  279.07    9.40
  -5  -1 -13    3.30    2.90
  -5  -1 -13    2.50    2.80
   5  -1  13    4.20    2.70
   5  -1  13    6.50    2.70
   5  -1  13    6.40    2.70
  -5  -1 -13    0.10    2.30
   5   1  13    4.80    2.60
   5   1  13    2.30    2.30
   5   1  13    6.30    2.30
  -5   1 -13    4.70    2.70
  -5   1 -13    2.10    2.40
   7  -1  13  114.69    6.80
   7  -1  13  113.99    6.90
   7  -1  13  106.09    7.10
  -7  -1 -13  116.79    7.00
  -7  -1 -13  114.29    6.20
   7   1  13   88.59    6.20
  -7   1 -13  112.39    6.20
   7   1  13  108.99    6.70
  -7   1 -13  105.89    7.00
   7   1  13  105.79    6.60
  -7   1 -13  115.59    7.10
   9  -1  13   17.10    3.50
  -9  -1 -13   18.30    3.80
  -9  -1 -13   12.20    3.10
   9  -1  13   16.30    3.50
  -9  -1 -13   19.50    3.50
  -9   1 -13   18.80    3.70
  -9   1 -13   17.80    3.40
  -9   1 -13   19.70    3.90
   9   1  13   22.10    3.50
   9   1  13   14.60    3.00
   9   1  13   20.90    3.80
 -11  -1 -13    8.70    3.80
 -11  -1 -13    9.70    3.10
  11  -1  13   12.00    4.40
  11  -1  13   13.50    3.10
 -11  -1 -13   12.90    3.60
 -11   1 -13    8.50    2.90
 -11   1 -13   12.80    4.00
  11   1  13   12.10    3.20
  11   1  13   11.10    3.80
 -11   1 -13    8.40    3.10
 -13  -1 -13    2.60    3.80
  13  -1  13    2.60    3.60
 -13  -1 -13   -5.60    3.00
 -13  -1 -13   -1.10    3.40
  13  -1  13    3.40    4.10
 -13   1 -13   -2.60    2.80
 -13   1 -13    0.40    3.80
  13   1  13    1.90    3.50
 -13   1 -13    3.30    3.80
  15  -1  13    2.90    4.10
 -15  -1 -13    7.20    3.70
  15  -1  13    1.20    4.70
 -15  -1 -13    0.30    4.10
 -15   1 -13    4.60    3.60
 -15   1 -13    2.80    4.50
 -15   1 -13   -0.40    4.40
 -17  -1 -13    4.40    4.10
  17  -1  13    7.30    6.30
 -17  -1 -13    6.10    4.70
  17  -1  13    5.00    6.40
 -17   1 -13   11.00    5.40
 -17   1 -13    3.50    3.90
 -17   1 -13    5.60    4.40
 -19  -1 -13    6.00    5.60
 -20  -2  13    4.60    4.20
  20  -2 -13    8.50    4.60
  18  -2 -13   -1.50    3.80
 -18  -2  13   -3.20    3.70
  16  -2 -13   -1.20    4.10
 -16  -2  13    1.00    2.80
  14  -2 -13   -0.70    4.30
  14  -2 -13    3.70    3.00
 -14  -2  13   10.70    3.30
 -14  -2  13   -0.40    3.70
  14   2 -13   -0.30    3.50
 -14   2  13    0.50    3.60
  12  -2 -13   40.10    4.50
  12  -2 -13   39.60    5.30
 -12  -2  13   48.00    5.60
 -12  -2  13   33.10    4.40
 -12   2  13   37.60    2.40
  12   2 -13   37.50    4.30
 -12   2  13   34.00    4.60
  12   2 -13   28.90    4.00
  10  -2 -13    1.50    2.90
 -10  -2  13    3.30    2.80
 -10  -2  13    4.40    3.00
  10  -2 -13   -5.30    4.40
  10  -2 -13    0.70    1.50
  10   2 -13    1.30    2.70
 -10   2  13   -0.40    3.50
 -10   2  13   -0.10    3.50
  10   2 -13    0.90    2.90
 -10   2  13    3.50    1.50
  -8  -2  13   18.70    3.60
   8  -2 -13   25.90    4.10
   8  -2 -13   22.30    3.20
   8  -2 -13   23.90    2.30
  -8  -2  13   21.10    3.50
  -8   2  13   32.60    2.90
  -8   2  13   23.10    3.40
   8   2 -13   18.70    3.30
   8   2 -13   21.90    3.20
  -8   2  13   25.40    4.10
   6  -2 -13   33.30    4.30
  -6  -2  13   28.60    3.60
  -6  -2  13   40.70    5.10
   6  -2 -13   21.30    3.20
   6  -2 -13   30.40    3.30
   6   2 -13   38.30    4.90
  -6   2  13   36.40    4.00
   6   2 -13   33.90    3.90
   6   2 -13   32.60    3.60
  -6   2  13   37.00    3.10
   4  -2 -13   53.39    6.00
  -4  -2  13   55.89    5.80
  -4  -2  13   49.00    5.50
   4  -2 -13   49.80    3.80
   4  -2 -13   53.19    5.40
  -4   2  13   47.50    3.60
   4   2 -13   46.00    5.00
   4   2 -13   48.40    5.00
   4   2 -13   54.29    5.20
  -4   2  13   53.69    5.70
   2  -2 -13   29.80    2.90
   2  -2 -13   33.60    3.60
  -2  -2  13   35.30    3.90
   2  -2 -13   36.60    4.30
  -2  -2  13   37.20    4.20
  -2   2  13   28.90    3.40
   2   2 -13   34.10    3.60
  -2   2  13   37.80    3.60
   2   2 -13   29.10    3.70
   0  -2  13    2.70    3.30
   0  -2 -13    0.10    2.20
   0  -2 -13    4.70    3.00
   0  -2  13    1.70    2.50
   0  -2 -13    2.40    2.60
   0   2  13   -0.20    2.40
   0   2  13    1.40    2.00
   0   2 -13    1.80    2.70
   0   2  13    3.20    2.80
   2  -2  13    3.30    3.20
  -2  -2 -13    2.30    2.30
  -2  -2 -13   -0.20    2.90
  -2  -2 -13   -2.50    2.10
   2  -2  13   -1.70    2.50
   2   2  13   -3.20    2.50
  -2   2 -13   -1.50    2.60
   2   2  13    0.90    2.10
   2   2  13   -5.60    2.60
  -2   2 -13    2.10    2.40
   4  -2  13   -1.20    2.90
  -4  -2 -13    1.10    2.60
  -4  -2 -13   -2.20    2.90
   4  -2  13    4.90    2.80
   4   2  13    4.10    2.50
  -4   2 -13    2.50    2.90
  -4   2 -13   -1.70    2.70
   4   2  13    5.10    2.70
  -4   2 -13    5.90    3.10
  -6  -2 -13  125.89    6.80
   6  -2  13  120.89    8.00
   6  -2  13  128.99    7.60
  -6  -2 -13  138.89    7.20
  -6  -2 -13  124.29    7.60
   6   2  13  109.09    6.40
  -6   2 -13  122.39    7.30
   6   2  13  123.89    7.10
  -6   2 -13  122.99    7.40
  -6   2 -13  117.79    7.50
   8  -2  13    4.30    3.40
  -8  -2 -13    5.60    3.00
  -8  -2 -13    4.00    3.10
   8  -2  13    0.00    3.30
  -8  -2 -13   11.40    3.70
  -8   2 -13    0.10    3.50
  -8   2 -13    4.50    3.20
   8   2  13    4.40    3.10
   8   2  13    5.00    3.20
  10  -2  13   28.00    5.00
 -10  -2 -13   44.00    7.20
 -10  -2 -13   23.00    3.60
  10  -2  13   21.80    4.00
 -10   2 -13   26.20    5.90
 -10   2 -13   23.20    4.30
 -12  -2 -13    1.30    3.30
 -12  -2 -13   -0.70    3.80
  12  -2  13   10.30    4.70
 -12   2 -13    5.60    3.70
 -14  -2 -13   13.70    4.40
 -14  -2 -13   16.20    4.60
  14  -2  13   18.80    5.40
 -14   2 -13   23.40    4.80
  16  -2  13   -1.30    5.60
 -16  -2 -13    7.00    4.40
 -16  -2 -13   13.40    5.20
 -16   2 -13   -5.10    4.70
  13  -3 -13   -3.30    3.80
  11  -3 -13   15.70    3.80
 -11  -3  13   24.50    4.00
  11   3 -13   16.30    4.70
   9  -3 -13    6.40    3.70
  -9  -3  13   12.30    3.60
   9   3 -13   -1.10    3.90
  -7  -3  13    4.00    3.30
   7  -3 -13    8.00    3.50
   7   3 -13   -0.80    3.70
  -5  -3  13   11.20    3.50
   5  -3 -13   17.20    3.70
   5   3 -13   14.80    3.90
   3  -3 -13   19.00    2.60
  -3  -3  13   19.80    3.80
   3  -3 -13   18.90    3.90
   3   3 -13   29.00    4.30
  -1  -3  13   25.60    4.10
   1  -3 -13   25.20    4.10
   1  -3 -13   23.00    3.00
   1   3 -13   30.50    4.70
  -1  -3 -13    8.80    3.30
   1  -3  13   17.50    3.90
  -1  -3 -13    8.20    2.90
  -1   3 -13    7.60    3.70
  -3  -3 -13   -1.70    3.60
  -3  -3 -13    1.80    3.10
   3  -3  13   -2.20    3.30
   3   3  13    4.50    3.30
  -3   3 -13   -2.90    3.90
  -5  -3 -13    4.40    3.40
   5  -3  13    0.90    3.70
  -5  -3 -13    1.40    3.60
   5   3  13    6.20    3.50
  -5   3 -13    0.20    4.00
  -7  -3 -13   58.99    6.90
   7  -3  13   46.20    5.80
  -7  -3 -13   54.49    6.60
  -7   3 -13   45.90    5.70
  -9  -3 -13   39.20    5.20
   9  -3  13   51.59    6.00
  -9   3 -13   40.90    5.40
 -22   0  14   35.50    6.20
 -22   0  14   35.60    4.50
 -20   0  14    0.50    6.20
 -20   0  14   -2.10    3.90
 -20   0  14    0.30    4.20
  18   0 -14   17.20    4.70
 -18   0  14   12.00    4.60
 -18   0  14   19.00    4.80
  18   0 -14   13.80    5.00
 -18   0  14   16.60    3.70
 -16   0  14    1.80    3.40
 -16   0  14    5.10    4.00
  16   0 -14    8.30    4.50
 -16   0  14    7.80    3.10
  16   0 -14    8.50    3.80
  14   0 -14   52.39    6.70
 -14   0  14   62.19    6.30
  14   0 -14   42.90    6.50
  14   0 -14   51.59    5.40
 -14   0  14   58.59    5.20
 -12   0  14   68.99    6.40
 -12   0  14   70.69    7.00
  12   0 -14   71.49    6.90
 -12   0  14   59.69    5.30
  12   0 -14   73.99    6.50
  12   0 -14   65.69    5.00
  10   0 -14    4.40    3.50
 -10   0  14    4.70    3.40
 -10   0  14    2.90    2.30
  10   0 -14    4.50    2.30
  10   0 -14    1.30    2.80
 -10   0  14    6.10    2.50
  -8   0  14   68.29    5.80
   8   0 -14   67.29    6.30
   8   0 -14   78.59    6.20
  -8   0  14   72.89    6.50
   8   0 -14   65.29    5.00
  -8   0  14   61.19    5.00
   6   0 -14  249.58    8.90
  -6   0  14  236.88   10.10
   6   0 -14  246.28    9.80
  -6   0  14  251.77    9.70
   6   0 -14  257.37   10.20
  -6   0  14  236.88    8.80
  -4   0  14    9.80    2.70
   4   0 -14   10.50    3.20
   4   0 -14    4.60    2.90
  -4   0  14   10.60    3.20
   4   0 -14    4.00    2.50
  -4   0  14    3.90    2.30
  -2   0  14    6.40    2.60
   2   0 -14    9.70    3.20
   2   0 -14    7.90    2.90
   2   0 -14   10.70    3.00
  -2   0  14   11.70    3.50
  -2   0  14   12.10    2.90
   0   0  14    3.00    2.70
   0   0 -14    2.70    2.30
   0   0  14    2.60    2.30
   0   0  14    8.50    3.20
   0   0 -14    7.20    3.30
   0   0 -14    1.20    2.10
   2   0  14  206.08    9.00
  -2   0 -14  200.08    8.10
  -2   0 -14  198.28    8.70
   2   0  14  192.48    8.00
  -2   0 -14  197.58    8.90
   2   0  14  200.28    8.80
  -4   0 -14   14.20    3.00
   4   0  14    8.80    3.20
  -4   0 -14   16.20    3.30
  -4   0 -14    9.50    3.20
   4   0  14   11.10    3.30
   4   0  14   13.80    3.20
  -6   0 -14   -0.40    3.10
   6   0  14    2.10    3.00
  -6   0 -14    1.90    2.90
   6   0  14    2.20    2.70
   6   0  14    1.50    3.20
  -6   0 -14    0.80    2.40
  -8   0 -14  128.79    6.90
  -8   0 -14  141.89    8.20
   8   0  14  135.79    8.20
   8   0  14  124.79    7.90
  -8   0 -14  136.69    8.10
 -10   0 -14   29.40    4.10
 -10   0 -14   36.60    4.80
  10   0  14   36.10    5.10
  10   0  14   47.40    5.10
 -10   0 -14   35.80    4.80
  12   0  14   13.20    4.40
 -12   0 -14   15.80    4.20
  12   0  14   17.60    4.60
 -12   0 -14   16.90    3.70
 -12   0 -14   27.20    6.70
 -14   0 -14    2.20    3.50
  14   0  14   -3.30    5.10
 -14   0 -14    3.50    4.10
 -14   0 -14    2.00    4.40
  14   0  14    4.20    4.80
 -16   0 -14   47.20    6.00
 -16   0 -14   32.40    4.70
 -18   0 -14    7.70    6.20
  21  -1 -14   -3.50    4.80
 -21  -1  14   -6.20    4.10
 -21   1  14    4.00    6.90
  19  -1 -14   45.20    6.80
  19  -1 -14   54.79    6.60
 -19  -1  14   27.70    4.20
 -19   1  14   43.40    4.90
 -19   1  14   35.40    5.50
 -19   1  14   46.00    6.10
  17  -1 -14    5.10    5.00
 -17  -1  14    2.00    3.20
 -17   1  14    4.30    4.60
 -17   1  14   -4.10    4.20
  15  -1 -14    0.70    3.50
  15  -1 -14    1.40    4.50
 -15  -1  14    4.30    2.90
 -15   1  14    0.10    3.70
 -15   1  14    1.00    3.60
 -15   1  14   -1.90    2.30
  15   1 -14   -2.60    3.10
  15   1 -14    1.00    3.20
 -13  -1  14    5.90    4.10
  13  -1 -14    5.60    3.70
  13  -1 -14    0.40    3.90
 -13  -1  14    2.50    3.40
 -13  -1  14    5.50    5.70
  13  -1 -14   -1.90    2.20
 -13   1  14    1.50    2.30
  13   1 -14    3.40    2.90
  13   1 -14    4.80    3.10
 -13   1  14   -0.40    3.00
  13   1 -14    6.80    3.80
  11  -1 -14    5.10    3.60
 -11  -1  14    2.70    3.60
 -11  -1  14    9.90    3.30
 -11  -1  14    4.40    3.20
  11  -1 -14    5.10    3.00
  11  -1 -14    8.60    2.20
  11   1 -14    3.10    2.90
 -11   1  14   10.40    3.40
 -11   1  14    7.90    2.40
  11   1 -14    4.70    3.40
 -11   1  14    7.40    4.00
  11   1 -14    9.60    3.00
   9  -1 -14   19.40    4.20
  -9  -1  14   24.70    4.10
  -9  -1  14   27.70    3.90
  -9  -1  14   21.70    3.50
   9  -1 -14   21.20    2.80
   9  -1 -14   22.60    3.70
   9   1 -14   23.80    3.90
  -9   1  14   15.20    3.80
  -9   1  14   21.00    3.20
   9   1 -14   22.80    3.30
  -9   1  14   24.70    2.80
   9   1 -14   22.90    3.60
   7  -1 -14    9.20    3.50
  -7  -1  14    3.30    3.00
   7  -1 -14   -1.00    2.80
  -7  -1  14   -0.70    2.90
   7  -1 -14    3.70    2.10
  -7  -1  14    0.20    4.00
  -7   1  14    5.50    2.10
   7   1 -14    6.70    2.80
  -7   1  14    5.50    3.40
   7   1 -14    3.80    2.50
   7   1 -14    9.40    3.40
  -7   1  14    1.70    2.50
  -5  -1  14   50.29    5.30
   5  -1 -14   52.49    4.80
  -5  -1  14   59.29    5.60
  -5  -1  14   61.09    6.10
   5  -1 -14   57.89    5.60
   5   1 -14   65.09    5.80
   5   1 -14   56.09    5.00
  -5   1  14   68.49    5.70
  -5   1  14   54.59    6.20
   5   1 -14   54.79    5.80
  -5   1  14   59.89    4.40
   3  -1 -14   20.50    3.40
   3  -1 -14   19.60    2.80
  -3  -1  14   17.50    3.30
  -3  -1  14   13.40    3.20
  -3  -1  14   22.10    3.70
   3  -1 -14   23.00    3.80
   3   1 -14   20.60    3.10
   3   1 -14   27.40    3.90
  -3   1  14   26.60    3.70
  -3   1  14   30.60    4.10
   3   1 -14   21.80    3.50
  -3   1  14   23.70    2.90
   1  -1 -14    1.90    2.60
  -1  -1  14    2.40    2.90
   1  -1 -14    6.70    3.10
  -1  -1  14    0.40    2.60
   1  -1 -14    2.60    2.10
  -1  -1  14    6.00    2.70
   1   1 -14   -0.50    2.40
  -1   1  14   -1.40    2.20
  -1   1  14    7.00    2.40
   1   1 -14    1.50    2.30
   1   1 -14    5.70    2.80
  -1   1  14    2.10    2.90
  -1  -1 -14    0.00    2.40
   1  -1  14    0.50    2.80
  -1  -1 -14    4.70    3.20
   1  -1  14    4.90    3.10
  -1  -1 -14   -0.80    3.30
   1  -1  14   -3.90    2.50
  -1   1 -14    0.60    2.80
   1   1  14   -1.40    2.60
   1   1  14    0.50    2.10
  -1   1 -14   -3.30    2.40
  -1   1 -14    1.10    2.30
   1   1  14   -1.70    2.50
   3  -1  14   63.19    6.70
  -3  -1 -14   72.59    6.00
  -3  -1 -14   63.29    6.10
   3  -1  14   64.39    5.80
  -3  -1 -14   61.09    5.10
   3   1  14   70.69    5.90
  -3   1 -14   68.59    5.60
  -3   1 -14   65.89    6.00
   3   1  14   60.79    5.10
  -3   1 -14   59.89    5.80
   3   1  14   72.19    6.50
   5  -1  14  116.39   10.20
  -5  -1 -14  117.39    7.50
   5  -1  14  122.09    7.50
  -5  -1 -14  119.99    6.50
  -5  -1 -14  121.39    7.30
   5   1  14  133.89    7.40
   5   1  14  117.09    6.70
   5   1  14  116.79    7.50
  -5   1 -14  142.59    7.60
  -5   1 -14  125.49    6.80
  -5   1 -14  131.49    7.60
   7  -1  14    6.10    3.20
   7  -1  14    7.60    3.70
  -7  -1 -14    5.30    2.90
  -7  -1 -14    4.40    3.20
  -7  -1 -14    6.40    3.70
   7   1  14    4.80    3.40
  -7   1 -14    4.90    3.40
  -7   1 -14    8.70    3.10
   7   1  14    4.90    3.30
   7   1  14    7.40    3.20
  -9  -1 -14    3.00    3.70
   9  -1  14   -1.50    3.60
   9  -1  14    3.10    3.70
  -9  -1 -14   -1.20    3.00
   9   1  14    0.50    3.40
  -9   1 -14    0.50    3.70
   9   1  14   -2.30    3.40
  -9   1 -14    1.20    3.70
  -9   1 -14    2.10    2.90
 -11  -1 -14   37.40    4.50
  11  -1  14   35.30    5.10
  11  -1  14   41.90    5.70
 -11  -1 -14   34.20    4.70
 -11  -1 -14   28.50    4.60
  11   1  14   35.00    4.70
 -11   1 -14   31.20    4.30
 -11   1 -14   46.10    5.30
 -11   1 -14   34.40    5.70
  13  -1  14   14.00    5.70
 -13  -1 -14    6.00    3.70
  13  -1  14   13.20    8.10
 -13  -1 -14   12.30    4.40
 -13   1 -14    9.00    4.90
 -13   1 -14    6.10    3.50
 -13   1 -14   13.50    5.20
  15  -1  14    2.90    5.20
 -15  -1 -14   -5.20    4.70
  15  -1  14   -0.20    4.80
 -15  -1 -14    5.90    4.20
 -15   1 -14    8.80    5.50
 -15   1 -14   -1.30    6.20
 -15   1 -14    4.10    3.90
 -17  -1 -14    0.90    7.40
 -17  -1 -14   -7.90    5.10
 -18  -2  14    0.00    3.90
  18  -2 -14   11.50    5.00
  16  -2 -14    0.70    4.90
 -16  -2  14    0.60    3.50
 -14  -2  14    6.50    3.80
  14  -2 -14    2.20    3.90
  14   2 -14   -5.00    3.60
  12  -2 -14    9.20    4.00
  12  -2 -14   -0.50    6.50
 -12  -2  14   12.50    3.60
  12   2 -14    1.00    3.70
  10  -2 -14    4.60    1.90
  10  -2 -14    4.50    3.60
 -10  -2  14    2.70    3.70
 -10  -2  14    6.30    2.90
  10  -2 -14    4.60    4.30
  10   2 -14    7.30    3.50
 -10   2  14    5.70    2.80
 -10   2  14    2.50    4.50
   8  -2 -14    2.00    2.10
  -8  -2  14    4.80    3.10
   8  -2 -14    5.80    3.10
  -8  -2  14    7.90    3.80
   8  -2 -14   -0.40    4.10
   8   2 -14    4.70    3.20
   8   2 -14    6.10    3.40
  -8   2  14    6.20    2.00
   6  -2 -14   -1.90    1.90
   6  -2 -14   -1.40    2.70
  -6  -2  14   -4.00    3.30
   6  -2 -14    4.30    3.80
  -6  -2  14   -2.70    2.90
  -6   2  14   -0.70    3.20
   6   2 -14    1.00    2.80
  -6   2  14    2.20    2.00
   6   2 -14   -4.30    2.80
  -4  -2  14   18.20    3.50
   4  -2 -14   17.60    2.60
   4  -2 -14   25.40    3.80
   4  -2 -14    9.40    3.90
  -4  -2  14   19.10    3.70
   4   2 -14   12.00    3.20
  -4   2  14   20.70    2.70
  -4   2  14   17.80    3.60
  -2  -2  14   23.80    3.70
  -2  -2  14   28.60    3.80
   2  -2 -14   26.70    4.00
   2  -2 -14   29.80    3.10
   2  -2 -14   35.30    4.50
   2   2 -14   29.90    4.30
  -2   2  14   35.20    4.10
   0  -2 -14    3.90    3.00
   0  -2 -14    0.10    2.40
   0  -2  14    1.50    3.10
   0  -2 -14    1.80    3.30
   0  -2  14    6.60    3.80
   0   2 -14    6.90    3.00
   0   2  14    4.40    2.40
   0   2 -14    2.50    2.80
   0   2  14   -0.30    3.10
   2  -2  14    1.80    2.90
  -2  -2 -14   -1.50    3.00
  -2  -2 -14    0.50    3.00
  -2  -2 -14    7.30    3.30
   2  -2  14    4.70    4.60
  -2   2 -14    0.50    3.10
   2   2  14   -5.60    3.00
   2   2  14    5.00    2.60
  -2   2 -14    5.50    3.50
   4  -2  14    0.10    3.70
  -4  -2 -14    2.40    2.80
  -4  -2 -14   -0.20    2.80
   4  -2  14    8.50    3.40
  -4  -2 -14   -0.90    3.40
  -4   2 -14    9.30    4.50
  -4   2 -14    7.50    3.30
   4   2  14    6.60    2.80
   4   2  14    7.30    3.50
   6  -2  14  118.59    8.90
   6  -2  14  126.29    8.20
  -6  -2 -14  117.69   10.10
  -6  -2 -14  122.19    7.30
  -6  -2 -14  124.69    7.80
  -6   2 -14  117.29    7.80
   6   2  14   98.99    7.00
  -8  -2 -14   87.09    6.90
  -8  -2 -14   70.59    7.50
   8  -2  14   80.39    8.00
  -8   2 -14   68.19    7.00
 -10  -2 -14   35.70    4.90
  10  -2  14   34.60    5.00
 -10  -2 -14   40.10    5.10
 -10   2 -14   40.40    5.40
  12  -2  14   18.00    4.80
 -12  -2 -14   22.70    4.50
 -12   2 -14    7.60    4.50
   9  -3 -14    6.50    4.00
  -7  -3  14   -3.20    4.00
   7  -3 -14    5.40    4.00
   7   3 -14   -0.60    4.10
   5  -3 -14    1.80    3.60
  -5  -3  14   -3.00    3.40
   5   3 -14    9.80    4.20
  -3  -3  14    9.90    4.00
   3  -3 -14    6.00    3.80
   3   3 -14   15.30    4.50
  -1  -3  14   -2.40    3.90
   1  -3 -14   -1.40    2.80
   1  -3 -14    0.60    3.70
   1   3 -14    8.30    4.30
   1  -3  14    2.30    4.10
  -1  -3 -14   10.10    3.90
  -1  -3 -14    4.00    3.20
  -1   3 -14    7.20    4.40
  -3  -3 -14   -4.90    4.80
   3  -3  14   -2.30    3.90
  -3  -3 -14   -2.50    3.50
  -3   3 -14   -7.40    4.40
  -5  -3 -14   -6.10    3.90
   5  -3  14   -2.90    4.30
  -5   3 -14   -4.30    4.80
 -20   0  15   -0.90    5.60
 -18   0  15   -4.30    6.40
 -18   0  15    1.90    3.80
 -18   0  15    0.00    4.00
 -16   0  15   -1.00    3.40
  16   0 -15    3.80    4.10
 -16   0  15   -4.50    3.70
  16   0 -15   -3.80    4.70
  16   0 -15   -5.90    3.10
 -14   0  15   -1.50    3.20
 -14   0  15   -5.00    4.30
  14   0 -15   -1.30    4.20
  14   0 -15   -4.40    2.90
 -14   0  15    1.40    3.30
  14   0 -15    2.90    4.80
  12   0 -15    1.90    3.40
 -12   0  15   -2.70    4.20
 -12   0  15    0.70    3.20
  12   0 -15   -2.60    4.30
 -12   0  15   -1.70    3.00
  12   0 -15    2.80    2.80
 -10   0  15   -3.40    2.90
 -10   0  15   -5.00    4.10
  10   0 -15   -2.40    3.70
 -10   0  15   -0.30    3.00
  10   0 -15   -4.90    3.20
  10   0 -15    3.50    2.60
  -8   0  15   -2.70    3.30
   8   0 -15   -0.90    3.60
   8   0 -15   -4.10    2.60
   8   0 -15    0.70    3.10
  -8   0  15    2.40    2.80
  -8   0  15   -2.40    3.00
   6   0 -15    1.60    2.70
   6   0 -15    5.00    3.60
  -6   0  15   -5.30    3.50
   6   0 -15   -1.30    2.40
  -6   0  15   -3.40    2.60
  -6   0  15   -2.00    3.00
  -4   0  15    0.10    2.50
   4   0 -15    0.50    2.50
   4   0 -15    3.20    3.10
   4   0 -15    5.40    3.70
  -4   0  15   -2.30    2.70
  -4   0  15    0.70    3.40
  -2   0  15    7.10    3.10
   2   0 -15    2.20    3.10
   2   0 -15    2.20    2.40
  -2   0  15    1.70    3.60
  -2   0  15    0.30    3.10
   2   0 -15    5.20    2.90
   0   0  15    0.50    3.00
   0   0 -15   -0.30    2.50
   0   0 -15   -1.20    2.60
   0   0  15    3.40    3.00
   0   0  15    1.90    3.30
  -2   0 -15    0.40    2.60
   2   0  15   -2.20    3.60
  -2   0 -15    0.30    2.90
   2   0  15    2.80    3.10
  -2   0 -15   -1.40    3.40
   2   0  15    1.20    3.00
  -4   0 -15   -3.10    3.20
   4   0  15   -3.00    3.50
   4   0  15    0.00    3.40
  -4   0 -15    0.60    3.30
  -4   0 -15    4.20    2.70
  -6   0 -15    3.00    3.30
   6   0  15    0.90    3.20
   6   0  15   -2.80    3.60
  -6   0 -15    2.90    2.90
  -6   0 -15    1.50    3.30
   8   0  15    4.80    3.40
  -8   0 -15   -1.50    3.00
   8   0  15   -5.40    4.10
  -8   0 -15    6.80    3.70
 -10   0 -15    3.30    4.50
  10   0  15    4.00    4.10
 -10   0 -15   -6.20    3.20
  10   0  15   -3.00    3.80
 -10   0 -15   -0.60    4.40
  12   0  15    4.10    5.30
  12   0  15    4.30    5.20
 -12   0 -15    3.10    4.60
 -12   0 -15   -2.20    5.10
 -12   0 -15   -7.20    3.50
 -14   0 -15    0.20    4.10
 -14   0 -15    9.30    5.50
  19  -1 -15   -3.20    4.90
 -19  -1  15    2.00    4.40
  17  -1 -15   14.90    6.60
 -17  -1  15   12.70    4.10
  17  -1 -15    6.20    5.10
 -17   1  15   10.30    5.30
  15  -1 -15   12.40    5.60
  15  -1 -15   12.10    4.90
 -15  -1  15   22.10    4.40
 -15   1  15   10.10    4.10
  15   1 -15   10.00    3.70
  13  -1 -15    8.20    2.80
  13  -1 -15    8.50    5.10
  13  -1 -15   11.60    4.60
 -13  -1  15    8.20    4.00
 -13  -1  15   10.80    4.80
 -13   1  15   16.20    3.00
 -13   1  15    2.40    4.90
  13   1 -15    3.30    4.70
 -13   1  15    7.10    3.70
  13   1 -15   11.60    3.60
  11  -1 -15   12.40    4.90
  11  -1 -15   18.50    6.40
  11  -1 -15   20.80    3.00
 -11  -1  15   22.60    4.80
 -11  -1  15   10.80    3.30
 -11   1  15    8.80    4.60
 -11   1  15   12.40    3.30
  11   1 -15   18.60    3.70
  11   1 -15   13.00    4.70
 -11   1  15   18.50    3.00
  11   1 -15   15.30    4.00
   9  -1 -15   24.00    3.20
  -9  -1  15   36.00    4.60
   9  -1 -15   20.40    4.80
   9  -1 -15   11.70    7.40
  -9  -1  15   24.50    4.70
  -9   1  15   33.40    4.50
  -9   1  15   25.00    4.70
   9   1 -15   20.60    3.50
   9   1 -15   21.00    4.10
   9   1 -15   21.40    4.50
  -9   1  15   21.20    3.00
   7  -1 -15    4.10    4.20
   7  -1 -15    2.80    5.90
  -7  -1  15    5.50    3.20
   7  -1 -15    4.60    2.50
  -7  -1  15    3.40    4.00
  -7   1  15    5.40    3.30
  -7   1  15    7.10    2.60
  -7   1  15    5.30    3.70
   7   1 -15    8.10    3.50
   7   1 -15    5.40    3.60
   7   1 -15    4.60    3.20
   5  -1 -15   15.20    4.30
   5  -1 -15   16.50    4.10
  -5  -1  15   19.50    3.80
  -5  -1  15   14.50    3.30
   5  -1 -15   15.50    2.70
  -5   1  15   22.10    4.40
   5   1 -15   33.30    4.60
  -5   1  15   19.10    3.00
   5   1 -15   18.10    3.90
   5   1 -15   14.00    3.20
  -5   1  15   10.60    3.10
   3  -1 -15   18.30    3.80
   3  -1 -15   14.20    3.10
  -3  -1  15   18.60    3.70
  -3  -1  15   21.20    4.10
   3  -1 -15   20.20    4.30
  -3   1  15   20.90    3.50
   3   1 -15   15.90    3.70
  -3   1  15   16.60    3.00
   3   1 -15   11.90    3.70
  -3   1  15   15.30    4.20
   3   1 -15   18.00    3.40
  -1  -1  15   11.40    3.70
   1  -1 -15   16.20    3.60
  -1  -1  15   17.40    4.30
   1  -1 -15   14.10    3.00
   1  -1 -15   12.60    3.80
   1   1 -15   12.50    3.10
  -1   1  15   22.00    4.10
   1   1 -15   11.50    3.70
  -1   1  15   17.30    3.30
   1   1 -15   13.40    3.60
  -1   1  15   13.60    2.80
  -1  -1 -15    7.20    3.50
  -1  -1 -15    4.70    2.60
  -1  -1 -15    6.70    3.00
   1   1  15    3.50    3.10
   1   1  15    2.40    2.70
  -1   1 -15   -2.20    3.30
   1   1  15    0.30    3.10
  -1   1 -15    0.60    3.00
  -1   1 -15   -1.30    3.30
  -3  -1 -15   -1.20    2.80
   3  -1  15   -3.50    3.90
  -3  -1 -15   -4.00    3.70
  -3  -1 -15   -0.80    2.60
   3   1  15   -7.80    3.30
  -3   1 -15    1.30    2.90
  -3   1 -15    4.20    3.10
   3   1  15   -4.30    3.00
   3   1  15   -1.40    2.90
  -3   1 -15    1.50    3.20
   5  -1  15    4.10    6.30
  -5  -1 -15    3.10    2.90
  -5  -1 -15    3.90    3.30
  -5  -1 -15    4.30    3.90
   5  -1  15    3.10    4.30
  -5   1 -15    1.00    3.30
   5   1  15    0.10    3.40
  -5   1 -15   11.10    3.70
  -5   1 -15    5.40    3.60
   5   1  15   10.40    3.70
  -7  -1 -15   21.10    3.80
   7  -1  15   23.10    5.10
  -7  -1 -15   22.40    4.50
  -7  -1 -15   26.20    4.50
   7  -1  15   21.80    5.20
  -7   1 -15   23.90    4.50
  -7   1 -15   29.10    5.20
  -7   1 -15   20.70    3.90
   7   1  15   26.60    4.70
  -9  -1 -15   44.40    6.60
  -9  -1 -15   25.70    4.20
  -9  -1 -15   29.70    4.50
   9  -1  15   32.70    5.70
   9  -1  15   33.10    5.00
  -9   1 -15   33.40    4.50
  -9   1 -15   39.00    5.80
  11  -1  15   10.50    4.80
  11  -1  15    7.40    5.80
 -11  -1 -15    5.90    4.20
 -11  -1 -15    4.80    4.80
 -11   1 -15    4.20    3.70
 -11   1 -15    3.70    5.40
 -11   1 -15    9.40    5.20
 -13  -1 -15   17.40    5.50
 -13  -1 -15    8.50    4.50
  13  -1  15   12.20    5.60
 -13   1 -15   10.30    7.30
 -13   1 -15    7.00    4.60
 -14  -2  15    1.90    4.00
  14  -2 -15    3.00    4.70
  14   2 -15   -7.00    4.10
  12  -2 -15    4.50    4.70
 -12  -2  15    9.40    4.20
  12   2 -15   -0.10    4.40
  10  -2 -15    2.60    2.30
  10  -2 -15   -1.90    3.70
 -10  -2  15    7.30    3.80
  10   2 -15    4.70    4.10
  -8  -2  15    6.40    3.30
   8  -2 -15   12.10    3.60
   8  -2 -15    7.00    2.60
   8   2 -15   10.60    3.80
   6  -2 -15   -0.90    3.40
  -6  -2  15    4.90    4.10
   6  -2 -15    4.50    2.30
   6   2 -15    3.60    3.40
  -6   2  15    6.60    2.80
  -4  -2  15   53.29    7.10
   4  -2 -15   63.49    7.20
   4  -2 -15   55.29    5.00
   4   2 -15   56.29    5.50
  -4   2  15   61.89    4.90
   2  -2 -15    1.70    2.70
   2  -2 -15   -4.60    3.10
  -2  -2  15    3.50    3.70
  -2  -2  15    4.00    5.40
  -2   2  15    3.10    2.60
   2   2 -15    2.40    3.50
   0  -2  15   10.20    3.80
   0  -2 -15   15.70    4.20
   0  -2 -15    8.80    3.00
   0   2  15   10.70    2.90
   0   2 -15   13.20    3.80
  -2  -2 -15   10.50    3.70
  -2  -2 -15   12.00    3.20
   2  -2  15    9.50    4.20
  -2   2 -15    9.20    3.70
   2   2  15    9.80    3.10
   4  -2  15    1.90    4.10
  -4  -2 -15    2.30    3.70
  -4  -2 -15    4.20    3.30
  -4   2 -15    2.40    3.60
   4   2  15    3.10    3.70
   6  -2  15    6.50    4.10
  -6  -2 -15    2.30    3.70
  -6  -2 -15   -2.30    3.40
  -6   2 -15    1.40    4.00
  -8  -2 -15    8.00    4.20
   8  -2  15    9.10    4.70
  -8  -2 -15    8.30    4.40
  -8   2 -15    6.80    4.50
 -10  -2 -15    3.30    4.50
  10  -2  15   16.40    5.40
 -10  -2 -15   -0.60    4.20
 -10   2 -15   16.50    5.60
 -18   0  16  130.29   10.70
  16   0 -16   27.80    4.60
 -16   0  16   14.20    4.50
 -14   0  16   15.90    5.90
  14   0 -16   22.70    6.20
 -14   0  16   19.60    4.40
 -14   0  16   21.00    4.70
  14   0 -16   18.10    4.00
  14   0 -16   16.10    4.90
  12   0 -16   -0.10    5.20
 -12   0  16   -1.80    5.20
  12   0 -16    3.10    3.90
 -12   0  16    3.30    7.20
  12   0 -16    3.40    3.20
 -12   0  16   -3.70    3.50
 -10   0  16   42.00    5.50
  10   0 -16   55.99    5.80
  10   0 -16   31.70    5.00
  10   0 -16   39.30    6.00
 -10   0  16   32.80    4.40
 -10   0  16   37.60    4.40
   8   0 -16   12.80    4.50
   8   0 -16   15.50    4.30
  -8   0  16   10.60    4.00
  -8   0  16   18.80    4.90
  -8   0  16    4.90    3.50
   8   0 -16    3.40    3.20
  -6   0  16    2.00    4.40
   6   0 -16    3.20    3.70
   6   0 -16    7.70    4.50
  -6   0  16    0.50    3.40
  -6   0  16    5.30    3.40
   6   0 -16   -1.00    2.90
   4   0 -16   34.60    5.10
  -4   0  16   31.80    4.20
   4   0 -16   39.30    4.90
  -4   0  16   38.20    5.40
   4   0 -16   33.40    3.90
  -4   0  16   28.50    4.10
   2   0 -16  105.99    8.00
  -2   0  16  102.69    7.90
   2   0 -16  107.09    8.80
  -2   0  16  105.69    8.50
   2   0 -16   94.29    6.70
   0   0  16   68.39    7.20
   0   0 -16   53.89    5.40
   0   0 -16   61.39    6.10
   0   0 -16   67.29    6.80
   0   0  16   41.50    4.90
  -2   0 -16    4.40    3.60
  -2   0 -16    4.70    2.90
   2   0  16    4.50    4.20
   2   0  16    4.20    4.00
  -2   0 -16   -1.50    3.80
  -4   0 -16   -0.40    4.20
  -4   0 -16    2.90    3.40
   4   0  16    6.10    4.50
  -4   0 -16    2.00    3.30
   4   0  16   -2.70    3.80
  -6   0 -16    1.20    4.10
   6   0  16   -1.90    4.10
  -6   0 -16   -3.20    3.80
  -6   0 -16    9.40    3.50
   6   0  16   -1.90    4.90
  -8   0 -16   17.80    5.30
   8   0  16    2.00    5.40
  -8   0 -16    2.80    3.60
  -8   0 -16    6.00    4.30
   8   0  16    7.20    4.40
 -10   0 -16    5.00    5.90
 -10   0 -16   -0.50    3.80
 -12   0 -16   24.20    5.00
 -12   0 -16   46.50    6.90
 -17  -1  16   15.30    4.70
  17  -1 -16   14.30    6.10
 -15  -1  16   78.59    8.60
  15  -1 -16   53.59    7.00
  15   1 -16   56.49    5.70
  13  -1 -16    7.30    4.50
  13  -1 -16    5.90    3.10
  13  -1 -16    8.50    5.80
 -13  -1  16    1.60    4.60
 -13   1  16   16.50    8.40
  13   1 -16    5.60    4.00
  11  -1 -16   -2.90    4.40
  11  -1 -16    3.30    5.70
  11  -1 -16    3.80    3.00
 -11  -1  16    8.10    4.20
 -11   1  16    2.00    5.20
  11   1 -16    3.10    3.70
 -11   1  16   -0.30    3.90
 -11   1  16    3.20    3.10
  -9  -1  16   28.60    4.30
  -9  -1  16   32.20    5.80
   9  -1 -16   37.50    5.60
   9  -1 -16   30.20    4.30
   9  -1 -16   31.50    5.10
   9   1 -16   32.10    4.50
  -9   1  16   28.50    5.40
  -9   1  16   32.20    3.80
  -9   1  16   33.10    4.60
  -7  -1  16    9.60    3.70
   7  -1 -16   18.70    3.90
   7  -1 -16   19.20    5.00
  -7  -1  16   32.10    7.10
   7  -1 -16   18.70    4.00
  -7   1  16   16.60    3.40
  -7   1  16   15.10    3.80
   7   1 -16   24.00    4.90
   7   1 -16   18.70    3.80
  -7   1  16   18.80    5.10
  -5  -1  16   32.40   10.10
   5  -1 -16   67.59    8.50
   5  -1 -16   59.79    7.30
   5  -1 -16   48.00    5.50
  -5  -1  16   53.99    5.80
   5   1 -16   49.99    5.60
  -5   1  16   62.89    7.20
  -5   1  16   54.49    5.80
   5   1 -16   54.49    5.70
  -5   1  16   55.39    6.00
   5   1 -16   59.69    6.50
   3  -1 -16    7.40    4.50
  -3  -1  16    1.00    3.60
   3  -1 -16    1.60    3.70
  -3  -1  16    4.60    4.50
   3  -1 -16    2.30    2.90
   3   1 -16    0.40    3.60
  -3   1  16   10.80    4.10
   3   1 -16   -1.00    4.20
  -3   1  16    2.10    3.20
   3   1 -16   -0.60    3.00
  -3   1  16    3.90    4.20
   1  -1 -16    5.40    2.90
  -1  -1  16    1.90    3.70
  -1  -1  16    2.50    3.90
   1  -1 -16    5.10    3.80
   1  -1 -16    1.20    6.20
  -1   1  16    2.60    3.20
  -1   1  16   -0.90    3.20
   1   1 -16    2.10    3.30
   1   1 -16   -2.80    3.50
  -1   1  16   -0.10    4.00
   1   1 -16   -0.90    4.00
   1  -1  16   17.20    5.20
  -1  -1 -16   17.60    4.40
  -1  -1 -16   15.20    3.40
  -1  -1 -16   19.60    6.60
   1  -1  16   16.00    3.90
  -1   1 -16   17.10    3.80
   1   1  16   11.60    4.90
  -1   1 -16   21.80    4.50
  -1   1 -16   11.90    3.50
   1   1  16   14.00    4.10
   1   1  16   15.50    4.10
   3  -1  16   14.80    4.40
  -3  -1 -16   -0.10    3.70
  -3  -1 -16   14.30    3.70
  -3  -1 -16   14.60    5.00
   3  -1  16   21.80    5.20
  -3   1 -16   20.80    5.00
  -3   1 -16   12.30    4.00
   3   1  16    8.50    4.40
  -3   1 -16   12.20    4.40
  -5  -1 -16    1.50    6.20
  -5  -1 -16    6.10    3.50
   5  -1  16    5.50    4.70
   5  -1  16    9.40    4.40
  -5  -1 -16    8.50    4.20
  -5   1 -16    7.50    4.00
  -5   1 -16   21.80    5.20
  -5   1 -16    8.30    4.00
  -7  -1 -16    8.80    4.10
  -7  -1 -16   19.60    4.30
   7  -1  16    7.00    5.10
   7  -1  16   13.30    4.30
  -7   1 -16    9.40    4.10
  -7   1 -16    5.00    5.50
  -7   1 -16   20.00    5.80
  -9  -1 -16    3.10    4.40
  -9  -1 -16    2.40    4.10
   9  -1  16    2.90    5.00
  -9   1 -16   -1.20    4.20
 -11  -1 -16   22.10    5.00
  11  -1  16   23.70    6.10
 -11  -1 -16   41.20    6.10
 -11   1 -16   22.80    8.40
  12  -2 -16   41.60    6.40
 -12  -2  16   36.90    5.10
  12   2 -16   22.80    5.40
  10  -2 -16    5.20    5.10
 -10  -2  16    4.60    3.90
  10   2 -16   12.00    4.70
  -8  -2  16    0.30    4.10
   8  -2 -16   11.70    4.50
   8  -2 -16    3.40    3.50
   8   2 -16    4.50    4.30
   6  -2 -16   13.40    4.00
  -6  -2  16   22.20    4.60
   6  -2 -16   28.90    3.50
   6   2 -16   28.50    5.20
  -4  -2  16    5.60    4.00
   4  -2 -16    8.40    3.30
   4  -2 -16   10.10    4.30
   4   2 -16    9.60    4.20
   2  -2 -16   -1.30    4.00
  -2  -2  16    4.30    4.30
   2  -2 -16   -2.30    3.10
   2   2 -16   -2.20    4.10
   0  -2  16   -0.30    4.00
   0  -2 -16    8.70    4.20
   0  -2 -16   13.40    3.50
   0   2 -16    8.00    4.40
   0   2  16    6.90    3.50
  -2  -2 -16    2.60    3.70
  -2  -2 -16    4.20    3.90
   2  -2  16    1.00    4.50
  -2   2 -16    1.00    4.20
  -4  -2 -16    9.20    4.10
  -4  -2 -16    7.80    3.80
   4  -2  16   11.60    4.90
  -4   2 -16    2.30    4.00
  -6  -2 -16    2.20    4.40
   6  -2  16   11.30    5.20
  -6  -2 -16    9.00    4.60
  14   0 -17   -1.20    4.20
 -14   0  17    2.90    4.30
 -12   0  17    5.50    6.50
  12   0 -17    0.50    6.70
  12   0 -17    0.30    3.60
 -12   0  17    5.30    4.20
 -10   0  17   -1.10    4.20
 -10   0  17   -2.70    6.00
  10   0 -17   -1.90    5.70
  10   0 -17   -5.90    4.70
  10   0 -17    8.30    3.60
   8   0 -17   -5.90    3.60
   8   0 -17    1.10    4.10
  -8   0  17   -6.10    5.30
   8   0 -17    6.90    5.40
  -8   0  17   -1.70    3.80
   6   0 -17    8.70    5.30
   6   0 -17    3.80    3.50
  -6   0  17    0.10    5.10
  -6   0  17    5.40    3.90
   6   0 -17   -1.10    4.00
   4   0 -17   -1.40    3.90
   4   0 -17    3.70    5.00
  -4   0  17    4.10    4.90
   4   0 -17    0.50    3.20
  -4   0  17   -1.40    4.20
  -2   0  17    3.90    4.50
   2   0 -17   -6.10    4.30
   2   0 -17   -6.50    5.10
  -2   0  17    0.10    4.00
   2   0 -17   -5.10    3.30
   0   0  17   -1.30    3.70
   0   0 -17   -5.50    4.40
   0   0  17    4.70    5.00
   0   0 -17    0.40    3.90
   0   0 -17    0.00    3.50
   2   0  17    2.50    4.70
  -2   0 -17    0.60    4.20
  -2   0 -17   -6.30    4.20
  -2   0 -17   -1.70    3.60
   2   0  17   -8.60    5.70
  -4   0 -17   -0.10    4.50
   4   0  17    0.70    5.50
   4   0  17   11.50    4.50
  -4   0 -17   -2.70    3.90
  -4   0 -17    6.80    4.90
   6   0  17  -11.10    5.70
  -6   0 -17    2.40    5.20
  -6   0 -17    1.60    4.10
  -6   0 -17    2.20    4.80
  -8   0 -17    4.20    5.10
  -8   0 -17   12.60    4.40
  13  -1 -17   13.70    5.40
  13  -1 -17   15.10    4.00
 -13  -1  17    8.60    4.80
  13   1 -17    8.60    4.90
  11  -1 -17    1.20    4.70
 -11  -1  17   10.00    4.90
  11  -1 -17   13.50    3.70
  11   1 -17    5.70    4.30
  -9  -1  17    3.80    4.90
   9  -1 -17    0.30    3.50
   9  -1 -17   -4.90    4.90
   9   1 -17   -0.60    4.00
   7  -1 -17    9.30    4.40
   7  -1 -17    9.70    3.50
  -7  -1  17    6.00    4.10
  -7   1  17    9.90    3.70
   7   1 -17    2.60    4.10
   5  -1 -17   -0.10    3.10
   5  -1 -17   -0.10    3.80
  -5  -1  17    0.20    3.90
   5   1 -17   -1.10    3.80
  -5   1  17    1.30    3.60
  -3  -1  17    4.40    4.60
   3  -1 -17    2.30    3.80
   3  -1 -17    3.30    3.40
   3   1 -17    7.70    4.00
   1  -1 -17    9.60    3.90
   1  -1 -17    4.70    4.20
  -1  -1  17   11.80    4.30
   1   1 -17    7.80    4.00
   1  -1  17   14.70    4.60
  -1  -1 -17   17.80    4.90
  -1  -1 -17   16.40    3.90
  -1   1 -17   16.10    4.40
   3  -1  17    0.80    4.80
  -3  -1 -17    2.90    3.80
  -3  -1 -17   -2.00    4.70
  -3   1 -17   -9.70    4.10
   5  -1  17   -2.10    5.30
  -5  -1 -17   -3.60    4.00
  -5  -1 -17   -1.00    4.40
  -5   1 -17    9.50    4.60
   7  -1  17   22.10    5.60
  -7  -1 -17   18.30    4.90
  -7  -1 -17   24.10    6.00
  -7   1 -17   17.30    7.40
  10   0 -18   55.49    6.00
 -10   0  18   34.30    6.90
  -8   0  18   12.30    5.80
   8   0 -18    3.10    4.60
   8   0 -18   11.10    8.10
   6   0 -18   21.80    6.90
   6   0 -18   16.70    4.50
  -6   0  18   18.70    5.10
  -6   0  18   17.00    7.00
  -4   0  18    0.50    7.60
   4   0 -18   -6.70    5.00
   4   0 -18    0.70    4.00
   4   0 -18    6.00    6.90
  -4   0  18   14.00    6.00
  -2   0  18    8.50    6.10
   2   0 -18   14.10    4.50
  -2   0  18    6.80    5.20
   2   0 -18    4.10    9.00
   2   0 -18   -1.10    6.10
   0   0 -18    0.50    4.40
   0   0 -18    2.30    6.30
   0   0 -18    4.10    5.00
   0   0  18   -4.80    6.60
   2   0  18   80.39   11.00
  -2   0 -18  112.59   10.20
  -2   0 -18  104.59    9.20
  -4   0 -18   33.00    5.70
  -4   0 -18   30.10    7.80
   7  -1 -18    2.20    4.00
   7  -1 -18    1.30    5.20
  -7  -1  18   14.50    5.90
   7   1 -18    1.20    4.60
   5  -1 -18   -3.60    3.70
  -5  -1  18   -6.40    4.70
   5  -1 -18    2.30    4.60
   5   1 -18   -9.10    4.60
  -3  -1  18   -4.10    5.40
   3  -1 -18   -5.40    3.70
   3  -1 -18   -4.80    5.20
   3   1 -18    3.10    4.60
   1  -1 -18   22.70    4.80
  -1  -1  18   24.80    6.30
   1  -1 -18   21.10    5.40
   1   1 -18   21.40    5.20
  -1  -1 -18   11.40    4.70
   1  -1  18   10.80    5.80
  -1   1 -18   13.70    5.60
_computing_structure_solution     'SHELXT 2014/4 (Sheldrick, 2014)'
;
_shelx_hkl_checksum     31228
_shelx_res_file
;
TITL H2bmtz in C2/c #15
    1.res
    created by SHELXL-2018/3 at 20:06:14 on 06-Jan-2020
REM reset to C2/c #15
CELL 0.71073 23.473 3.7262 13.9102 90 95.687 90
ZERR 4 0.0012 0.0002 0.0007 0 0.002 0
LATT 7
SYMM -X,+Y,0.5-Z
SFAC C H N O
UNIT 40 48 32 8
EQIV $1 -X,1-Y,2-Z
EQIV $2 +X,-Y,0.5+Z
EQIV $3 0.5-X,0.5+Y,1.5-Z
DFIX 0.86 0.01 N4 H4
DFIX 1.44 H1b H1a
DFIX 0.84 0.01 O1 H1b O1 H1a
L.S. 4
PLAN  5
SIZE 0.32 0.2 0.2
TEMP 22.85
CONF
HTAB O1 O1_$3
HTAB O1 N1
HTAB N4 N2_$1
HTAB C2 O1_$2
BOND
MORE -1
BOND $H
fmap 2
acta
REM <olex2.extras>
REM <HklSrc "%.\\1.hkl">
REM </olex2.extras>
WGHT    0.106100    0.727900
FVAR       0.64788
O1    4    0.212901    0.428605    0.718243    11.00000    0.08462    0.19557 =
         0.07339   -0.00203    0.02664   -0.00888
H1A   2    0.231833    0.594405    0.753670    11.00000    0.05955
H1B   2    0.179597    0.400047    0.737954    11.00000    0.19122
N1    3    0.140932    0.212768    0.862433    11.00000    0.03271    0.05529 =
         0.03994   -0.00057    0.00475    0.00169
N2    3    0.071730    0.249518    0.976086    11.00000    0.03869    0.04527 =
         0.03190    0.00214    0.00379    0.00273
N3    3    0.055079    0.404551    0.722820    11.00000    0.03046    0.04959 =
         0.03159   -0.00193    0.00400   -0.00504
N4    3   -0.007259    0.532593    0.838442    11.00000    0.03528    0.05269 =
         0.02635   -0.00238    0.00387    0.00662
H4    2   -0.011112    0.480761    0.897036    11.00000    0.05224
C1    1    0.178262    0.079820    0.931867    11.00000    0.03475    0.05961 =
         0.05158   -0.00179    0.00196    0.00809
AFIX  43
H1    2    0.215005    0.024291    0.916985    11.00000   -1.20000
AFIX   0
C2    1    0.164731    0.021316    1.024578    11.00000    0.04534    0.04680 =
         0.04603    0.00209   -0.00719    0.00797
AFIX  43
H2    2    0.190969   -0.077223    1.071768    11.00000   -1.20000
AFIX   0
C3    1    0.110477    0.115964    1.043819    11.00000    0.05033    0.04759 =
         0.03418    0.00333    0.00335    0.00415
AFIX  43
H3    2    0.100261    0.086189    1.106236    11.00000   -1.20000
AFIX   0
C4    1    0.088768    0.283965    0.887859    11.00000    0.03156    0.03309 =
         0.03337   -0.00291    0.00286   -0.00118
C5    1    0.045239    0.413898    0.811498    11.00000    0.03128    0.03475 =
         0.03119   -0.00142    0.00542   -0.00221
HKLF 4
REM  H2bmtz in C2/c #15
REM wR2 = 0.1739, GooF = S = 1.051, Restrained GooF = 1.057 for all data
REM R1 = 0.0533 for 1145 Fo > 4sig(Fo) and 0.0688 for all 1487 data
REM 103 parameters refined using 4 restraints
END
WGHT      0.1062      0.7280
REM Highest difference peak  0.264,  deepest hole -0.386,  1-sigma level  0.054
Q1    1   0.0605  0.3196  0.8419  11.00000  0.05    0.26
Q2    1   0.0784  0.2831  0.9403  11.00000  0.05    0.22
Q3    1   0.1699  0.0306  0.9807  11.00000  0.05    0.20
Q4    1   0.1477  0.2524  0.8222  11.00000  0.05    0.19
Q5    1   0.0506  0.4487  0.7727  11.00000  0.05    0.19
;
_shelx_res_checksum     33552
data_global
_journal_date_recd_electronic     2020-02-17
_journal_date_accepted     2020-02-27
_journal_name_full     'Acta Crystallographica, Section E'
_journal_year     2020
_journal_volume     76
_journal_issue      4
_journal_page_first     473
_journal_page_last     476
_journal_paper_category     GO
_journal_paper_doi     10.1107/S2056989020002765
_journal_coeditor_code     HB7895
_publ_contact_author_name     'Kittipong Chainok'
_publ_contact_author_address
;
Materials and Textile Technology
Faculty of Science and Technology
Thammasat University
Khlong Luang
Pathum Thani
12121
Thailand
;
_publ_contact_author_email     kc@tu.ac.th
_publ_contact_author_fax     '+66 2 654 4485'
_publ_contact_author_phone     '+66 86 339 5079'
_publ_section_title
;
Crystal structure and Hirshfeld surface analysis of
3,6-bis(pyrimidin-2-yl)-1,4-dihydro-1,2,4,5-tetrazine dihydrate
;
loop_
    _publ_author_name
    _publ_author_address
    'Khotchasanthong, Kenika'
;
Multifunctional Crystalline Materials and Applications
Division of Chemistry
Faculty of Science and Technology
Thammasat University
Khlong Luang
Pathum Thani
12121
Thailand
;
    'Jittirattanakun, Siripak'
;
Multifunctional Crystalline Materials and Applications
Division of Chemistry
Faculty of Science and Technology
Thammasat University
Khlong Luang
Pathum Thani
12121
Thailand
;
    'Chainok, Kittipong'
;
Multifunctional Crystalline Materials and Applications
Materials and Textile Technology
Faculty of Science and Technology
Thammasat University
Khlong Luang
Pathum Thani
12121
Thailand
;
_publ_section_synopsis
;
In the crystal of the title compound, the packing is driven by O---H...O,
O---H...N and N---H...N hydrogen-bond interactions along with \p--\p stacking
interactions.
;
