# Supplementary material for: Crystal structure and Hirshfeld surface analysis of 3,6-bis­(pyrimidin-2-yl)-1,4-di­hydro-1,2,4,5-tetra­zine dihydrate
Source: Acta Crystallogr E Crystallogr Commun. 2020 Mar 3;76(Pt 4):473–6. doi: 10.1107/S2056989020002765 (PMC7133042; doi:10.1107/S2056989020002765)
Supplement: Supplementary file 2 [file e-76-00473-Isup2.hkl]

data_I                                                                          
_shelx_title ' H2bmtz in C2/c No15' 
_shelx_refln_list_code          4                                               
_shelx_F_calc_maximum      153.44                                               
_exptl_crystal_F_000       576.00                                               
_reflns_d_resolution_high  0.7495                                               
                                                                                
loop_                                                                           
 _space_group_symop_operation_xyz                                               
 'x, y, z'                                                                      
 '-x, y, -z+1/2'                                                                
 'x+1/2, y+1/2, z'                                                              
 '-x+1/2, y+1/2, -z+1/2'                                                        
 '-x, -y, -z'                                                                   
 'x, -y, z-1/2'                                                                 
 '-x+1/2, -y+1/2, -z'                                                           
 'x+1/2, -y+1/2, z-1/2'                                                         
                                                                                
_cell_length_a    23.4730                                                       
_cell_length_b     3.7262                                                       
_cell_length_c    13.9102                                                       
_cell_angle_alpha  90.000                                                       
_cell_angle_beta   95.687                                                       
_cell_angle_gamma  90.000                                                       
                                                                                
_shelx_F_squared_multiplier     1.000                                           
                                                                                
loop_                                                                           
 _refln_index_h                                                                 
 _refln_index_k                                                                 
 _refln_index_l                                                                 
 _refln_F_squared_calc                                                          
 _refln_F_squared_meas                                                          
 _refln_F_squared_sigma                                                         
 _refln_observed_status                                                         
   4   0   0       1099.08       1407.65        28.58 o                         
   6   0   0         93.34         89.31         1.87 o                         
   8   0   0       3927.05       4113.39        49.83 o                         
  10   0   0          4.38          0.80         0.58 o                         
  12   0   0        183.03        271.11         3.99 o                         
  14   0   0       1047.01       1079.83        12.14 o                         
  16   0   0         93.68         98.00         2.83 o                         
  18   0   0        781.97        829.75        11.24 o                         
  20   0   0        141.46        107.83         4.42 o                         
  22   0   0        344.58        361.57         6.49 o                         
  24   0   0         43.32         44.05         3.98 o                         
  26   0   0         48.38         53.56         4.63 o                         
  28   0   0         33.21         46.95         5.74 o                         
  30   0   0         28.83         27.66         7.78 o                         
   1   1   0       3802.16       3696.01        39.57 o                         
   3   1   0      19051.65      18960.69       196.03 o                         
   5   1   0       2685.92       2324.68        19.57 o                         
   7   1   0       2134.30       2043.86        15.98 o                         
   9   1   0        655.82        529.88         4.58 o                         
  11   1   0       1306.62       1244.75         9.92 o                         
  13   1   0        104.98         87.40         1.79 o                         
  15   1   0       1058.67       1119.22        10.28 o                         
  17   1   0          0.07          1.02         0.90 o                         
  19   1   0        431.51        431.92         5.21 o                         
  21   1   0        396.23        375.16         7.92 o                         
  23   1   0         93.79         88.87         3.09 o                         
  25   1   0         23.33         16.93         2.16 o                         
  27   1   0         14.95         13.72         2.93 o                         
  29   1   0         67.10         71.64         4.83 o                         
   0   2   0        422.36        320.84         5.32 o                         
   2   2   0         22.39         18.80         0.86 o                         
   4   2   0       2352.77       2422.82        21.15 o                         
   6   2   0       2994.62       3313.67        25.61 o                         
   8   2   0          2.39          0.47         0.54 o                         
  10   2   0         44.22         42.94         1.71 o                         
  12   2   0          7.30          9.65         0.71 o                         
  14   2   0        488.71        485.64         4.70 o                         
  16   2   0         19.15         17.09         1.12 o                         
  18   2   0       1108.56       1109.52         9.63 o                         
  20   2   0         57.73         52.66         1.94 o                         
  22   2   0          0.05          0.72         1.66 o                         
  24   2   0         70.31         75.29         3.37 o                         
  26   2   0          0.71         -0.40         5.07 o                         
  28   2   0         11.59         15.30         7.83 o                         
   1   3   0         17.32         14.83         0.99 o                         
   3   3   0         72.00         56.91         2.60 o                         
   5   3   0         20.53         24.02         1.20 o                         
   7   3   0        223.15        205.82         3.44 o                         
   9   3   0        294.77        317.45         4.34 o                         
  11   3   0         17.08         18.39         1.18 o                         
  13   3   0         14.78         13.55         1.57 o                         
  15   3   0        131.98        133.64         2.79 o                         
  17   3   0          8.40          5.33         1.71 o                         
  19   3   0          0.21          2.13         1.62 o                         
  21   3   0         19.67         17.92         2.60 o                         
  23   3   0         10.44          9.12         4.45 o                         
   0   4   0         37.19         45.68         4.51 o                         
   2   4   0          0.49         -0.01         1.45 o                         
   4   4   0          7.10          4.52         2.04 o                         
   6   4   0          8.53         10.27         1.90 o                         
   8   4   0          1.78         -2.07         2.88 o                         
  10   4   0          5.19          0.14         2.38 o                         
  12   4   0        209.01        192.08         5.39 o                         
  14   4   0        123.38        125.28         8.31 o                         
  16   4   0         19.14          9.15         6.12 o                         
  18   4   0         40.39         29.82         3.12 o                         
 -29   1   1         13.49         12.25         4.03 o                         
 -27   1   1         50.62         45.89         3.30 o                         
 -25   1   1         92.20        100.11         5.41 o                         
 -23   1   1         94.74         98.96         3.56 o                         
 -21   1   1         30.98         25.62         1.60 o                         
 -19   1   1          0.00         -1.02         1.02 o                         
 -17   1   1          2.97          0.83         0.87 o                         
 -15   1   1        363.22        387.17         4.13 o                         
 -13   1   1         86.06         91.17         1.97 o                         
 -11   1   1       2216.96       2473.65        18.68 o                         
  -9   1   1       2583.54       2965.40        21.96 o                         
  -7   1   1       2145.59       2232.34        17.67 o                         
  -5   1   1        128.59        160.03         2.02 o                         
  -3   1   1       4657.26       5055.39        40.29 o                         
  -1   1   1      23543.69      22518.98       295.94 o                         
   1   1   1         15.07         10.67         0.63 o                         
   3   1   1      14263.98      14253.87       108.29 o                         
   5   1   1        102.02        156.40         1.60 o                         
   7   1   1        151.64        161.54         1.89 o                         
   9   1   1         49.49         74.23         1.24 o                         
  11   1   1         45.72         44.86         1.26 o                         
  13   1   1          0.29         -0.15         0.58 o                         
  15   1   1          1.14          1.16         0.79 o                         
  17   1   1        452.80        427.55         4.45 o                         
  19   1   1          0.03         -1.06         1.06 o                         
  21   1   1        372.99        376.24         5.65 o                         
  23   1   1         42.78         44.61         2.30 o                         
  25   1   1         24.16         17.09         2.35 o                         
  27   1   1          0.54         -2.51         2.64 o                         
  29   1   1         68.70         78.15         4.79 o                         
 -28   2   1         23.93         11.08         6.61 o                         
 -26   2   1         32.13         37.72         4.07 o                         
 -24   2   1          8.14          5.42         2.23 o                         
 -22   2   1          0.50          1.11         1.54 o                         
 -20   2   1         14.19         15.11         1.40 o                         
 -18   2   1         25.23         23.62         1.29 o                         
 -16   2   1         57.34         57.08         2.09 o                         
 -14   2   1          7.33          9.70         0.78 o                         
 -12   2   1        834.40        922.89         7.62 o                         
 -10   2   1        229.74        231.43         2.71 o                         
  -8   2   1        851.55        915.96         9.88 o                         
  -6   2   1        302.82        292.79         3.05 o                         
  -4   2   1        508.13        610.18         6.88 o                         
  -2   2   1         50.44         48.53         0.99 o                         
   0   2   1       1095.80       1237.65        11.15 o                         
   2   2   1       2642.21       2983.60        22.90 o                         
   4   2   1        155.71        162.39         1.89 o                         
   6   2   1       1826.65       1992.68        18.73 o                         
   8   2   1        729.67        812.91         7.88 o                         
  10   2   1        265.36        261.63         3.21 o                         
  12   2   1        171.57        176.05         2.37 o                         
  14   2   1        132.10        115.04         2.08 o                         
  16   2   1        197.16        202.69         3.11 o                         
  18   2   1        340.49        318.35         4.17 o                         
  20   2   1        230.80        241.42         3.81 o                         
  22   2   1          4.05          1.75         1.75 o                         
  24   2   1          9.25         11.32         2.21 o                         
  26   2   1        104.99        115.41         6.41 o                         
  28   2   1         95.30         96.07         7.50 o                         
 -23   3   1         11.21         18.64         4.42 o                         
 -21   3   1          9.61          9.67         3.27 o                         
 -19   3   1        167.49        169.31         3.50 o                         
 -17   3   1          2.86          5.36         1.19 o                         
 -15   3   1        376.24        370.75         4.36 o                         
 -13   3   1         20.55         22.17         1.78 o                         
 -11   3   1         12.11         11.11         1.14 o                         
  -9   3   1        203.83        213.53         4.13 o                         
  -7   3   1         44.54         41.11         1.75 o                         
  -5   3   1          9.56          7.31         0.91 o                         
  -3   3   1          9.52         12.10         1.30 o                         
  -1   3   1         29.52         37.30         1.33 o                         
   1   3   1          4.43          5.91         0.70 o                         
   3   3   1        399.68        403.89         7.99 o                         
   5   3   1        378.86        413.43         4.70 o                         
   7   3   1        582.15        606.29         6.52 o                         
   9   3   1        720.96        728.20         7.28 o                         
  11   3   1        756.81        778.25         7.79 o                         
  13   3   1        671.55        735.05         7.15 o                         
  15   3   1        156.46        165.22         3.17 o                         
  17   3   1        392.20        364.62         5.13 o                         
  19   3   1          0.90          1.22         2.10 o                         
  21   3   1          0.35          0.63         2.65 o                         
  23   3   1          0.61         -1.04         4.42 o                         
 -18   4   1          0.86          4.40         3.28 o                         
 -16   4   1         13.58          9.80         7.74 o                         
 -14   4   1         45.45         49.14         5.08 o                         
 -12   4   1        243.10        248.87         7.26 o                         
 -10   4   1         20.14         19.69         2.07 o                         
  -8   4   1          0.10         -1.26         2.26 o                         
  -6   4   1          0.87          2.83         1.76 o                         
  -4   4   1          1.33          2.21         1.63 o                         
  -2   4   1          8.00          9.42         1.54 o                         
   0   4   1         15.73         18.06         1.49 o                         
   2   4   1         61.00         58.11         2.84 o                         
   4   4   1          6.22          5.20         1.98 o                         
   6   4   1          1.70          2.92         2.25 o                         
   8   4   1         68.30         64.46         4.58 o                         
  10   4   1        395.18        395.43         8.31 o                         
  12   4   1         32.72         35.71         3.01 o                         
  14   4   1          9.48         12.63         7.74 o                         
  16   4   1          9.46         21.19         8.34 o                         
  18   4   1          6.73          5.78         4.03 o                         
 -30   0   2         12.68         17.82        19.30 o                         
 -28   0   2        122.37        129.30         7.24 o                         
 -26   0   2        199.50        233.14         7.24 o                         
 -24   0   2        134.64        121.11         8.98 o                         
 -22   0   2         88.95         89.77         4.53 o                         
 -20   0   2        125.17        106.89         4.41 o                         
 -18   0   2          0.02          1.03         1.58 o                         
 -16   0   2         49.79         71.62         2.79 o                         
 -14   0   2        754.59        707.72         9.41 o                         
 -12   0   2      10442.19      11439.13       122.75 o                         
 -10   0   2       3565.11       3867.79        42.32 o                         
  -8   0   2        557.95        613.42         9.75 o                         
  -6   0   2        909.01        816.12        15.46 o                         
  -4   0   2      22586.68      19171.92       206.63 o                         
  -2   0   2       9428.51      10833.31       338.45 o                         
   0   0   2         22.35          4.49         0.59 o                         
   2   0   2       2019.75       1614.92        40.79 o                         
   4   0   2      13608.89      12884.96       127.20 o                         
   6   0   2        314.36        270.71         4.71 o                         
   8   0   2         68.89         44.57         1.48 o                         
  10   0   2        141.08         88.54         2.36 o                         
  12   0   2       1567.59       1499.53        17.60 o                         
  14   0   2        714.11        735.30         8.93 o                         
  16   0   2         64.38         49.66         2.33 o                         
  18   0   2        307.76        331.46         5.81 o                         
  20   0   2       4908.70       5232.56        53.34 o                         
  22   0   2        853.52        901.28        11.85 o                         
  24   0   2         45.38         37.94         3.05 o                         
  26   0   2          0.37          3.05         3.05 o                         
  28   0   2         49.42         56.17         6.28 o                         
  30   0   2         83.55         66.47         8.52 o                         
 -29   1   2         24.77         29.11         4.15 o                         
 -27   1   2          0.66          0.31         2.55 o                         
 -25   1   2         34.62         41.74         3.21 o                         
 -23   1   2         13.33          6.96         1.74 o                         
 -21   1   2         14.37         19.39         2.00 o                         
 -19   1   2        110.34        105.35         2.78 o                         
 -17   1   2          9.37         11.01         1.10 o                         
 -15   1   2        449.37        468.98         4.90 o                         
 -13   1   2         40.87         56.98         1.51 o                         
 -11   1   2        234.05        189.49         2.65 o                         
  -9   1   2        470.28        668.53         5.87 o                         
  -7   1   2       2826.77       2493.97        21.64 o                         
  -5   1   2       3012.04       2830.35        26.07 o                         
  -3   1   2         42.41         20.52         0.45 o                         
  -1   1   2       8799.49       9097.30        65.94 o                         
   1   1   2      16351.98      15565.97       138.59 o                         
   3   1   2       4457.37       4141.10        30.02 o                         
   5   1   2       2258.59       1946.91        15.33 o                         
   7   1   2          0.45          6.13         0.44 o                         
   9   1   2        212.99        268.50         2.78 o                         
  11   1   2          0.71          0.72         0.55 o                         
  13   1   2         46.26         47.17         1.50 o                         
  15   1   2         10.98         10.12         0.90 o                         
  17   1   2       1682.94       1714.62        13.35 o                         
  19   1   2       1346.71       1371.83        18.92 o                         
  21   1   2         12.16          7.70         1.39 o                         
  23   1   2        342.27        379.05         5.59 o                         
  25   1   2         19.61         13.91         2.36 o                         
  27   1   2         52.11         46.00         3.46 o                         
  29   1   2          5.69          0.37         4.29 o                         
 -28   2   2          0.38         -0.61         6.23 o                         
 -26   2   2          0.06         -2.94         3.30 o                         
 -24   2   2         46.20         46.59         2.68 o                         
 -22   2   2         37.03         37.40         2.14 o                         
 -20   2   2         19.65         16.28         1.44 o                         
 -18   2   2          7.56          4.42         1.15 o                         
 -16   2   2        171.45        188.65         2.63 o                         
 -14   2   2          6.86          5.41         0.70 o                         
 -12   2   2          1.73          1.88         0.60 o                         
 -10   2   2          2.01          4.32         0.60 o                         
  -8   2   2         94.48         90.66         2.09 o                         
  -6   2   2        423.90        451.56         4.51 o                         
  -4   2   2         71.99         67.00         1.15 o                         
  -2   2   2          4.39          2.31         0.61 o                         
   0   2   2        593.12        569.39         5.52 o                         
   2   2   2       5562.36       6247.69        49.97 o                         
   4   2   2       1154.40       1212.13        10.35 o                         
   6   2   2       2094.93       2185.02        18.21 o                         
   8   2   2        191.33        227.31         2.87 o                         
  10   2   2         17.88         22.71         0.90 o                         
  12   2   2        121.31        131.32         2.15 o                         
  14   2   2       1120.38       1147.02         9.57 o                         
  16   2   2       1068.20       1054.87         9.54 o                         
  18   2   2          7.03          6.50         1.23 o                         
  20   2   2          0.45         -0.92         1.38 o                         
  22   2   2         64.99         54.20         2.42 o                         
  24   2   2         36.17         42.82         2.69 o                         
  26   2   2         56.27         56.75         5.03 o                         
  28   2   2          5.91         15.25         9.05 o                         
 -23   3   2          7.84         11.22         4.54 o                         
 -21   3   2          7.11         21.83         4.10 o                         
 -19   3   2          4.67          4.59         2.30 o                         
 -17   3   2          7.41          4.46         2.15 o                         
 -15   3   2         39.82         32.55         2.44 o                         
 -13   3   2          3.26          2.35         1.23 o                         
 -11   3   2          4.51          5.25         1.20 o                         
  -9   3   2          6.02          8.48         0.99 o                         
  -7   3   2        148.80        129.95         2.33 o                         
  -5   3   2          0.03         -0.79         0.79 o                         
  -3   3   2        107.43        123.24         2.14 o                         
  -1   3   2         13.94         16.26         0.97 o                         
   1   3   2          6.79          9.06         0.87 o                         
   3   3   2          0.47          0.17         0.81 o                         
   5   3   2        362.98        381.19         4.56 o                         
   7   3   2         12.66         12.82         1.22 o                         
   9   3   2        126.76        127.05         2.28 o                         
  11   3   2        148.60        143.10         2.70 o                         
  13   3   2        328.64        335.84         4.44 o                         
  15   3   2          0.26         -1.37         1.37 o                         
  17   3   2          3.04          1.82         1.73 o                         
  19   3   2         11.63         14.84         2.13 o                         
  21   3   2          0.13         -1.20         2.50 o                         
  23   3   2         18.50         14.77         5.97 o                         
 -18   4   2         13.04         14.21         3.06 o                         
 -16   4   2          7.32          0.09         5.78 o                         
 -14   4   2         12.66          4.56         4.83 o                         
 -12   4   2         26.27         31.48         5.05 o                         
 -10   4   2         69.51         67.68         4.71 o                         
  -8   4   2         22.06         22.70         1.82 o                         
  -6   4   2          5.89          6.42         2.19 o                         
  -4   4   2         14.96         19.17         1.88 o                         
  -2   4   2          4.20          2.09         2.54 o                         
   0   4   2         78.50         66.92         2.05 o                         
   2   4   2        128.35        126.52         4.66 o                         
   4   4   2         24.74         24.78         2.37 o                         
   6   4   2        101.40         91.04         4.16 o                         
   8   4   2        376.11        341.87         9.20 o                         
  10   4   2        139.25        146.71         4.69 o                         
  12   4   2          1.01          1.25         2.40 o                         
  14   4   2         28.07         26.91         4.20 o                         
  16   4   2          6.83          6.34         3.03 o                         
 -29   1   3          1.00          0.36         3.78 o                         
 -27   1   3          2.47          1.86         2.70 o                         
 -25   1   3        136.91        121.04         3.92 o                         
 -23   1   3         46.03         45.23         2.57 o                         
 -21   1   3        165.91        144.15         3.47 o                         
 -19   1   3          9.50          1.74         1.09 o                         
 -17   1   3        193.32        183.75         2.87 o                         
 -15   1   3         36.51         36.26         1.46 o                         
 -13   1   3        555.38        686.41         6.41 o                         
 -11   1   3        275.67        297.21         3.12 o                         
  -9   1   3       2285.36       2444.45        19.14 o                         
  -7   1   3         34.60         29.26         0.97 o                         
  -5   1   3        269.68        305.10         3.17 o                         
  -3   1   3        409.66        401.81         3.71 o                         
  -1   1   3        346.76        319.47         2.94 o                         
   1   1   3         76.40        102.33         1.24 o                         
   3   1   3        719.68        805.96         8.27 o                         
   5   1   3       2427.68       2612.44        18.55 o                         
   7   1   3         22.23         13.74         0.61 o                         
   9   1   3        853.30        970.71         7.79 o                         
  11   1   3       1011.78       1110.27         8.71 o                         
  13   1   3        510.89        535.35         4.94 o                         
  15   1   3        196.32        165.99         2.73 o                         
  17   1   3        339.04        325.61         3.90 o                         
  19   1   3       2041.88       2168.93        17.52 o                         
  21   1   3          8.20          4.31         1.49 o                         
  23   1   3        316.78        330.31         5.32 o                         
  25   1   3         46.62         51.19         3.07 o                         
  27   1   3         22.17         16.51         4.34 o                         
  29   1   3         10.36          4.59         5.32 o                         
 -28   2   3         41.99         30.48         6.68 o                         
 -26   2   3          1.87          3.89         3.76 o                         
 -24   2   3          4.89          3.14         1.92 o                         
 -22   2   3         36.60         39.70         1.99 o                         
 -20   2   3          8.66          8.85         1.36 o                         
 -18   2   3         13.23         17.06         1.26 o                         
 -16   2   3          5.42          5.46         0.97 o                         
 -14   2   3         62.34         57.39         1.84 o                         
 -12   2   3         39.50         32.27         2.11 o                         
 -10   2   3        484.43        545.58         5.42 o                         
  -8   2   3        745.71        764.45         6.93 o                         
  -6   2   3        234.96        262.23         3.66 o                         
  -4   2   3        770.27        813.42         7.23 o                         
  -2   2   3         88.47         99.62         1.30 o                         
   0   2   3        638.98        678.51         5.45 o                         
   2   2   3        135.36        160.06         2.09 o                         
   4   2   3         41.17         42.70         1.29 o                         
   6   2   3        146.33        158.92         2.42 o                         
   8   2   3        899.88        980.62         8.01 o                         
  10   2   3        407.41        392.08         3.87 o                         
  12   2   3        696.09        733.08         6.31 o                         
  14   2   3          0.09          0.82         0.91 o                         
  16   2   3        536.07        565.14         5.78 o                         
  18   2   3         40.32         35.03         1.69 o                         
  20   2   3          2.85          4.46         1.98 o                         
  22   2   3        119.38        109.41         5.46 o                         
  24   2   3          6.42          5.39         3.32 o                         
  26   2   3        100.79        108.36         6.66 o                         
 -23   3   3         14.12          5.91         4.93 o                         
 -21   3   3         20.67         20.63         6.47 o                         
 -19   3   3         89.50        116.43         5.48 o                         
 -17   3   3          0.17          0.26         1.93 o                         
 -15   3   3          4.69          3.02         1.57 o                         
 -13   3   3          1.40          1.67         1.30 o                         
 -11   3   3        111.60        109.46         2.82 o                         
  -9   3   3          8.44          7.22         1.26 o                         
  -7   3   3         10.23         12.48         0.87 o                         
  -5   3   3          1.00          1.89         0.74 o                         
  -3   3   3         82.33         83.92         1.96 o                         
  -1   3   3        256.66        241.86         3.36 o                         
   1   3   3       1171.79       1271.79        11.83 o                         
   3   3   3         10.51         10.11         0.81 o                         
   5   3   3       1387.83       1426.74        11.79 o                         
   7   3   3        351.55        352.95         3.97 o                         
   9   3   3          3.25          3.73         1.14 o                         
  11   3   3         25.20         19.82         1.41 o                         
  13   3   3         45.47         39.08         2.13 o                         
  15   3   3          4.68          8.01         1.59 o                         
  17   3   3         32.55         44.57         3.16 o                         
  19   3   3         29.24         29.07         2.54 o                         
  21   3   3         18.88         23.95         4.51 o                         
  23   3   3         16.89         10.96        10.72 o                         
 -18   4   3          0.39          2.15         3.07 o                         
 -16   4   3          3.96         -2.92         2.92 o                         
 -14   4   3         16.05          5.56         5.37 o                         
 -12   4   3          1.04          3.83         3.89 o                         
 -10   4   3         11.75         10.44         2.63 o                         
  -8   4   3          1.11         -1.54         2.63 o                         
  -6   4   3          4.22          3.51         2.65 o                         
  -4   4   3          0.79         -0.57         2.82 o                         
  -2   4   3         83.13         80.11         2.47 o                         
   0   4   3         63.03         67.67         2.31 o                         
   2   4   3          0.57          1.56         1.85 o                         
   4   4   3         12.25         11.53         3.77 o                         
   6   4   3         21.97         13.12         4.62 o                         
   8   4   3        229.02        216.91         5.46 o                         
  10   4   3          6.03          5.41         2.28 o                         
  12   4   3          1.83         -1.92         3.64 o                         
  14   4   3          4.47          4.33         4.16 o                         
  16   4   3          4.50          3.50         2.65 o                         
 -30   0   4          8.42         -3.75         7.15 o                         
 -28   0   4          0.43         -0.35         4.73 o                         
 -26   0   4         12.87          1.74         2.84 o                         
 -24   0   4        201.94        182.35         5.41 o                         
 -22   0   4        784.73        662.23         9.39 o                         
 -20   0   4        485.81        504.92         7.51 o                         
 -18   0   4         91.94         93.29         3.19 o                         
 -16   0   4        403.70        387.11         5.70 o                         
 -14   0   4        231.92        382.17         5.41 o                         
 -12   0   4        310.38        326.85         5.05 o                         
 -10   0   4          2.56          3.26         0.91 o                         
  -8   0   4       2176.47       2491.67        32.97 o                         
  -6   0   4      15864.25      15449.09       151.70 o                         
  -4   0   4       1443.34        886.31        11.92 o                         
  -2   0   4       1591.44        994.93        10.47 o                         
   0   0   4       1379.70       1193.75        12.37 o                         
   2   0   4        458.13        318.96         4.34 o                         
   4   0   4         45.65         81.87         2.14 o                         
   6   0   4        648.24        604.28         7.03 o                         
   8   0   4      11164.25      12356.42       120.79 o                         
  10   0   4       3151.63       4058.54        40.82 o                         
  12   0   4        519.45        539.91         7.69 o                         
  14   0   4          0.24          1.12         1.12 o                         
  16   0   4        916.78        933.10        12.44 o                         
  18   0   4       3269.75       3433.78        35.89 o                         
  20   0   4          6.19          5.19         1.97 o                         
  22   0   4        581.08        612.78         9.55 o                         
  24   0   4        147.70        149.95         5.89 o                         
  26   0   4          0.11         -1.02         3.87 o                         
  28   0   4         14.97          6.37         7.86 o                         
 -29   1   4          4.71         -1.74         4.17 o                         
 -27   1   4         19.56          8.08         2.76 o                         
 -25   1   4        128.87        157.10         4.38 o                         
 -23   1   4          1.84         -0.84         1.56 o                         
 -21   1   4        316.03        285.16         4.76 o                         
 -19   1   4        175.86        152.10         3.33 o                         
 -17   1   4         29.94         32.54         1.40 o                         
 -15   1   4         74.44         74.68         1.77 o                         
 -13   1   4         71.29         98.56         1.74 o                         
 -11   1   4       2989.61       3080.27        23.03 o                         
  -9   1   4         96.43        134.43         1.82 o                         
  -7   1   4        913.57        787.88         6.10 o                         
  -5   1   4          0.77          0.80         0.33 o                         
  -3   1   4        583.06        516.86         4.32 o                         
  -1   1   4       1369.46       1254.26        14.66 o                         
   1   1   4        297.87        216.79         2.30 o                         
   3   1   4          2.02          7.27         0.51 o                         
   5   1   4         14.63         38.40         0.97 o                         
   7   1   4       4113.89       4621.52        34.00 o                         
   9   1   4         95.86        117.59         1.80 o                         
  11   1   4        551.20        553.41         5.00 o                         
  13   1   4        222.49        270.47         3.47 o                         
  15   1   4        680.21        683.32         6.53 o                         
  17   1   4          6.74         10.32         1.21 o                         
  19   1   4         91.24        100.21         3.11 o                         
  21   1   4        622.35        631.47         6.98 o                         
  23   1   4          0.50          0.82         2.17 o                         
  25   1   4         48.71         47.62         3.14 o                         
  27   1   4          3.69          1.40         3.68 o                         
  29   1   4         29.70         40.76         6.87 o                         
 -28   2   4         37.06         22.56         8.93 o                         
 -26   2   4         42.20         50.18         6.40 o                         
 -24   2   4         55.01         48.82         2.36 o                         
 -22   2   4          6.70          4.05         1.46 o                         
 -20   2   4         21.99         21.24         1.24 o                         
 -18   2   4        159.62        129.75         3.11 o                         
 -16   2   4        534.33        528.67         7.23 o                         
 -14   2   4          9.40          7.34         1.13 o                         
 -12   2   4        137.13        145.27         2.64 o                         
 -10   2   4        823.32        839.03         7.87 o                         
  -8   2   4         20.33         23.71         1.02 o                         
  -6   2   4          9.32         14.38         0.74 o                         
  -4   2   4        116.48        125.50         1.53 o                         
  -2   2   4        182.82        154.28         1.86 o                         
   0   2   4        425.51        453.57         3.98 o                         
   2   2   4        899.53        884.25         7.09 o                         
   4   2   4       2351.88       2694.92        21.07 o                         
   6   2   4         35.59         38.44         1.18 o                         
   8   2   4         41.13         49.52         1.35 o                         
  10   2   4          0.57          0.21         0.70 o                         
  12   2   4          4.44          3.70         0.84 o                         
  14   2   4         58.80         67.41         1.99 o                         
  16   2   4        161.50        167.24         3.06 o                         
  18   2   4          2.97         -0.32         1.32 o                         
  20   2   4         81.73         88.13         2.96 o                         
  22   2   4        209.33        212.52         5.40 o                         
  24   2   4        110.75        104.30         4.84 o                         
  26   2   4         62.68         64.89         5.19 o                         
 -23   3   4          0.08          3.66         4.63 o                         
 -21   3   4          5.79          4.23         3.30 o                         
 -19   3   4         30.14         25.72         2.72 o                         
 -17   3   4         28.31         26.82         2.46 o                         
 -15   3   4         62.64         56.90         2.56 o                         
 -13   3   4         90.26         74.33         2.73 o                         
 -11   3   4         35.32         32.38         1.93 o                         
  -9   3   4         10.55         11.13         1.23 o                         
  -7   3   4        520.72        574.56         6.62 o                         
  -5   3   4        121.60        123.98         2.00 o                         
  -3   3   4         66.70         78.33         2.26 o                         
  -1   3   4         24.61         29.80         1.36 o                         
   1   3   4         67.17         55.40         1.91 o                         
   3   3   4          3.92          5.97         0.82 o                         
   5   3   4        111.26         99.40         3.06 o                         
   7   3   4         22.62         24.31         1.36 o                         
   9   3   4         65.14         61.89         2.06 o                         
  11   3   4          2.81          5.39         1.29 o                         
  13   3   4          6.73          8.30         1.48 o                         
  15   3   4          0.08         -1.62         1.62 o                         
  17   3   4          6.08          4.03         2.06 o                         
  19   3   4          0.18         -2.15         2.72 o                         
  21   3   4          7.07         10.74         3.59 o                         
  23   3   4          2.06         -6.46         6.46 o                         
 -16   4   4          0.02         -0.68         3.37 o                         
 -14   4   4          0.00         -2.03         2.03 o                         
 -12   4   4          0.09          1.24         3.95 o                         
 -10   4   4         40.93         43.40         3.43 o                         
  -8   4   4          1.02          1.16         6.62 o                         
  -6   4   4          3.34          2.72         4.40 o                         
  -4   4   4         71.44         70.71         5.37 o                         
  -2   4   4         68.18         64.94         2.63 o                         
   0   4   4         23.51         19.24         1.58 o                         
   2   4   4          0.01          0.32         2.01 o                         
   4   4   4         95.95         94.39         3.98 o                         
   6   4   4          4.83          7.94         2.31 o                         
   8   4   4         95.06         93.09         3.51 o                         
  10   4   4          0.08         -2.42         2.42 o                         
  12   4   4         29.67         29.31         3.81 o                         
  14   4   4          0.05         -0.43         2.24 o                         
  16   4   4          0.34          4.18         4.38 o                         
 -29   1   5         17.89         11.88         4.88 o                         
 -27   1   5          6.86          3.70         2.86 o                         
 -25   1   5         51.58         53.31         2.71 o                         
 -23   1   5        143.52        114.87         3.49 o                         
 -21   1   5         56.82         61.71         2.24 o                         
 -19   1   5        117.21         99.70         2.53 o                         
 -17   1   5        445.10        441.34         4.77 o                         
 -15   1   5          0.83         -0.73         0.73 o                         
 -13   1   5         27.68         22.61         1.31 o                         
 -11   1   5         89.60         99.64         1.78 o                         
  -9   1   5        227.54        219.54         2.55 o                         
  -7   1   5        941.05        907.31         8.14 o                         
  -5   1   5       1785.17       1821.03        14.56 o                         
  -3   1   5       1105.97       1172.76         9.58 o                         
  -1   1   5        507.63        443.80         4.14 o                         
   1   1   5        492.16        444.02         4.60 o                         
   3   1   5        718.28        815.07         6.71 o                         
   5   1   5        160.23        168.01         2.14 o                         
   7   1   5       2225.91       2596.14        18.80 o                         
   9   1   5        551.92        657.80         5.68 o                         
  11   1   5        374.57        415.79         4.66 o                         
  13   1   5        102.32         88.19         2.23 o                         
  15   1   5        283.55        294.04         3.88 o                         
  17   1   5        140.31        131.66         3.06 o                         
  19   1   5        105.85        101.20         3.26 o                         
  21   1   5        164.00        154.42         3.89 o                         
  23   1   5         72.17         71.97         3.14 o                         
  25   1   5         70.39         74.31         4.09 o                         
  27   1   5          0.54         -3.61         4.63 o                         
 -28   2   5         25.33         43.39         8.52 o                         
 -26   2   5          1.05          0.86         4.93 o                         
 -24   2   5          8.21          6.05         2.28 o                         
 -22   2   5         51.16         38.74         2.73 o                         
 -20   2   5          0.00         -0.48         1.76 o                         
 -18   2   5        110.12        120.69         3.92 o                         
 -16   2   5          2.24         -0.95         1.27 o                         
 -14   2   5         60.49         50.23         2.36 o                         
 -12   2   5          5.64         11.84         1.45 o                         
 -10   2   5         31.06         42.47         1.68 o                         
  -8   2   5       1046.62       1168.17        10.47 o                         
  -6   2   5         20.54         18.38         1.04 o                         
  -4   2   5        152.10        161.77         2.33 o                         
  -2   2   5         56.27         44.34         1.30 o                         
   0   2   5        571.22        569.04         5.23 o                         
   2   2   5        276.57        278.25         3.19 o                         
   4   2   5         18.21         27.07         1.02 o                         
   6   2   5          6.51          6.74         0.72 o                         
   8   2   5          2.16          0.37         0.70 o                         
  10   2   5         12.76         11.66         0.95 o                         
  12   2   5        115.38        124.24         2.34 o                         
  14   2   5         84.96         73.98         2.31 o                         
  16   2   5         40.11         48.76         1.81 o                         
  18   2   5         97.66         93.53         2.88 o                         
  20   2   5        187.14        217.15         5.30 o                         
  22   2   5          8.59          9.51         2.62 o                         
  24   2   5         10.91         -1.18         3.62 o                         
  26   2   5          0.28        -11.52        16.80 o                         
 -23   3   5         46.08         29.49         7.03 o                         
 -21   3   5         25.32         21.79         3.70 o                         
 -19   3   5        139.57        122.11         5.38 o                         
 -17   3   5         52.40         51.23         2.96 o                         
 -15   3   5         72.94         74.82         3.07 o                         
 -13   3   5        122.52        129.57         3.93 o                         
 -11   3   5         66.85         60.17         5.33 o                         
  -9   3   5         28.21         25.56         1.58 o                         
  -7   3   5         30.25         28.58         1.50 o                         
  -5   3   5         73.34         68.04         1.95 o                         
  -3   3   5          4.34          6.06         0.86 o                         
  -1   3   5         19.52         13.88         1.19 o                         
   1   3   5          8.47         10.72         1.05 o                         
   3   3   5         38.98         43.92         1.68 o                         
   5   3   5        205.79        212.62         3.21 o                         
   7   3   5        111.55        120.88         2.66 o                         
   9   3   5         67.23         84.20         2.60 o                         
  11   3   5         31.24         27.37         1.71 o                         
  13   3   5          5.54         11.61         1.69 o                         
  15   3   5          5.98          7.84         2.12 o                         
  17   3   5         47.30         41.18         2.67 o                         
  19   3   5         82.55         79.79         3.85 o                         
  21   3   5        147.43        147.81         8.63 o                         
 -16   4   5          0.10         -2.24         5.03 o                         
 -14   4   5         13.03         11.10         2.61 o                         
 -12   4   5         57.93         58.71         3.07 o                         
 -10   4   5         14.12         11.07         3.34 o                         
  -8   4   5          0.54          1.04         1.76 o                         
  -6   4   5          0.60          1.84         2.15 o                         
  -4   4   5         64.25         61.94         3.55 o                         
  -2   4   5         61.94         58.96         2.50 o                         
   0   4   5          4.26          6.21         1.59 o                         
   2   4   5          5.48         11.56         2.13 o                         
   4   4   5          4.17          0.31         1.72 o                         
   6   4   5         25.78         22.72         1.76 o                         
   8   4   5          6.34          4.34         1.56 o                         
  10   4   5         27.61         30.94         2.02 o                         
  12   4   5          0.63          4.17         2.28 o                         
  14   4   5          0.82          5.93         4.53 o                         
 -30   0   6          1.73         -0.50         7.98 o                         
 -28   0   6          2.25          2.08         4.54 o                         
 -26   0   6        170.48        147.99         5.99 o                         
 -24   0   6        251.54        275.24         7.88 o                         
 -22   0   6         38.13         23.49         2.50 o                         
 -20   0   6        209.87        216.44         4.90 o                         
 -18   0   6        564.36        602.11         8.28 o                         
 -16   0   6        129.44        132.26         3.66 o                         
 -14   0   6        624.65        644.91         9.08 o                         
 -12   0   6          4.94          3.40         1.21 o                         
 -10   0   6        125.35        111.21         2.71 o                         
  -8   0   6         88.31        123.96         3.17 o                         
  -6   0   6         80.75         29.31         1.57 o                         
  -4   0   6        479.49        334.55         4.47 o                         
  -2   0   6      17697.62      17962.88       176.11 o                         
   0   0   6        297.72        431.80         5.41 o                         
   2   0   6        261.87        206.36         3.30 o                         
   4   0   6       1298.27       1209.18        13.11 o                         
   6   0   6       2821.28       3531.08        39.14 o                         
   8   0   6       1917.35       2132.64        23.67 o                         
  10   0   6       1038.96       1221.07        13.75 o                         
  12   0   6        532.20        591.02         8.63 o                         
  14   0   6        370.74        407.75         7.49 o                         
  16   0   6         29.38         26.41         1.99 o                         
  18   0   6        427.73        423.40         7.16 o                         
  20   0   6          0.50         -0.88         2.17 o                         
  22   0   6        112.26        109.25         5.00 o                         
  24   0   6          0.13          3.12         3.59 o                         
  26   0   6         33.18         42.93         6.90 o                         
  28   0   6        101.04        138.51        11.16 o                         
 -29   1   6          1.50         -0.74         5.44 o                         
 -27   1   6          2.33         -1.08         3.03 o                         
 -25   1   6         43.04         44.51         2.70 o                         
 -23   1   6        184.11        133.30         4.00 o                         
 -21   1   6         44.27         37.54         1.90 o                         
 -19   1   6          0.57          1.10         1.18 o                         
 -17   1   6        238.44        217.00         3.26 o                         
 -15   1   6         62.52         66.62         1.99 o                         
 -13   1   6        453.21        389.56         4.37 o                         
 -11   1   6        445.38        369.11         4.15 o                         
  -9   1   6        159.24        143.05         2.29 o                         
  -7   1   6        678.89        640.23         5.83 o                         
  -5   1   6       2601.14       2856.81        21.40 o                         
  -3   1   6         36.99         66.40         1.45 o                         
  -1   1   6        704.54        644.86         5.82 o                         
   1   1   6        291.20        378.04         3.87 o                         
   3   1   6       1864.09       1901.98        14.73 o                         
   5   1   6          2.24         -0.56         0.56 o                         
   7   1   6        142.57        118.85         2.01 o                         
   9   1   6       1242.07       1442.21        12.94 o                         
  11   1   6        436.74        476.38         5.17 o                         
  13   1   6         99.01         98.16         2.47 o                         
  15   1   6         18.07         10.02         1.19 o                         
  17   1   6          2.86          1.39         1.42 o                         
  19   1   6          4.72          3.79         1.95 o                         
  21   1   6        106.73        116.76         4.08 o                         
  23   1   6          0.50         -0.65         2.56 o                         
  25   1   6          0.91          1.62         3.53 o                         
  27   1   6        118.94        128.12         6.74 o                         
 -26   2   6          0.36          4.36         4.89 o                         
 -24   2   6          6.93          0.12         3.55 o                         
 -22   2   6          0.81         -1.23         2.56 o                         
 -20   2   6        648.81        636.73         7.61 o                         
 -18   2   6        169.32        153.83         3.56 o                         
 -16   2   6        109.59        105.52         2.92 o                         
 -14   2   6         72.70         82.59         2.68 o                         
 -12   2   6          6.73          6.43         1.14 o                         
 -10   2   6          0.01         -0.43         0.95 o                         
  -8   2   6        112.15        125.61         2.28 o                         
  -6   2   6        889.27        928.83         8.21 o                         
  -4   2   6        179.39        188.47         2.37 o                         
  -2   2   6        146.43        127.54         1.86 o                         
   0   2   6          5.81         11.07         0.75 o                         
   2   2   6        263.09        245.50         2.71 o                         
   4   2   6        147.80        160.53         2.28 o                         
   6   2   6          0.20          0.42         0.72 o                         
   8   2   6        242.93        268.51         3.47 o                         
  10   2   6        500.16        487.37         5.07 o                         
  12   2   6        264.42        275.69         3.61 o                         
  14   2   6          0.37          1.34         1.22 o                         
  16   2   6          1.19         -1.34         1.34 o                         
  18   2   6          0.10          2.98         1.70 o                         
  20   2   6         74.28         78.64         3.33 o                         
  22   2   6         36.89         37.69         3.73 o                         
  24   2   6        278.70        301.51        10.33 o                         
 -23   3   6          8.54         -1.01         6.92 o                         
 -21   3   6         16.59         17.04         2.81 o                         
 -19   3   6          0.96          3.21         2.87 o                         
 -17   3   6          3.52          2.83         2.85 o                         
 -15   3   6          2.69          4.21         2.23 o                         
 -13   3   6          4.00          3.27         1.75 o                         
 -11   3   6         81.29         98.37         3.53 o                         
  -9   3   6        175.59        175.95         3.84 o                         
  -7   3   6          4.18          1.62         1.37 o                         
  -5   3   6          5.63          4.70         1.15 o                         
  -3   3   6         40.14         38.55         1.75 o                         
  -1   3   6         43.45         50.89         1.44 o                         
   1   3   6         67.60         58.01         1.88 o                         
   3   3   6         73.82         79.45         2.26 o                         
   5   3   6         39.74         38.05         2.00 o                         
   7   3   6         65.04         61.24         2.17 o                         
   9   3   6          0.32         -0.40         1.52 o                         
  11   3   6         16.67         17.41         1.74 o                         
  13   3   6        102.36        103.36         3.59 o                         
  15   3   6         90.86         85.19         4.04 o                         
  17   3   6          3.59          3.48         2.61 o                         
  19   3   6          0.59          2.28         2.76 o                         
  21   3   6         13.34         15.05         5.47 o                         
 -16   4   6         23.53         18.56         8.22 o                         
 -14   4   6         72.30         69.15         3.91 o                         
 -12   4   6         18.97         12.61         2.57 o                         
 -10   4   6          1.61          5.04         3.03 o                         
  -8   4   6         15.91         15.91         2.26 o                         
  -6   4   6          9.38          9.58         2.35 o                         
  -4   4   6         38.80         41.63         1.99 o                         
  -2   4   6          1.70          2.19         1.68 o                         
   0   4   6         53.70         56.72         3.41 o                         
   2   4   6          0.95          2.19         1.99 o                         
   4   4   6         35.96         38.12         2.30 o                         
   6   4   6         22.40         20.43         2.35 o                         
   8   4   6         27.81         21.94         2.07 o                         
  10   4   6          0.08         -1.22         2.24 o                         
  12   4   6         13.42         15.82         2.78 o                         
  14   4   6          1.17          1.35         4.24 o                         
 -29   1   7         10.55         21.06         7.32 o                         
 -27   1   7          3.64          2.51         3.38 o                         
 -25   1   7         15.76         22.86         2.51 o                         
 -23   1   7          2.21          1.47         1.78 o                         
 -21   1   7         22.16         17.96         1.67 o                         
 -19   1   7         79.73         73.88         2.39 o                         
 -17   1   7        222.79        218.52         3.34 o                         
 -15   1   7        701.65        720.95         8.19 o                         
 -13   1   7        547.13        546.49         5.57 o                         
 -11   1   7        714.77        761.81         7.19 o                         
  -9   1   7        347.52        400.67         4.07 o                         
  -7   1   7        248.03        278.03         3.08 o                         
  -5   1   7        246.62        261.46         3.13 o                         
  -3   1   7       1384.20       1633.19        12.25 o                         
  -1   1   7        285.13        283.39         2.95 o                         
   1   1   7       1022.93       1057.11         8.33 o                         
   3   1   7         38.34         47.24         1.49 o                         
   5   1   7         10.85         11.41         0.94 o                         
   7   1   7        143.79        157.36         2.59 o                         
   9   1   7        684.31        687.10         6.76 o                         
  11   1   7          6.88          4.20         1.02 o                         
  13   1   7        454.32        500.96         5.54 o                         
  15   1   7         25.71         22.97         1.55 o                         
  17   1   7         10.39         11.32         1.94 o                         
  19   1   7          1.27          0.72         1.75 o                         
  21   1   7         89.50         99.30         5.43 o                         
  23   1   7         71.08         73.74         4.00 o                         
  25   1   7          2.12         -2.65         4.00 o                         
  27   1   7         63.11         67.51         9.55 o                         
 -26   2   7         12.24         12.83         5.74 o                         
 -24   2   7         34.54         32.86         4.49 o                         
 -22   2   7          0.37          1.43         2.63 o                         
 -20   2   7         91.67        114.05         7.60 o                         
 -18   2   7        109.31        107.04         3.42 o                         
 -16   2   7        105.93        105.49         3.37 o                         
 -14   2   7        288.21        290.59         4.53 o                         
 -12   2   7        100.71        107.67         2.70 o                         
 -10   2   7        196.74        205.73         3.29 o                         
  -8   2   7         18.67         19.74         1.23 o                         
  -6   2   7        173.65        190.13         2.53 o                         
  -4   2   7         35.40         35.94         1.16 o                         
  -2   2   7        104.60        114.76         2.10 o                         
   0   2   7         51.76         65.78         1.62 o                         
   2   2   7        177.35        190.46         2.59 o                         
   4   2   7        130.20        120.68         2.07 o                         
   6   2   7        182.16        206.04         2.78 o                         
   8   2   7         78.24         97.87         2.25 o                         
  10   2   7          1.34          1.49         1.02 o                         
  12   2   7        237.90        234.58         3.68 o                         
  14   2   7         70.02         56.43         2.03 o                         
  16   2   7         19.60          9.02         1.66 o                         
  18   2   7          0.78          3.29         2.12 o                         
  20   2   7         24.67         36.38         2.77 o                         
  22   2   7         25.47         29.24         4.45 o                         
  24   2   7          9.90         13.74         5.88 o                         
 -23   3   7         82.19         78.62        13.82 o                         
 -21   3   7        281.55        245.21         7.56 o                         
 -19   3   7          1.52         -0.16         3.51 o                         
 -17   3   7        183.05        195.87         4.72 o                         
 -15   3   7         87.27         88.12         4.26 o                         
 -13   3   7         78.28         90.49         4.20 o                         
 -11   3   7         11.98         13.27         1.83 o                         
  -9   3   7          7.29          6.79         1.53 o                         
  -7   3   7          1.24          2.38         1.34 o                         
  -5   3   7         65.46         76.83         2.00 o                         
  -3   3   7         19.05         22.54         1.10 o                         
  -1   3   7        136.28        127.97         2.30 o                         
   1   3   7         18.28         17.54         1.11 o                         
   3   3   7         28.58         31.51         1.34 o                         
   5   3   7         60.54         59.90         2.68 o                         
   7   3   7          9.65         11.32         1.61 o                         
   9   3   7         12.89         11.36         1.84 o                         
  11   3   7         35.84         40.92         2.22 o                         
  13   3   7          4.72          0.26         2.06 o                         
  15   3   7         30.34         37.47         2.33 o                         
  17   3   7         41.07         46.60         3.53 o                         
  19   3   7         26.37         29.44         3.75 o                         
 -14   4   7         38.57         37.32         4.42 o                         
 -12   4   7          4.37         -1.57         3.06 o                         
 -10   4   7          1.43         -2.72         2.94 o                         
  -8   4   7          2.83          6.12         2.17 o                         
  -6   4   7         29.90         30.11         2.78 o                         
  -4   4   7         34.00         34.91         2.84 o                         
  -2   4   7         24.77         24.75         2.07 o                         
   0   4   7         33.89         33.58         2.41 o                         
   2   4   7          2.77          2.91         1.96 o                         
   4   4   7          1.40          3.47         2.10 o                         
   6   4   7         21.57         24.39         2.17 o                         
   8   4   7         56.11         56.92         3.35 o                         
  10   4   7          2.14          2.10         2.88 o                         
  12   4   7          2.76          4.35         4.04 o                         
 -28   0   8          5.94          4.66         8.17 o                         
 -26   0   8         37.74         46.95         3.96 o                         
 -24   0   8         17.22         17.76         3.09 o                         
 -22   0   8          9.46          4.27         3.18 o                         
 -20   0   8          0.78          0.34         2.09 o                         
 -18   0   8        273.84        250.65         5.16 o                         
 -16   0   8        645.39        647.88         9.76 o                         
 -14   0   8       4296.24       4451.40        52.86 o                         
 -12   0   8       4635.43       4822.22        53.38 o                         
 -10   0   8         66.70         33.33         1.74 o                         
  -8   0   8        506.44        428.48         5.91 o                         
  -6   0   8       3621.56       3956.20        40.16 o                         
  -4   0   8       1960.46       2508.61        25.97 o                         
  -2   0   8        263.16        275.39         4.46 o                         
   0   0   8          3.23         10.81         1.19 o                         
   2   0   8         65.16         46.72         2.07 o                         
   4   0   8         27.29         15.09         1.27 o                         
   6   0   8        227.98        239.38         4.64 o                         
   8   0   8          4.15          6.30         1.49 o                         
  10   0   8        122.95        133.51         3.52 o                         
  12   0   8        794.46        804.58        10.42 o                         
  14   0   8          5.13          2.17         1.71 o                         
  16   0   8          6.18         13.51         2.31 o                         
  18   0   8        248.11        221.50         5.74 o                         
  20   0   8         27.81         20.59         3.28 o                         
  22   0   8          0.47          0.89         3.92 o                         
  24   0   8         14.41         21.01         5.71 o                         
  26   0   8        197.77        246.90        18.70 o                         
 -27   1   8         25.91         43.86         4.23 o                         
 -25   1   8         45.84         56.07         3.47 o                         
 -23   1   8          2.01          5.09         2.88 o                         
 -21   1   8         93.10         80.88         2.99 o                         
 -19   1   8        152.77        152.19         3.14 o                         
 -17   1   8        738.43        783.17         7.53 o                         
 -15   1   8        105.53         92.32         2.32 o                         
 -13   1   8        158.53        157.27         3.38 o                         
 -11   1   8        505.13        516.62         5.52 o                         
  -9   1   8        304.64        246.66         2.94 o                         
  -7   1   8        331.60        345.27         3.89 o                         
  -5   1   8         50.12         56.86         1.57 o                         
  -3   1   8        458.50        518.78         5.14 o                         
  -1   1   8       1519.62       1596.93        12.15 o                         
   1   1   8        692.38        645.33         5.90 o                         
   3   1   8        193.84        177.43         2.46 o                         
   5   1   8         16.24         18.17         1.12 o                         
   7   1   8          4.97          1.96         0.82 o                         
   9   1   8         13.78          9.86         1.05 o                         
  11   1   8         25.90         36.46         1.83 o                         
  13   1   8        111.96        133.41         2.98 o                         
  15   1   8        226.92        189.38         3.68 o                         
  17   1   8        153.42        115.85         3.36 o                         
  19   1   8          1.58          3.07         2.01 o                         
  21   1   8          2.37          4.87         2.61 o                         
  23   1   8         57.17         76.03         4.46 o                         
  25   1   8         34.14         44.72         5.19 o                         
 -26   2   8          2.13          6.87         7.29 o                         
 -24   2   8         18.35         23.96         5.33 o                         
 -22   2   8         71.95         66.05         3.64 o                         
 -20   2   8         40.65         39.15         2.86 o                         
 -18   2   8        369.04        397.12         7.38 o                         
 -16   2   8         82.02         77.00         3.49 o                         
 -14   2   8          7.22          4.42         1.60 o                         
 -12   2   8         80.74         81.16         2.77 o                         
 -10   2   8         18.92         26.53         1.53 o                         
  -8   2   8        318.04        319.50         4.57 o                         
  -6   2   8          0.01         -0.12         0.74 o                         
  -4   2   8         30.15         30.45         1.48 o                         
  -2   2   8         37.38         33.79         1.23 o                         
   0   2   8        817.10        875.77         7.30 o                         
   2   2   8        572.86        560.09         5.23 o                         
   4   2   8        116.89        101.15         2.31 o                         
   6   2   8         32.02         38.58         1.56 o                         
   8   2   8        115.40        122.24         2.59 o                         
  10   2   8         26.43         22.06         1.45 o                         
  12   2   8          3.21          8.65         1.61 o                         
  14   2   8        138.07        108.34         3.42 o                         
  16   2   8         31.66         23.57         2.21 o                         
  18   2   8          9.63         12.64         2.36 o                         
  20   2   8         92.90         89.71         4.72 o                         
  22   2   8         63.57         73.02         5.78 o                         
 -21   3   8         31.79         44.60         8.70 o                         
 -19   3   8         13.11         10.86         3.03 o                         
 -17   3   8          7.35          4.86         4.11 o                         
 -15   3   8          0.02          1.05         2.05 o                         
 -13   3   8          0.27          0.12         1.56 o                         
 -11   3   8          0.10          1.77         1.36 o                         
  -9   3   8          2.31          3.00         1.34 o                         
  -7   3   8          4.88          4.07         1.21 o                         
  -5   3   8         97.37         93.50         2.30 o                         
  -3   3   8          0.09          0.64         1.03 o                         
  -1   3   8         97.80        101.67         3.66 o                         
   1   3   8          0.00         -0.52         1.12 o                         
   3   3   8          3.56          2.74         1.13 o                         
   5   3   8         16.05         17.94         1.33 o                         
   7   3   8         28.14         27.40         1.53 o                         
   9   3   8         13.66         12.29         1.45 o                         
  11   3   8        199.55        181.54         5.14 o                         
  13   3   8          0.01          1.65         1.97 o                         
  15   3   8         37.31         33.71         2.80 o                         
  17   3   8         18.14         20.44         3.48 o                         
  19   3   8         23.00         27.60         7.36 o                         
 -12   4   8          0.78         10.96         5.48 o                         
 -10   4   8          1.93          2.16         3.15 o                         
  -8   4   8          3.29          7.46         4.16 o                         
  -6   4   8          1.12          1.40         4.02 o                         
  -4   4   8         35.79         32.40         3.16 o                         
  -2   4   8          2.17          2.97         2.13 o                         
   0   4   8        104.75        103.35         4.29 o                         
   2   4   8          7.16          8.37         2.28 o                         
   4   4   8         13.60         14.20         2.78 o                         
   6   4   8         29.25         24.94         2.64 o                         
   8   4   8         35.43         39.94         4.74 o                         
  10   4   8          0.33          3.47         7.04 o                         
 -27   1   9         21.50         21.52         6.18 o                         
 -25   1   9         11.82         10.09         3.28 o                         
 -23   1   9         82.20         91.20         4.03 o                         
 -21   1   9        112.20        135.40         3.64 o                         
 -19   1   9        452.32        469.90         5.64 o                         
 -17   1   9          7.75          7.49         1.33 o                         
 -15   1   9       1272.44       1280.85        11.03 o                         
 -13   1   9       1131.05       1194.54        10.35 o                         
 -11   1   9        189.64        168.46         2.67 o                         
  -9   1   9        298.67        290.27         3.55 o                         
  -7   1   9        173.43        196.35         2.81 o                         
  -5   1   9        401.34        421.55         4.24 o                         
  -3   1   9          0.12          2.25         0.84 o                         
  -1   1   9         17.30         17.99         1.08 o                         
   1   1   9        302.44        294.51         3.43 o                         
   3   1   9        108.37         89.23         2.13 o                         
   5   1   9        141.16        123.50         2.38 o                         
   7   1   9        142.82        147.80         2.75 o                         
   9   1   9         11.38          6.82         1.14 o                         
  11   1   9          0.00         -0.97         1.14 o                         
  13   1   9         88.54         52.85         3.28 o                         
  15   1   9          0.61          1.02         1.53 o                         
  17   1   9        171.97        150.97         4.59 o                         
  19   1   9          0.02          0.18         2.33 o                         
  21   1   9         37.04         38.30         3.52 o                         
  23   1   9          1.31          4.28         4.22 o                         
  25   1   9         20.36         17.52         8.55 o                         
 -24   2   9         63.76         60.59         6.28 o                         
 -22   2   9        138.42        128.28        11.66 o                         
 -20   2   9        142.62        158.68         5.40 o                         
 -18   2   9         38.92         32.90         2.83 o                         
 -16   2   9          2.34          2.68         1.77 o                         
 -14   2   9          3.46          2.60         1.68 o                         
 -12   2   9        593.56        677.12         7.60 o                         
 -10   2   9         79.12         76.00         2.88 o                         
  -8   2   9         90.83         89.38         2.17 o                         
  -6   2   9        335.01        334.20         3.70 o                         
  -4   2   9        260.67        266.00         3.24 o                         
  -2   2   9         30.08         28.65         1.23 o                         
   0   2   9          3.03          3.36         0.91 o                         
   2   2   9        128.68        103.69         2.41 o                         
   4   2   9          0.75          1.36         1.01 o                         
   6   2   9        303.79        347.82         4.49 o                         
   8   2   9         71.97         65.52         2.21 o                         
  10   2   9        195.91        176.91         3.44 o                         
  12   2   9         24.53         20.80         1.71 o                         
  14   2   9        192.21        193.88         4.11 o                         
  16   2   9          2.94          6.90         2.39 o                         
  18   2   9          2.56          3.30         2.76 o                         
  20   2   9          4.18         -0.48         4.47 o                         
  22   2   9          0.14          5.54         7.63 o                         
 -21   3   9          8.02         13.10        10.24 o                         
 -19   3   9          0.31          5.25         4.38 o                         
 -17   3   9          0.15          2.69         3.14 o                         
 -15   3   9          4.23          8.09         2.85 o                         
 -13   3   9          1.01          1.01         2.17 o                         
 -11   3   9         21.61         25.33         3.26 o                         
  -9   3   9        185.52        197.95         4.27 o                         
  -7   3   9          0.11          3.35         1.44 o                         
  -5   3   9         40.56         47.85         1.69 o                         
  -3   3   9        138.57        130.63         2.78 o                         
  -1   3   9        971.26       1003.77         8.86 o                         
   1   3   9         59.20         55.95         1.95 o                         
   3   3   9        347.19        359.00         4.47 o                         
   5   3   9        108.71        101.56         2.78 o                         
   7   3   9         25.75         29.28         1.78 o                         
   9   3   9         11.94          3.89         1.81 o                         
  11   3   9          0.85          6.53         3.33 o                         
  13   3   9          1.01         -0.62         2.58 o                         
  15   3   9         14.37         17.92         3.38 o                         
  17   3   9         24.10         26.73         6.26 o                         
 -10   4   9          1.22          1.91         7.62 o                         
  -8   4   9          8.24          9.58         3.59 o                         
  -6   4   9          0.27          0.29         2.80 o                         
  -4   4   9        154.67        159.89         6.21 o                         
  -2   4   9         81.61         67.03         3.74 o                         
   0   4   9          1.36          1.94         4.00 o                         
   2   4   9          2.28         -0.33         2.70 o                         
   4   4   9          3.82          3.29         2.66 o                         
   6   4   9         38.28         38.23         3.89 o                         
   8   4   9          0.01         -4.33         6.61 o                         
 -26   0  10          4.47          2.97         5.29 o                         
 -24   0  10        269.29        357.60         8.47 o                         
 -22   0  10          0.91         -1.52         2.98 o                         
 -20   0  10        167.90        195.70         6.08 o                         
 -18   0  10        324.31        342.72         8.29 o                         
 -16   0  10       2923.88       2990.06        34.98 o                         
 -14   0  10        569.48        566.27         9.13 o                         
 -12   0  10         53.34         59.98         2.75 o                         
 -10   0  10         27.31         23.24         1.79 o                         
  -8   0  10        406.33        352.87         5.68 o                         
  -6   0  10         38.52         36.12         1.97 o                         
  -4   0  10        138.89        138.76         3.46 o                         
  -2   0  10        134.19        148.44         3.50 o                         
   0   0  10         93.50         82.60         2.94 o                         
   2   0  10         61.97         57.69         2.71 o                         
   4   0  10        797.78        812.42        10.21 o                         
   6   0  10       2381.41       2470.52        26.39 o                         
   8   0  10       1756.06       1747.18        21.41 o                         
  10   0  10         51.29         56.52         2.76 o                         
  12   0  10         47.81         44.04         2.77 o                         
  14   0  10        100.96         96.44         4.77 o                         
  16   0  10        560.58        440.04         8.05 o                         
  18   0  10         13.40         12.04         3.47 o                         
  20   0  10         69.43         66.23         4.85 o                         
  22   0  10         20.27         23.10         6.77 o                         
  24   0  10          6.70          5.87         7.67 o                         
 -27   1  10          0.26         -5.82         6.99 o                         
 -25   1  10          0.04          3.29         4.26 o                         
 -23   1  10         20.88         21.76         2.80 o                         
 -21   1  10          8.45          7.90         1.88 o                         
 -19   1  10         68.09         58.25         2.52 o                         
 -17   1  10         77.44         93.92         2.76 o                         
 -15   1  10        215.80        200.35         3.97 o                         
 -13   1  10       2253.69       2339.20        18.72 o                         
 -11   1  10        118.15        115.40         2.50 o                         
  -9   1  10         37.44         29.19         1.30 o                         
  -7   1  10        127.35        114.06         2.55 o                         
  -5   1  10        263.78        298.07         3.72 o                         
  -3   1  10         83.05         76.94         2.04 o                         
  -1   1  10         28.52         23.38         1.21 o                         
   1   1  10        152.18        144.18         2.60 o                         
   3   1  10        327.25        306.18         4.10 o                         
   5   1  10       1348.46       1353.27        11.08 o                         
   7   1  10        130.85        132.31         2.78 o                         
   9   1  10        140.25        119.26         2.99 o                         
  11   1  10         97.22        120.67         3.26 o                         
  13   1  10        172.38        139.14         3.46 o                         
  15   1  10          0.05          1.37         1.85 o                         
  17   1  10          5.74          3.77         2.31 o                         
  19   1  10        109.79        106.33         4.31 o                         
  21   1  10          0.32          0.38         3.77 o                         
  23   1  10         12.05          9.00         6.67 o                         
 -24   2  10          4.91         10.75         9.55 o                         
 -22   2  10         33.34         39.62         5.45 o                         
 -20   2  10          2.80          2.29         3.56 o                         
 -18   2  10         20.92         20.15         2.72 o                         
 -16   2  10          1.54          0.79         2.20 o                         
 -14   2  10          0.69          1.20         1.73 o                         
 -12   2  10        745.62        757.97         8.22 o                         
 -10   2  10        968.47        970.57         9.57 o                         
  -8   2  10          4.59          4.66         1.03 o                         
  -6   2  10         35.54         30.26         1.44 o                         
  -4   2  10          3.11          3.98         1.04 o                         
  -2   2  10        514.24        500.29         5.07 o                         
   0   2  10         18.48         15.18         1.21 o                         
   2   2  10       1303.11       1335.91        12.27 o                         
   4   2  10        102.11         88.81         2.72 o                         
   6   2  10          4.32          4.16         1.26 o                         
   8   2  10         12.37         13.32         1.54 o                         
  10   2  10          1.21          2.61         1.50 o                         
  12   2  10          5.49         11.00         1.84 o                         
  14   2  10          8.17          0.95         2.27 o                         
  16   2  10          1.42          4.48         2.67 o                         
  18   2  10          0.21         -3.12         6.03 o                         
  20   2  10          6.38          9.88         6.57 o                         
 -19   3  10         24.48          6.55         8.93 o                         
 -17   3  10          0.13         11.60         5.09 o                         
 -15   3  10          7.16         -1.47         3.12 o                         
 -13   3  10          1.18         10.41         2.69 o                         
 -11   3  10          0.66          0.78         2.33 o                         
  -9   3  10        138.56        159.01         4.66 o                         
  -7   3  10        118.79        119.62         4.10 o                         
  -5   3  10         39.30         40.24         2.06 o                         
  -3   3  10          0.01          2.05         1.42 o                         
  -1   3  10        176.38        177.28         3.67 o                         
   1   3  10         24.85         26.21         1.78 o                         
   3   3  10          0.01          1.68         1.76 o                         
   5   3  10          3.30          3.05         1.86 o                         
   7   3  10         15.89         10.15         2.15 o                         
   9   3  10          0.45         -1.49         2.13 o                         
  11   3  10         48.86         45.16         3.24 o                         
  13   3  10          7.38          2.74         3.59 o                         
  15   3  10          0.46         -5.02         5.02 o                         
  -4   4  10        205.53        217.22        16.44 o                         
  -2   4  10         76.36         78.95         7.29 o                         
   0   4  10          0.88         -6.25         6.64 o                         
   2   4  10         28.72         23.81         7.58 o                         
   4   4  10         19.21         18.06         8.63 o                         
   6   4  10          0.86          9.26        17.39 o                         
 -25   1  11        116.28        138.06         6.72 o                         
 -23   1  11          7.14          9.55         4.11 o                         
 -21   1  11          0.73         -2.52         2.52 o                         
 -19   1  11          1.98          5.99         1.96 o                         
 -17   1  11        159.18        171.20         5.11 o                         
 -15   1  11          0.06          5.35         1.87 o                         
 -13   1  11        123.74        110.68         2.92 o                         
 -11   1  11          4.09          2.09         1.28 o                         
  -9   1  11         69.78         63.47         2.38 o                         
  -7   1  11         43.33         40.28         1.64 o                         
  -5   1  11         84.57         82.85         2.35 o                         
  -3   1  11         62.38         54.08         1.97 o                         
  -1   1  11        261.30        272.11         3.78 o                         
   1   1  11        723.68        679.49         6.47 o                         
   3   1  11        173.96        174.79         3.97 o                         
   5   1  11       1181.21       1182.54        10.51 o                         
   7   1  11        845.35        911.87         9.13 o                         
   9   1  11         32.36         43.13         2.04 o                         
  11   1  11         57.40         51.14         2.45 o                         
  13   1  11        158.15        158.29         4.38 o                         
  15   1  11        110.86         88.32         3.43 o                         
  17   1  11          0.45          1.22         2.92 o                         
  19   1  11          5.09          0.28         3.62 o                         
  21   1  11          0.00         -4.71         4.71 o                         
 -22   2  11        145.18        169.30        10.01 o                         
 -20   2  11         24.06         23.36         6.68 o                         
 -18   2  11          0.70          3.46         3.14 o                         
 -16   2  11         52.65         55.01         3.26 o                         
 -14   2  11        178.88        172.40         5.38 o                         
 -12   2  11          2.40          6.02         2.31 o                         
 -10   2  11         66.49         73.67         2.07 o                         
  -8   2  11          3.28          2.69         1.35 o                         
  -6   2  11         87.01         81.90         2.46 o                         
  -4   2  11        196.68        206.39         3.62 o                         
  -2   2  11        543.46        508.55         5.36 o                         
   0   2  11        422.13        443.20         4.96 o                         
   2   2  11        214.01        228.66         3.75 o                         
   4   2  11        121.22        104.86         2.82 o                         
   6   2  11          3.26          3.70         1.44 o                         
   8   2  11         79.72         72.89         2.74 o                         
  10   2  11          5.96          4.66         2.11 o                         
  12   2  11         66.30         49.10         2.93 o                         
  14   2  11         35.59         45.29         3.11 o                         
  16   2  11         90.32         98.81         6.67 o                         
  18   2  11         43.45         41.83         7.87 o                         
 -17   3  11          0.40         -4.29         8.81 o                         
 -15   3  11          0.34         -0.46         5.09 o                         
 -13   3  11        220.29        221.70        11.53 o                         
 -11   3  11        244.58        255.94         7.11 o                         
  -9   3  11        107.28        129.89         5.91 o                         
  -7   3  11        362.18        343.92         7.26 o                         
  -5   3  11        267.43        277.39         5.19 o                         
  -3   3  11        216.41        207.12         4.55 o                         
  -1   3  11          0.88          1.18         1.96 o                         
   1   3  11         52.85         51.60         2.50 o                         
   3   3  11         13.09         10.99         2.49 o                         
   5   3  11          0.11         -0.56         2.11 o                         
   7   3  11          5.69          7.98         2.42 o                         
   9   3  11          2.77         -2.69         2.69 o                         
  11   3  11         15.24         16.30         4.30 o                         
  13   3  11         24.46         20.25         5.99 o                         
 -24   0  12          0.07          2.84         5.19 o                         
 -22   0  12          1.98          5.82         3.66 o                         
 -20   0  12         55.78         79.36         4.78 o                         
 -18   0  12         45.57         49.59         3.79 o                         
 -16   0  12         90.30        108.04         5.46 o                         
 -14   0  12         92.33         84.10         4.07 o                         
 -12   0  12        565.43        632.80         9.18 o                         
 -10   0  12         88.38         73.60         4.41 o                         
  -8   0  12        710.47        710.72         9.76 o                         
  -6   0  12         64.76         63.59         3.34 o                         
  -4   0  12        431.77        370.37         6.35 o                         
  -2   0  12         36.96         28.92         2.10 o                         
   0   0  12        406.19        396.89         6.65 o                         
   2   0  12        230.89        242.51         5.72 o                         
   4   0  12       4552.01       4646.08        52.38 o                         
   6   0  12       2055.74       2275.35        34.29 o                         
   8   0  12         91.76         95.14         5.55 o                         
  10   0  12         31.05         36.32         2.95 o                         
  12   0  12          6.78         17.60         2.90 o                         
  14   0  12         37.80         42.36         3.88 o                         
  16   0  12         63.35         59.09         4.43 o                         
  18   0  12          2.77         10.64         4.19 o                         
  20   0  12          0.15          4.86         7.36 o                         
 -23   1  12         66.83         75.46         5.43 o                         
 -21   1  12          0.96         -0.92         3.26 o                         
 -19   1  12          2.62          3.66         2.52 o                         
 -17   1  12        197.41        210.00         4.98 o                         
 -15   1  12         65.83         53.48         2.36 o                         
 -13   1  12         74.17         83.85         3.32 o                         
 -11   1  12        253.35        257.93         4.29 o                         
  -9   1  12        141.22        129.80         3.08 o                         
  -7   1  12          2.00         -0.33         1.29 o                         
  -5   1  12         55.41         51.55         2.82 o                         
  -3   1  12         17.02         13.98         1.41 o                         
  -1   1  12        101.97         98.02         2.82 o                         
   1   1  12        777.56        786.14         7.44 o                         
   3   1  12        265.52        274.10         4.05 o                         
   5   1  12         38.71         34.50         1.80 o                         
   7   1  12       1251.78       1372.75        12.23 o                         
   9   1  12        220.48        203.12         4.75 o                         
  11   1  12          0.07          0.27         1.88 o                         
  13   1  12         18.24         19.84         2.45 o                         
  15   1  12         19.21         21.53         2.92 o                         
  17   1  12         15.40         15.53         3.65 o                         
  19   1  12         37.45         33.88         7.32 o                         
 -22   2  12          8.58         -4.58         6.21 o                         
 -20   2  12          5.65          6.33         6.48 o                         
 -18   2  12          4.56         -3.22         5.59 o                         
 -16   2  12         13.14          9.71         4.42 o                         
 -14   2  12        329.59        307.88         7.42 o                         
 -12   2  12        136.46        145.44         5.21 o                         
 -10   2  12        153.93        155.09         3.81 o                         
  -8   2  12          9.65          5.72         1.44 o                         
  -6   2  12          8.49          7.88         1.50 o                         
  -4   2  12         12.94         10.83         1.55 o                         
  -2   2  12        248.38        265.39         4.01 o                         
   0   2  12        123.73        114.07         3.17 o                         
   2   2  12          1.81         -1.47         1.47 o                         
   4   2  12          0.04         -0.18         1.54 o                         
   6   2  12         16.88         14.12         2.10 o                         
   8   2  12        189.37        209.06         4.71 o                         
  10   2  12        484.43        496.59         8.12 o                         
  12   2  12         20.82         22.86         3.18 o                         
  14   2  12         11.45         14.01         4.33 o                         
  16   2  12          3.50          2.38         5.01 o                         
  18   2  12         43.14         41.49         6.54 o                         
 -15   3  12          3.03         12.39         8.58 o                         
 -13   3  12          1.06          5.30         9.53 o                         
 -11   3  12         25.24         33.95         5.87 o                         
  -9   3  12          0.31          5.03         4.00 o                         
  -7   3  12          7.14          3.07         3.08 o                         
  -5   3  12         50.49         46.86         2.64 o                         
  -3   3  12         71.55         71.47         3.35 o                         
  -1   3  12          6.64          8.69         2.22 o                         
   1   3  12          8.63          6.63         2.32 o                         
   3   3  12          1.98         -0.64         2.53 o                         
   5   3  12          1.01          1.95         3.02 o                         
   7   3  12         16.48         16.10         4.66 o                         
   9   3  12          4.41         14.06         4.39 o                         
  11   3  12         22.59         24.98         6.08 o                         
 -23   1  13          6.02          6.03         6.38 o                         
 -21   1  13         64.34         64.26         6.27 o                         
 -19   1  13          0.05         -3.42         3.42 o                         
 -17   1  13         53.10         68.85         3.53 o                         
 -15   1  13          0.58          2.18         2.46 o                         
 -13   1  13          4.59          2.30         1.86 o                         
 -11   1  13         99.18         97.48         3.08 o                         
  -9   1  13         52.40         40.30         1.98 o                         
  -7   1  13         80.25         66.31         2.55 o                         
  -5   1  13        581.98        591.98         6.29 o                         
  -3   1  13        110.41        104.31         3.06 o                         
  -1   1  13         44.99         49.50         2.01 o                         
   1   1  13        107.36        102.73         3.12 o                         
   3   1  13        645.54        674.99         6.99 o                         
   5   1  13          9.04          9.23         1.84 o                         
   7   1  13        272.44        261.25         4.80 o                         
   9   1  13         42.48         43.03         2.50 o                         
  11   1  13         22.40         26.37         2.57 o                         
  13   1  13          0.53          0.58         2.75 o                         
  15   1  13          5.45          6.72         3.70 o                         
  17   1  13         16.27         14.09         4.31 o                         
  19   1  13         11.02         14.29        13.34 o                         
 -20   2  13          8.37         15.39         7.39 o                         
 -18   2  13          3.51         -5.63         6.32 o                         
 -16   2  13          1.77          0.26         5.51 o                         
 -14   2  13          9.29          6.23         3.65 o                         
 -12   2  13         81.46         88.85         3.63 o                         
 -10   2  13          2.98          3.32         1.82 o                         
  -8   2  13         59.26         57.83         2.49 o                         
  -6   2  13         81.51         79.02         3.21 o                         
  -4   2  13        108.67        120.63         3.68 o                         
  -2   2  13         88.41         79.66         2.88 o                         
   0   2  13          1.34          4.37         2.01 o                         
   2   2  13          0.09         -1.55         1.86 o                         
   4   2  13          8.40          4.90         2.29 o                         
   6   2  13        275.34        294.60         5.46 o                         
   8   2  13         11.24         10.35         2.59 o                         
  10   2  13         57.03         62.98         5.45 o                         
  12   2  13         18.30          8.89         5.26 o                         
  14   2  13         33.15         44.08         5.67 o                         
  16   2  13         23.11          8.37         9.22 o                         
 -13   3  13          9.08         -7.86         9.05 o                         
 -11   3  13         63.67         47.28         6.93 o                         
  -9   3  13         12.32         15.09         7.56 o                         
  -7   3  13          7.96          9.10         5.04 o                         
  -5   3  13         25.31         35.05         5.07 o                         
  -3   3  13         43.83         50.94         4.84 o                         
  -1   3  13         54.65         60.83         4.54 o                         
   1   3  13         23.29         26.10         5.09 o                         
   3   3  13          1.29          0.10         3.63 o                         
   5   3  13          5.91          6.48         3.86 o                         
   7   3  13         92.38        121.71         7.37 o                         
   9   3  13        108.11        104.59         8.64 o                         
 -22   0  14         86.11         84.73         8.68 o                         
 -20   0  14          0.33         -1.40         6.18 o                         
 -18   0  14         28.92         38.24         4.77 o                         
 -16   0  14         11.68         14.80         3.91 o                         
 -14   0  14         98.45        130.31         6.81 o                         
 -12   0  14        133.30        161.48         5.86 o                         
 -10   0  14         15.65          9.46         2.61 o                         
  -8   0  14        211.96        163.09         5.54 o                         
  -6   0  14        663.20        587.02         9.27 o                         
  -4   0  14         18.84         17.00         3.27 o                         
  -2   0  14         20.07         23.42         2.90 o                         
   0   0  14         11.50          9.02         2.47 o                         
   2   0  14        425.14        474.04         8.32 o                         
   4   0  14         33.19         30.51         3.11 o                         
   6   0  14          4.03          3.22         2.76 o                         
   8   0  14        296.58        317.79         8.32 o                         
  10   0  14         96.37         88.71         5.05 o                         
  12   0  14         37.69         42.12         4.76 o                         
  14   0  14          4.15          4.44         4.55 o                         
  16   0  14         97.13         93.83        17.63 o                         
  18   0  14          8.09         18.34        14.77 o                         
 -21   1  14          2.10         -6.63         6.77 o                         
 -19   1  14         80.66         99.02         7.66 o                         
 -17   1  14          0.47          3.95         4.85 o                         
 -15   1  14          1.34          0.91         2.68 o                         
 -13   1  14         10.42          6.26         2.26 o                         
 -11   1  14         18.85         16.15         2.09 o                         
  -9   1  14         63.08         54.04         2.39 o                         
  -7   1  14          3.22          9.23         1.98 o                         
  -5   1  14        129.97        139.08         3.88 o                         
  -3   1  14         66.81         53.50         2.44 o                         
  -1   1  14          8.62          6.49         1.74 o                         
   1   1  14          0.19         -0.12         1.79 o                         
   3   1  14        133.82        156.41         4.18 o                         
   5   1  14        310.44        296.78         5.30 o                         
   7   1  14         11.01         14.40         2.47 o                         
   9   1  14          2.52          1.35         2.71 o                         
  11   1  14         81.83         86.04         3.88 o                         
  13   1  14         15.53         23.65         4.14 o                         
  15   1  14          6.28          5.35         4.30 o                         
  17   1  14          2.75        -10.27        10.48 o                         
 -18   2  14         25.40         12.01        13.70 o                         
 -16   2  14          0.00          1.53         6.79 o                         
 -14   2  14          1.78          2.65         7.07 o                         
 -12   2  14         19.59         15.58         7.29 o                         
 -10   2  14          8.16         11.66         2.57 o                         
  -8   2  14          9.21         11.10         2.39 o                         
  -6   2  14          0.68         -2.02         2.09 o                         
  -4   2  14         36.10         44.23         3.08 o                         
  -2   2  14         79.94         71.52         3.47 o                         
   0   2  14          9.35          7.02         2.31 o                         
   2   2  14          7.16          4.43         2.68 o                         
   4   2  14         11.69         10.28         3.13 o                         
   6   2  14        291.46        281.06         7.20 o                         
   8   2  14        151.54        184.45         9.87 o                         
  10   2  14         83.22         89.89         6.06 o                         
  12   2  14         30.15         41.34         8.84 o                         
  -9   3  14          3.78         15.49         9.53 o                         
  -7   3  14          4.07          1.29         5.55 o                         
  -5   3  14          0.33          5.74         7.53 o                         
  -3   3  14         22.06         24.62         5.60 o                         
  -1   3  14          0.75          2.08         4.56 o                         
   1   3  14         22.37         13.83         4.55 o                         
   3   3  14          0.01         -4.84         4.84 o                         
   5   3  14          3.17         -5.90         5.90 o                         
 -19   1  15         12.42         -1.10         7.80 o                         
 -17   1  15         16.80         26.04         6.02 o                         
 -15   1  15         16.74         34.06         4.86 o                         
 -13   1  15         28.12         23.46         2.92 o                         
 -11   1  15         34.09         39.82         2.95 o                         
  -9   1  15         54.43         58.80         3.63 o                         
  -7   1  15         21.40         12.57         2.41 o                         
  -5   1  15         54.26         43.81         3.07 o                         
  -3   1  15         47.39         41.94         2.60 o                         
  -1   1  15         31.39         35.70         2.49 o                         
   1   1  15          3.91          5.92         2.41 o                         
   3   1  15          0.28         -2.32         2.32 o                         
   5   1  15          5.94         10.87         2.74 o                         
   7   1  15         47.24         56.78         3.59 o                         
   9   1  15         85.55         79.56         4.51 o                         
  11   1  15         13.54         15.34         4.23 o                         
  13   1  15         31.40         26.01         5.61 o                         
 -14   2  15          0.11         -2.00         7.15 o                         
 -12   2  15          1.72         11.15         6.08 o                         
 -10   2  15          4.98          7.24         3.89 o                         
  -8   2  15         26.71         21.12         3.83 o                         
  -6   2  15         14.09          9.25         3.22 o                         
  -4   2  15        109.90        138.87         6.07 o                         
  -2   2  15          1.61          3.55         3.13 o                         
   0   2  15         35.38         27.67         3.65 o                         
   2   2  15         24.02         24.63         3.75 o                         
   4   2  15          8.28          6.74         3.89 o                         
   6   2  15          1.41          4.23         4.49 o                         
   8   2  15         10.53         19.15         5.29 o                         
  10   2  15         19.31         19.06        10.38 o                         
 -18   0  16        237.48        310.40        25.49 o                         
 -16   0  16         53.98         54.96        16.20 o                         
 -14   0  16         31.68         45.34         4.71 o                         
 -12   0  16          4.56          1.54         4.10 o                         
 -10   0  16        119.08         95.62         6.55 o                         
  -8   0  16         34.42         25.43         5.01 o                         
  -6   0  16          2.62          6.33         3.49 o                         
  -4   0  16         81.83         81.09         4.38 o                         
  -2   0  16        268.71        244.16         8.39 o                         
   0   0  16        136.52        137.20        10.50 o                         
   2   0  16          6.06          7.92         3.84 o                         
   4   0  16          0.18          3.62         4.01 o                         
   6   0  16          0.55          2.47         4.44 o                         
   8   0  16          6.29         16.68         5.05 o                         
  10   0  16          3.71          3.94         7.61 o                         
  12   0  16         87.41         84.34        26.56 o                         
 -17   1  16         34.38         35.46         8.87 o                         
 -15   1  16        105.89        147.01        16.97 o                         
 -13   1  16         19.57         15.90         4.30 o                         
 -11   1  16          2.73          6.26         3.27 o                         
  -9   1  16         58.33         75.66         3.73 o                         
  -7   1  16         65.49         44.58         3.17 o                         
  -5   1  16        132.34        131.75         4.61 o                         
  -3   1  16          7.66          6.44         2.62 o                         
  -1   1  16          3.76          3.70         2.59 o                         
   1   1  16         33.47         38.49         3.01 o                         
   3   1  16         35.60         31.82         3.75 o                         
   5   1  16         11.21         21.54         3.66 o                         
   7   1  16         24.15         29.90         4.90 o                         
   9   1  16          3.18          4.15         5.23 o                         
  11   1  16         51.45         70.54        10.94 o                         
 -12   2  16         96.13         83.28        11.65 o                         
 -10   2  16         20.40         17.02         6.16 o                         
  -8   2  16          8.07         11.35         4.82 o                         
  -6   2  16         67.57         59.67         7.50 o                         
  -4   2  16         26.78         19.97         4.63 o                         
  -2   2  16          0.71         -1.37         4.50 o                         
   0   2  16         14.79         18.62         4.12 o                         
   2   2  16          7.90          5.41         4.81 o                         
   4   2  16          3.21         17.94         4.94 o                         
   6   2  16         20.47         17.32         6.46 o                         
 -13   1  17         26.04         28.30         5.59 o                         
 -11   1  17          6.42         19.63         5.71 o                         
  -9   1  17          2.33         -0.73         5.00 o                         
  -7   1  17         13.51         18.10         4.18 o                         
  -5   1  17          0.87          0.11         3.84 o                         
  -3   1  17         16.79         10.36         4.62 o                         
  -1   1  17         19.76         20.18         4.87 o                         
   1   1  17         43.10         38.79         5.25 o                         
   3   1  17          0.96         -4.78         5.30 o                         
   5   1  17          0.28          1.46         5.99 o                         
   7   1  17         35.38         49.37         6.89 o                         
 -10   0  18        106.95        116.12        25.24 o                         
  -8   0  18         14.53         19.33         7.84 o                         
  -6   0  18         15.05         43.61         6.63 o                         
  -4   0  18          5.98          5.61         6.64 o                         
  -2   0  18         12.49         17.24         6.10 o                         
   0   0  18          4.53          1.85         6.37 o                         
   2   0  18        186.13        243.25        19.48 o                         
   4   0  18        102.96         76.36        10.96 o                         
  -7   1  18          2.46         10.11         6.29 o                         
  -5   1  18          0.00         -5.16         5.16 o                         
  -3   1  18          2.02         -5.44         5.44 o                         
  -1   1  18         63.22         53.41         6.37 o                         
   1   1  18         27.91         28.46         7.29 o                         
                                                                                
